# Supplementary material for: Amplicon-based analysis reveals link between adolescent acne and altered facial skin microbiome induced by negative emotional states
Source: Front Cell Infect Microbiol. 2025 Mar 19;15:1543616. doi: 10.3389/fcimb.2025.1543616 (PMC11961944; doi:10.3389/fcimb.2025.1543616)
Supplement: Supplementary Table 1 — IGA Scale: Adapted from the FDA center for drug evaluation and research on acne vulgaris. [file Table1.xlsx]

## Sheet: ST1
Supplementary Table 1: IGA Scale: Adapted from the FDA center for drug evaluation and research on acne vulgaris.
Score	Grade	Description
0	Clear	Normal, clear skin with no evidence of acne vulgaris
1	Almost Clear	Rare non-inflammatory lesions may be present, with rare non-inflamed papules (papules must be resolving and may be hyperpigmented, though not pink-red)
2	Mild	Some non-inflammatory lesions are present, with few inflammatory lesions (papules/pustules only; no nodulocystic lesions)
3	Moderate	Many non-inflammatory lesions. Multiple inflammatory lesions evident with several to many papules/pustules, and there may be one small nodulocystic lesion
4	Severe	Inflammatory lesions are more apparent, many comedones and papules/pustules, there may be a few nodulocystic lesions
5	Very Severe	Highly inflammatory lesions predominate, variable number of comedones, many papules/pustules and many nodulocystic lesions

## Sheet: ST2
Supplementary Table 2: Human demographics.
Sample-ID	Age (yrs)	Sex	Acne or Normal	IGA Score	Negative emotion or normal	Depression or anxiety	Depression Score (SDS)	Anxiety Score (SAS)
Sub001_C	15	M	Normal	0	Negative emotion	Depression	62.5（moderate）	25（normal）
Sub001_S	18	M	Acne	3	Negative emotion	Depression	75（severe）	46.25（normal）
Sub002_C	18	M	Normal	0	Negative emotion	Anxiety	25（normal）	55（mild）
Sub002_S	18	M	Acne	2	Negative emotion	Anxiety	50（normal）	53.75（mild）
Sub003_C	15	M	Normal	0	Negative emotion	Anxiety	40（normal）	55（mild）
Sub003_S	17	M	Acne	3	Negative emotion	Depression	53（mild）	47.5（normal）
Sub004_C	16	M	Normal	0	Negative emotion	Depression	63.75（moderate）	40（normal）
Sub004_S	18	M	Acne	2	Negative emotion	Depression	57.5（mild）	37.5（normal）
Sub005_C	17	F	Normal	0	Normal	/	51.25（normal）	42.5（normal）
Sub005_S	17	M	Acne	3	Normal	/	28.75（normal）	45（normal）
Sub006_C	15	F	Normal	0	Normal	/	27.5（normal）	37.5（normal）
Sub006_S	18	M	Acne	1	Normal	/	25（normal）	41.25（normal）
Sub007_C	15	F	Normal	0	Negative emotion	Anxiety	31.25（normal）	50（mild）
Sub007_S	17	M	Acne	2	Negative emotion	Anxiety	27.5（normal）	67.5（moderate）
Sub008_C	15	M	Normal	0	Negative emotion	Anxiety	25（normal）	60（moderate）
Sub008_S	17	M	Acne	2	Negative emotion	Depression	57.5（mild）	40（normal）
Sub009_C	17	M	Normal	0	Normal	/	32.5（normal）	37.5（normal）
Sub009_S	16	M	Acne	1	Normal	/	42.5（normal）	32.5（normal）
Sub010_C	17	M	Normal	0	Negative emotion	Depression	65（moderate）	31.25（normal）
Sub010_S	15	M	Acne	3	Negative emotion	Depression	77.5（severe）	47.5（normal）
Sub011_C	18	F	Normal	0	Normal	/	48.75（normal）	42.5（normal）
Sub011_S	16	M	Acne	1	Normal	/	38.75（normal）	46.25（normal）
Sub012_C	17	M	Normal	0	Negative emotion	Depression	60（mild）	25（normal）
Sub012_S	15	M	Acne	2	Negative emotion	Anxiety	40（normal）	67.5（moderate）
Sub013_C	15	M	Normal	0	Negative emotion	Anxiety	30（normal）	52.5（mild）
Sub013_S	18	M	Acne	3	Negative emotion	Depression	72.5（severe）	48.75（normal）
Sub014_C	15	M	Normal	0	Negative emotion	Depression	58.75（mild）	30（normal）
Sub014_S	16	M	Acne	3	Negative emotion	Anxiety	38.75（normal）	78.75（severe）
Sub015_C	15	M	Normal	0	Normal	/	50（normal）	47.5（normal）
Sub015_S	17	F	Acne	1	Normal	/	43.75（normal）	46.25（normal）
Sub016_C	16	F	Normal	0	Negative emotion	Depression	57.5（mild）	30（normal）
Sub016_S	17	M	Acne	3	Negative emotion	Anxiety	35（normal）	78.75（severe）
Sub017_C	16	F	Normal	0	Negative emotion	Anxiety	30（normal）	53.75（mild）
Sub017_S	18	F	Acne	2	Negative emotion	Anxiety	51.25（normal）	72.5（severe）
Sub018_C	15	F	Normal	0	Negative emotion	Depression	55（mild）	45（normal）
Sub018_S	15	M	Acne	3	Negative emotion	Depression	78.75（severe）	42.5（normal）
Sub019_C	17	F	Normal	0	Normal	/	33.75（normal）	42.5（normal）
Sub019_S	15	F	Acne	1	Normal	/	48.75（normal）	36.25（normal）
Sub020_C	17	M	Normal	0	Normal	/	36.25（normal）	47.5（normal）
Sub020_S	16	M	Acne	1	Normal	/	38.75（normal）	45（normal）
Sub021_C	15	F	Normal	0	Normal	/	45（normal）	37.5（normal）
Sub021_S	17	M	Acne	1	Normal	/	32.5（normal）	26.25（normal）
Sub022_C	16	F	Normal	0	Negative emotion	Depression	53.75（mild）	45（normal）
Sub022_S	15	F	Acne	3	Negative emotion	Depression	73.75（severe）	45（normal）
Sub023_C	18	M	Normal	0	Negative emotion	Anxiety	45（normal）	52.5（mild）
Sub023_S	18	F	Acne	3	Negative emotion	Anxiety	31.25（normal）	77.5（severe）
Sub024_C	18	F	Normal	0	Normal	/	26.25（normal）	48.75（normal）
Sub024_S	15	F	Acne	3	Normal	/	47.5（normal）	42.5（normal）
Sub025_C	17	M	Normal	0	Normal	/	48.75（normal）	42.5（normal）
Sub025_S	17	F	Acne	1	Normal	/	47.5（normal）	31.25（normal）
Sub026_C	18	F	Normal	0	Normal	/	37.5（normal）	48.75（normal）
Sub026_S	16	F	Acne	1	Normal	/	35（normal）	41.25（normal）
Sub027_C	15	M	Normal	0	Normal	/	50（normal）	25（normal）
Sub027_S	17	F	Acne	1	Normal	/	41.25（normal）	36.25（normal）
Sub028_C	15	F	Normal	0	Negative emotion	Anxiety	45（normal）	50（mild）
Sub028_S	16	M	Acne	2	Negative emotion	Anxiety	51.25（normal）	72.5（severe）
Sub029_C	17	M	Normal	0	Normal	/	42.5（normal）	48.75（normal）
Sub029_S	16	F	Acne	3	Normal	/	40（normal）	48.75（normal）
Sub030_C	15	M	Normal	0	Normal	/	28.75（normal）	37.5（normal）
Sub030_S	16	F	Acne	1	Normal	/	52.5（normal）	48.75（normal）
Sub031_C	17	F	Normal	0	Negative emotion	Depression	60（mild）	25（normal）
Sub031_S	15	M	Acne	3	Negative emotion	Anxiety	50（normal）	80（severe）
Sub032_C	15	F	Normal	0	Negative emotion	Depression	55（mild）	30（normal）
Sub032_S	17	F	Acne	3	Negative emotion	Anxiety	45（normal）	80（severe）
Sub033_C	17	F	Normal	0	Negative emotion	Anxiety	25（normal）	53.75（mild）
Sub033_S	17	M	Acne	3	Negative emotion	Anxiety	40（normal）	81.25（severe）
Sub034_C	16	M	Normal	0	Negative emotion	Depression	53.75（mild）	43.75（normal）
Sub034_S	16	M	Acne	2	Negative emotion	Depression	53（mild）	37.5（normal）
Sub035_C	15	M	Normal	0	Negative emotion	Anxiety	30（normal）	58.75（mild）
Sub035_S	15	M	Acne	3	Negative emotion	Anxiety	51.25（normal）	73.75（severe）
Sub036_C	15	M	Normal	0	Normal	/	32.5（normal）	42.5（normal）
Sub036_S	16	M	Acne	2	Normal	/	37.5（normal）	33.75（normal）
Sub037_C	18	F	Normal	0	Negative emotion	Depression	70（moderate）	30（normal）
Sub037_S	17	F	Acne	3	Negative emotion	Anxiety	51.25（normal）	77.5（severe）
Sub038_C	18	F	Normal	0	Normal	/	51.25（normal）	47.5（normal）
Sub038_S	18	F	Acne	3	Normal	/	40（normal）	28.75（normal）
Sub039_C	15	F	Normal	0	Normal	/	50（normal）	42.5（normal）
Sub039_S	18	F	Acne	3	Normal	/	32.5（normal）	45（normal）
Sub040_C	16	F	Normal	0	Negative emotion	Anxiety	43.75（normal）	58.75（mild）
Sub040_S	17	F	Acne	3	Negative emotion	Anxiety	21.25（normal）	75（severe）
Sub041_C	16	M	Normal	0	Normal	/	51.25（normal）	37.5（normal）
Sub041_S	16	F	Acne	3	Normal	/	40（normal）	25（normal）
Sub042_C	16	F	Normal	0	Normal	/	26.25（normal）	47.5（normal）
Sub042_S	18	F	Acne	3	Normal	/	45（normal）	48.75（normal）
Sub043_C	16	M	Normal	0	Normal	/	43.75（normal）	42.5（normal）
Sub043_S	18	M	Acne	2	Normal	/	38.75（normal）	35（normal）
Sub044_C	18	F	Normal	0	Normal	/	51.25（normal）	48.75（normal）
Sub044_S	16	M	Acne	2	Normal	/	51.25（normal）	35（normal）
Sub045_C	15	F	Normal	0	Normal	/	47.5（normal）	42.5（normal）
Sub045_S	17	F	Acne	3	Normal	/	42.5（normal）	30（normal）
Sub046_C	17	M	Normal	0	Normal	/	38.75（normal）	37.5（normal）
Sub046_S	16	F	Acne	2	Normal	/	43.75（normal）	46.25（normal）
Sub047_C	15	F	Normal	0	Normal	/	48.75（normal）	48.75（normal）
Sub047_S	16	F	Acne	1	Normal	/	38.75（normal）	38.75（normal）
Sub048_C	18	M	Normal	0	Normal	/	42.5（normal）	42.5（normal）
Sub048_S	16	F	Acne	2	Normal	/	38.75（normal）	38.75（normal）
Sub049_C	18	F	Normal	0	Negative emotion	Depression	66.25（moderate）	36.25（normal）
Sub049_S	17	F	Acne	3	Negative emotion	Depression	75（severe）	46.25（normal）
Sub050_C	18	M	Normal	0	Normal	/	43.75（normal）	47.5（normal）
Sub050_S	15	F	Acne	3	Normal	/	37.5（normal）	42.5（normal）
Sub051_C	18	F	Normal	0	Negative emotion	Depression	60（mild）	31.25（normal）
Sub051_S	15	M	Acne	2	Negative emotion	Anxiety	35（normal）	68.75（moderate）
Sub052_C	17	M	Normal	0	Normal	/	41.25（normal）	48.75（normal）
Sub052_S	16	F	Acne	2	Normal	/	28.75（normal）	47.5（normal）
Sub053_C	16	M	Normal	0	Normal	/	26.25（normal）	42.5（normal）
Sub053_S	18	F	Acne	1	Normal	/	51.25（normal）	30（normal）
Sub054_C	17	F	Normal	0	Normal	/	50（normal）	47.5（normal）
Sub054_S	17	M	Acne	3	Normal	/	43.75（normal）	38.75（normal）
Sub055_C	18	M	Normal	0	Negative emotion	Anxiety	30（normal）	53.75（mild）
Sub055_S	16	F	Acne	1	Negative emotion	Anxiety	26.25（normal）	52.5（mild）
Sub056_C	15	F	Normal	0	Normal	/	26.25（normal）	48.75（normal）
Sub056_S	18	M	Acne	1	Normal	/	46.25（normal）	26.25（normal）
Sub057_C	18	F	Normal	0	Negative emotion	Anxiety	36.25（normal）	52.5（mild）
Sub057_S	15	M	Acne	3	Negative emotion	Anxiety	46.25（normal）	75（severe）
Sub058_C	17	F	Normal	0	Normal	/	50（normal）	42.5（normal）
Sub058_S	17	M	Acne	2	Normal	/	45（normal）	46.25（normal）
Sub059_C	17	M	Normal	0	Negative emotion	Depression	67.5（moderate）	47.5（normal）
Sub059_S	16	F	Acne	3	Negative emotion	Anxiety	41.25（normal）	66.25（moderate）
Sub060_C	17	F	Normal	0	Normal	/	50（normal）	48.75（normal）
Sub060_S	16	M	Acne	3	Normal	/	41.25（normal）	31.25（normal）
Sub061_C	16	M	Normal	0	Negative emotion	Depression	63.75（moderate）	48.75（normal）
Sub061_S	15	M	Acne	1	Negative emotion	Anxiety	26.25（normal）	52.5（mild）
Sub062_C	18	M	Normal	0	Negative emotion	Anxiety	31.25（normal）	56.25（mild）
Sub062_S	15	M	Acne	3	Negative emotion	Depression	75（severe）	38.75（normal）
Sub063_C	15	M	Normal	0	Normal	/	50（normal）	42.5（normal）
Sub063_S	16	M	Acne	2	Normal	/	30（normal）	47.5（normal）
Sub064_C	16	F	Normal	0	Negative emotion	Depression	62.5（moderate）	37.5（normal）
Sub064_S	15	F	Acne	3	Negative emotion	Anxiety	51.25（normal）	77.5（severe）
Sub065_C	18	M	Normal	0	Negative emotion	Anxiety	47.5（normal）	60（moderate）
Sub065_S	17	F	Acne	3	Negative emotion	Depression	82.5（severe）	43.75（normal）
Sub066_C	16	F	Normal	0	Negative emotion	Depression	63.75（moderate）	28.75（normal）
Sub066_S	18	F	Acne	3	Negative emotion	Depression	77.5（severe）	46.25（normal）
Sub067_C	17	M	Normal	0	Negative emotion	Anxiety	48.75（normal）	50（mild）
Sub067_S	16	F	Acne	3	Negative emotion	Anxiety	46.25（normal）	75（severe）
Sub068_C	16	F	Normal	0	Normal	/	27.5（normal）	47.5（normal）
Sub068_S	18	M	Acne	1	Normal	/	26.25（normal）	43.75（normal）
Sub069_C	17	M	Normal	0	Negative emotion	Depression	67.5（moderate）	46.25（normal）
Sub069_S	15	F	Acne	3	Negative emotion	Anxiety	47.5（normal）	67.5（moderate）
Sub070_C	15	M	Normal	0	Negative emotion	Anxiety	37.5（normal）	52.5（mild）
Sub070_S	16	F	Acne	3	Negative emotion	Depression	68.75（moderate）	43.75（normal）
Sub071_C	18	F	Normal	0	Normal	/	45（normal）	48.75（normal）
Sub071_S	15	M	Acne	1	Normal	/	26.25（normal）	37.5（normal）
Sub072_C	16	F	Normal	0	Normal	/	47.5（normal）	37.5（normal）
Sub072_S	17	F	Acne	1	Normal	/	47.5（normal）	45（normal）
Sub073_C	17	F	Normal	0	Negative emotion	Depression	66.25（moderate）	32.5（normal）
Sub073_S	17	M	Acne	3	Negative emotion	Anxiety	51.25（normal）	78.75（severe）
Sub074_C	15	F	Normal	0	Negative emotion	Anxiety	28.75（normal）	60（moderate）
Sub074_S	16	F	Acne	3	Negative emotion	Anxiety	46.25（normal）	76.25（severe）
Sub075_C	17	F	Normal	0	Normal	/	26.25（normal）	48.75（normal）
Sub075_S	17	M	Acne	3	Normal	/	40（normal）	26.25（normal）
Sub076_C	15	F	Normal	0	Negative emotion	Depression	63.75（moderate）	48.75（normal）
Sub076_S	16	F	Acne	3	Negative emotion	Depression	78.75（severe）	47.5（normal）
Sub077_C	15	M	Normal	0	Normal	/	38.75（normal）	42.5（normal）
Sub077_S	18	M	Acne	3	Normal	/	40（normal）	48.75（normal）
Sub078_C	17	F	Normal	0	Normal	/	40（normal）	47.5（normal）
Sub078_S	17	M	Acne	1	Normal	/	31.25（normal）	37.5（normal）
Sub079_C	16	F	Normal	0	Normal	/	52.5（normal）	42.5（normal）
Sub079_S	15	F	Acne	3	Normal	/	38.75（normal）	28.75（normal）
Sub080_C	16	M	Normal	0	Normal	/	37.5（normal）	48.75（normal）
Sub080_S	17	F	Acne	3	Normal	/	41.25（normal）	41.25（normal）
Sub081_C	15	F	Normal	0	Normal	/	47.5（normal）	37.5（normal）
Sub081_S	15	M	Acne	2	Normal	/	35（normal）	45（normal）
Sub082_C	15	M	Normal	0	Negative emotion	Anxiety	46.25（normal）	50（mild）
Sub082_S	17	M	Acne	3	Negative emotion	Depression	78.75（severe）	47.5（normal）
Sub083_C	15	M	Normal	0	Negative emotion	Depression	62.5（moderate）	31.25（normal）
Sub084_C	16	M	Normal	0	Negative emotion	Anxiety	32.5（normal）	60（moderate）

## Sheet: ST3
Supplementary Table 3: Correlation analysis between negative emotion and severity of acne.
Pearson's product-moment correlation:
	Pearson	P	95% CI
IGA.Score ~ Depression	0.160899	0.03837	[0.00879, 0.30573]
IGA.Score ~ Anxiety	0.31908	2.789e-05	0.17528, 0.44955]
Regression Model Summary:
Residuals:
Min	1Q	Median	3Q	Max
-1.6375	-1.0393	-0.4027	0.9434	2.7808
Coefficients:
	Estimate (β)	Std. Error	t value	Pr(>|t|)
(Intercept)	1.13253	0.0927	12.22	< 2E-16 ***
Depression	0.3056	0.095	3.218	0.00156**
Anxiety	0.475	0.095	5.001	1.46E-06 ***
Residual standard error:	1.194
Adjusted R-squared:	0.1451
F-statistic:	15
p-value	1.045e-06
Multiple R-squared	0.1555
Signif. codes:	‘***’ , p＜ 0.001; ‘**’, p＜ 0.01; ‘*’, p＜ 0.05

## Sheet: ST4
Supplementary Table 4: Number of sequence of ASVs in samples.
	YC																																										YS
ASV-ID	Sub001_C	Sub002_C	Sub003_C	Sub004_C	Sub007_C	Sub008_C	Sub010_C	Sub012_C	Sub013_C	Sub014_C	Sub016_C	Sub017_C	Sub018_C	Sub022_C	Sub023_C	Sub028_C	Sub031_C	Sub032_C	Sub033_C	Sub034_C	Sub035_C	Sub037_C	Sub040_C	Sub049_C	Sub051_C	Sub055_C	Sub057_C	Sub059_C	Sub061_C	Sub062_C	Sub064_C	Sub065_C	Sub066_C	Sub067_C	Sub069_C	Sub070_C	Sub073_C	Sub074_C	Sub076_C	Sub082_C	Sub083_C	Sub084_C	Sub001_S	Sub002_S	Sub003_S	Sub004_S	Sub007_S	Sub008_S	Sub010_S
ASV1	30073	5238	41151	44894	47541	44028	6729	42430	16071	39684	15029	35719	22718	29284	42997	18261	9752	17194	11353	38540	46453	41472	25699	33400	22833	16935	18107	30921	78743	7787	38055	33789	7056	29305	48781	11310	40248	33105	41665	40359	45358	19391	19658	11439	13225	30377	36001	24072	23899
ASV2	770	7093	234	2022	1563	935	1141	607	3979	4185	4513	1058	3950	1421	169	18011	4647	1371	2684	1638	337	1013	31632	3299	892	10937	4799	218	6094	673	2051	7761	5353	265	4831	29737	290	1580	1288	1373	209	373	10083	15260	13973	3656	17780	220	179
ASV3	6237	5730	73	873	359	0	0	4984	1677	852	2693	49	1471	710	0	1071	124	388	8349	3416	658	151	1752	1663	746	311	5029	125	14246	42	430	2628	248	643	228	96	64	3704	658	837	708	283	8762	2275	410	562	19447	32	99
ASV4	118	346	45	0	75	0	71	927	176	68	1466	1084	829	198	0	7678	213	2058	866	1896	0	443	601	152	341	679	1370	279	1823	124	1268	131	1167	899	720	66	427	220	179	650	60	0	5070	4039	73	1204	931	121	56
ASV5	0	403	0	0	0	4	31685	0	10	0	0	0	0	0	0	0	0	0	0	175	0	0	0	0	0	0	0	19	0	3044	0	3	104	611	2287	0	241	0	9	0	10	0	1280	1369	0	0	2330	46	0
ASV6	178	31	27	164	25	0	631	10	1931	16	450	155	869	264	0	9869	658	954	136	181	0	125	16817	131	65	4038	8896	1083	2848	1878	265	20	766	0	274	56	206	13	5	622	12	339	301	2202	19	1270	42	3030	342
ASV7	184	10	35	0	193	23	117	0	39	0	216	208	200	52	6	2166	2052	70	456	296	157	48	378	105	3029	324	43	14	57	715	298	0	16	75	561	550	288	1272	26	227	1034	1378	119	246	21622	83	60	44	18
ASV8	0	0	0	0	0	0	0	0	0	0	0	0	0	0	6	0	0	0	0	0	0	0	0	0	0	0	0	0	0	241	0	0	0	238	405	0	1833	0	0	0	0	0	0	2723	0	0	297	0	0
ASV9	388	302	22	177	0	0	419	271	862	1710	1920	0	1827	0	61	207	90	178	0	0	0	1694	50	0	644	0	210	22	2594	425	0	2224	22	6139	2418	49	586	118	120	216	0	0	226	3273	0	376	1299	348	0
ASV10	0	0	0	1794	1328	1637	0	0	65	0	0	85	1685	625	0	0	0	0	47	3228	178	0	0	2230	183	968	0	68	3630	47	3484	0	0	0	146	180	251	49	0	0	2487	416	1983	0	0	0	58	0	37
ASV11	95	350	123	120	139	72	958	63	497	25	2545	2334	396	506	64	191	212	192	14	28	1319	238	401	273	94	2593	105	50	161	242	111	31	128	25	516	89	56	38	241	219	67	521	666	209	247	2383	658	172	447
ASV12	72	96	0	132	92	0	382	223	461	30	401	960	620	182	0	1415	269	1381	450	144	88	369	171	394	133	1144	1049	52	2550	173	342	122	1049	0	111	78	32	0	143	1193	64	42	3743	13248	19	377	551	164	47
ASV13	128	138	1790	571	116	41	257	113	172	6	1737	9	457	69	0	1239	366	312	434	432	809	29	68	319	297	20	120	18	1416	234	68	80	103	650	3289	21	13	52	0	914	36	118	279	476	38	190	895	15	0
ASV14	0	0	0	0	0	0	161	0	225	496	0	19	0	0	0	0	0	0	0	0	454	0	0	711	0	41	0	0	0	10585	943	0	0	0	0	0	0	0	0	0	0	0	0	0	0	28	0	0	54
ASV15	3254	6854	0	0	0	533	0	25	0	0	153	0	0	176	0	0	33	7	0	42	0	14	0	20	340	714	428	30	0	13	126	40	164	0	0	0	63	0	29	0	66	0	27	19	7548	87	9712	30	50
ASV16	239	642	0	0	430	115	0	0	0	0	0	93	0	34	0	0	0	0	0	123	0	31	0	24	190	124	0	0	10	0	0	0	5731	0	38	0	0	273	0	32	0	0	17	57	7463	6181	1342	31	458
ASV17	0	82	0	0	24	58	68	2	17	0	342	302	0	24	6	4136	79	7	0	18	34	340	109	52	24	162	63	80	0	70	183	0	0	0	155	414	35	0	73	42	902	128	50	116	623	194	132	9	151
ASV18	36	516	37	22	0	0	0	0	0	0	0	0	0	0	0	0	224	159	219	0	0	59	0	0	0	669	0	0	0	0	0	0	0	0	0	0	22	0	0	29	0	0	0	0	457	0	2046	16	0
ASV19	93	293	48	102	144	42	394	19	264	12	2276	1674	92	264	60	113	101	51	20	0	684	150	200	197	50	1239	118	14	118	120	73	26	52	12	197	12	35	0	117	176	14	392	268	98	118	1302	316	118	137
ASV20	0	0	0	0	0	0	0	0	0	0	0	0	0	0	0	0	0	0	0	0	0	0	0	0	0	0	0	0	0	0	0	0	0	0	0	0	0	0	0	0	0	0	0	0	0	0	0	0	0
ASV21	20	0	7	0	0	0	79	0	38	0	0	104	54	0	0	0	0	33	0	0	0	24	0	39	15	184	14	0	0	0	31	0	15	0	40	0	31	0	0	0	0	0	13163	57	0	124	37	18	0
ASV22	62	124	38	78	113	30	452	25	375	0	1349	599	569	140	19	131	171	54	23	17	756	114	77	131	98	926	13	13	113	94	74	13	37	25	149	32	45	41	153	161	0	0	521	50	122	778	223	61	0
ASV23	0	0	0	0	0	0	0	0	0	0	2008	0	0	414	0	0	0	0	10104	0	0	0	0	0	0	0	21	0	0	0	21	0	455	0	0	0	0	0	0	0	0	0	0	0	0	0	0	0	0
ASV24	488	1054	0	0	47	72	0	0	0	0	351	65	81	18	0	0	0	0	0	74	0	32	158	50	251	664	0	0	0	49	0	0	1761	0	230	17	0	0	0	0	0	0	0	39	5365	475	1289	117	255
ASV25	0	0	0	0	0	0	0	0	0	475	97	0	0	0	0	0	0	0	0	0	0	0	0	0	0	0	0	0	153	0	0	90	3496	0	0	0	0	134	0	0	0	181	4385	0	0	0	0	0	0
ASV26	0	0	0	0	0	0	0	0	0	0	0	0	17	0	12	158	0	0	0	13	0	0	0	0	0	0	24	0	0	0	0	0	0	0	89	0	0	0	0	0	0	0	20173	38	258	36	0	0	0
ASV27	0	164	30	42	36	21	383	0	132	0	1473	773	138	90	18	75	95	30	0	28	556	85	110	114	62	605	36	0	105	75	71	0	55	17	155	17	0	0	139	160	0	140	128	76	60	771	256	48	121
ASV28	0	0	0	136	225	128	0	0	645	0	356	60	0	0	0	377	0	96	0	348	0	127	0	557	0	777	206	0	0	60	147	403	0	38	460	0	0	0	0	0	0	0	0	143	0	0	0	0	0
ASV29	14	0	31	0	0	0	38	0	191	0	367	27	111	30	0	687	344	519	16	16	0	22	122	0	30	490	2077	51	94	445	34	0	42	7	0	0	81	12	17	41	0	23	81	8534	0	297	0	428	0
ASV30	0	0	0	0	0	0	0	0	0	0	0	0	0	0	0	0	0	0	0	0	0	0	0	0	0	0	0	0	0	0	0	0	0	0	0	0	0	0	0	0	0	0	0	0	0	0	0	0	0
ASV31	61	25	36	21	8	0	382	0	130	11	119	0	52	34	0	1891	0	384	88	34	0	0	458	104	0	1134	2117	148	0	994	31	0	0	4	65	8	60	0	0	0	0	163	69	1763	13	501	13	154	0
ASV32	0	871	0	0	0	0	0	0	0	153	338	0	573	0	0	493	833	0	154	0	0	0	0	0	0	1266	133	0	369	52	192	0	0	0	455	0	0	0	0	0	0	0	258	215	0	126	1978	0	0
ASV33	0	0	0	0	0	0	0	0	0	0	0	12	0	0	0	131	0	0	0	0	0	40	0	0	0	0	5	0	0	37	0	0	0	0	0	0	0	0	0	0	0	0	13580	33	74	15	0	0	0
ASV34	26	0	0	174	0	62	0	0	435	0	407	0	0	0	0	518	0	74	0	0	0	106	0	543	0	2210	153	0	12	98	188	360	0	0	451	96	0	0	0	0	0	50	0	36	0	0	0	0	0
ASV35	31	77	35	41	30	14	162	21	76	4	888	734	417	216	32	48	40	16	9	7	605	65	89	62	90	592	38	21	59	116	45	0	26	18	72	10	16	13	125	38	14	156	132	102	46	500	195	47	147
ASV36	0	0	0	0	0	0	200	0	2352	0	0	0	0	0	0	226	0	2789	0	8	0	26	13	0	0	0	5591	14	80	395	10	0	10	0	0	0	82	5	0	0	0	0	218	365	0	0	0	836	0
ASV37	20	0	0	0	0	0	0	0	0	0	0	0	0	0	0	0	1258	19	0	0	0	0	0	0	1115	0	0	0	0	0	0	0	0	0	0	0	26	977	0	0	0	0	0	0	0	0	0	0	0
ASV38	0	13	0	0	0	0	0	0	447	0	0	45	0	216	0	0	0	0	0	0	0	0	0	0	0	0	0	0	0	0	0	43	0	0	0	0	0	0	0	0	0	0	30	0	0	0	8	0	0
ASV39	0	0	0	0	54	0	0	0	167	0	9494	0	0	0	0	0	0	82	0	37	0	0	0	489	0	916	0	0	429	0	0	0	0	140	2295	38	0	0	0	0	0	0	0	0	0	0	0	0	0
ASV40	0	0	0	0	0	3	121	0	25	0	305	36	0	0	0	75	0	13	0	0	0	0	18	0	0	108	0	76	0	0	0	4	0	0	0	14	8	5	0	0	45	16	0	0	0	105	0	0	2227
ASV41	0	212	6	0	0	9	27	0	7	0	512	0	97	20	0	0	0	0	0	0	81	0	0	103	0	66	0	0	5	0	0	0	509	0	28	0	0	0	0	0	0	0	227	15	2175	7764	259	0	23
ASV42	0	0	0	123	37	0	0	0	41	0	0	0	0	0	0	0	0	0	0	0	57	73	0	0	66	0	0	0	328	0	306	0	0	0	96	0	0	0	33	79	98	124	0	0	0	1405	0	167	0
ASV43	0	0	0	0	651	0	0	0	0	0	0	208	0	0	0	0	0	0	0	0	0	0	12	0	252	0	0	0	0	0	32	0	66	0	0	37	0	0	0	0	0	0	0	0	0	12107	0	31	200
ASV44	0	7	0	0	0	0	0	0	0	0	0	0	0	0	0	0	47	0	0	0	0	0	0	0	9101	0	0	0	0	0	0	0	0	0	0	0	0	0	0	0	0	0	0	0	0	0	0	0	0
ASV45	0	0	0	9	0	16	0	0	0	8	46	0	0	0	0	0	56	0	0	0	98	0	0	299	0	551	0	0	0	25	0	5	0	0	0	0	0	0	30	0	0	229	8	0	0	0	8	0	0
ASV46	0	0	0	0	0	0	0	0	113	0	0	0	177	84	0	934	0	0	0	79	0	0	0	0	0	0	124	0	623	0	0	0	0	0	68	0	0	0	0	0	0	0	641	146	0	0	176	0	0
ASV47	0	0	0	0	0	0	0	54	262	0	0	0	0	0	0	0	0	101	394	0	0	0	163	0	41	0	74	0	0	0	0	1179	0	0	0	0	0	0	0	0	0	0	0	195	0	0	0	0	0
ASV48	0	0	0	0	0	0	0	0	0	0	0	0	0	0	0	0	0	0	0	0	0	0	0	0	0	0	0	0	0	0	0	0	0	0	0	0	0	0	115	0	0	15581	0	0	0	0	6	0	0
ASV49	343	0	0	0	0	0	0	0	0	0	89	0	0	0	0	8	0	0	0	98	0	0	0	0	0	40	0	0	0	0	0	0	669	0	0	0	0	0	0	0	0	0	0	16	0	11217	0	0	0
ASV50	0	0	5	0	0	0	0	0	0	8	0	0	0	0	0	35	0	0	0	0	0	0	4	0	0	4	0	0	0	0	0	0	0	0	0	0	0	0	0	0	0	0	0	0	0	13	0	23	0
ASV51	27	530	14	6	0	87	0	0	78	0	19	0	0	32	0	0	580	0	0	115	0	199	121	51	167	890	0	37	118	45	144	21	0	0	0	80	0	0	0	47	65	0	28	20	51	543	1003	48	463
ASV52	1788	0	0	0	0	0	0	0	0	0	0	0	0	0	0	0	0	0	0	0	0	0	0	0	0	0	3746	90	0	0	0	0	0	0	0	0	0	0	0	0	0	0	0	0	0	0	0	0	0
ASV53	0	0	0	0	0	0	0	0	0	0	0	0	0	0	0	0	0	0	0	0	0	0	0	0	0	0	0	0	0	0	0	0	0	0	0	0	0	0	0	0	0	0	0	0	0	0	0	0	0
ASV54	0	0	0	129	0	0	33	0	6410	0	153	0	0	0	0	0	0	0	0	0	0	0	1288	22	0	0	20	0	0	0	14	0	0	0	0	0	125	0	0	0	0	0	0	0	0	0	0	0	0
ASV55	15	30	33	70	26	9	148	6	100	0	347	246	103	76	12	29	63	0	0	0	277	21	75	58	8	220	21	15	19	0	0	9	0	28	142	11	0	11	69	39	0	101	133	57	18	329	97	23	74
ASV56	0	0	0	0	0	0	0	0	0	0	0	0	0	0	0	0	0	0	0	0	0	0	0	0	0	0	0	0	0	0	0	0	0	0	0	0	16	0	0	0	0	0	0	0	0	0	0	0	0
ASV57	0	0	0	0	0	0	0	0	0	0	0	0	0	0	0	0	0	0	0	0	0	0	0	0	0	0	0	0	69	0	0	0	0	0	0	0	0	0	0	0	0	0	0	0	0	202	621	0	0
ASV58	180	200	0	58	22	0	0	0	0	0	0	0	0	0	0	0	19	0	0	0	0	0	25	0	54	0	48	0	34	0	0	0	0	0	0	23	0	344	0	61	0	33	217	0	159	0	862	0	0
ASV59	0	0	0	856	0	128	0	0	0	0	0	0	0	0	0	0	0	0	0	0	0	0	0	0	0	0	0	0	0	0	0	0	0	0	0	0	0	0	0	0	0	0	0	0	0	0	0	0	0
ASV60	0	0	0	0	0	0	0	0	0	0	0	0	0	15	0	0	13	0	0	0	0	0	0	121	0	0	0	7	0	0	0	0	0	0	43	0	0	0	0	20	0	0	47	5	9516	0	0	0	0
ASV61	0	102	12	10	0	50	0	6	272	198	0	28	0	182	0	24	0	78	0	15	0	211	121	128	0	1480	0	0	14	64	0	0	12	0	110	0	0	0	0	0	69	0	0	0	0	280	86	12	0
ASV62	0	0	0	0	0	0	0	0	141	0	0	0	0	0	0	0	0	0	0	0	0	0	0	0	57	104	0	0	0	0	0	32	0	36	67	0	0	0	0	0	0	0	49	6122	0	120	0	0	0
ASV63	0	0	0	0	0	0	0	0	0	0	0	0	0	0	0	2068	162	0	0	0	0	0	0	0	0	0	0	0	126	0	0	0	0	0	0	0	0	0	92	0	0	0	355	202	0	0	0	0	0
ASV64	0	0	0	0	0	0	0	0	15	0	114	0	0	48	0	0	0	0	0	0	0	0	0	24	0	41	0	0	0	1008	0	0	0	0	45	0	0	0	0	0	0	0	0	0	0	57	0	0	0
ASV65	79	0	0	0	0	0	148	0	0	0	1519	0	567	0	0	0	77	66	19	9	0	0	0	0	0	0	0	0	0	179	0	0	0	0	141	18	17	7	0	0	0	116	0	0	0	0	0	0	382
ASV66	0	8	0	0	0	3	0	0	0	0	0	0	0	0	28	60	0	0	0	0	0	0	0	0	0	0	0	0	0	0	0	0	0	0	0	0	0	0	0	0	0	0	0	0	0	0	0	0	0
ASV67	32	52	42	0	0	0	0	0	428	0	409	0	0	0	0	0	0	0	17	0	0	0	0	0	0	0	0	21	0	24	0	0	0	0	38	0	0	0	0	0	0	0	130	572	98	201	197	0	0
ASV68	0	0	0	0	0	0	0	0	35	0	94	0	0	0	0	0	0	0	0	0	91	0	255	0	0	13	0	0	0	23	26	0	0	0	0	0	0	0	0	33	20	0	12	0	0	0	0	0	434
ASV69	0	0	0	0	0	0	0	0	0	0	0	0	0	0	0	0	0	0	0	0	0	0	0	0	0	0	0	0	0	0	0	0	0	0	0	0	0	0	0	0	0	0	0	0	10067	0	0	0	0
ASV70	0	83	84	179	0	0	168	0	0	26	0	0	48	0	0	375	0	0	0	0	0	0	0	0	0	0	0	65	0	0	0	0	179	0	0	0	0	0	0	0	0	0	215	728	0	0	402	0	0
ASV71	0	214	0	0	0	0	0	73	0	0	911	0	77	0	0	0	0	0	0	0	0	0	157	432	0	0	0	0	0	0	126	0	0	0	0	0	0	102	22	0	0	87	0	0	0	319	479	0	0
ASV72	0	60	18	0	67	20	0	0	37	0	347	146	90	49	0	53	96	19	9	0	0	0	83	29	0	132	0	2	55	99	0	0	0	0	33	0	0	0	113	0	0	14	40	0	0	228	101	30	168
ASV73	0	25	0	0	71	0	0	0	0	0	0	21	0	0	0	0	55	0	0	69	0	0	0	9	416	0	0	0	0	0	23	0	0	0	0	229	0	0	0	0	0	0	0	121	0	2036	0	51	437
ASV74	0	0	0	0	0	0	0	0	97	0	155	0	0	0	0	31	0	143	0	0	0	0	47	41	0	40	96	0	0	146	0	0	54	0	0	0	0	0	21	0	0	0	0	0	0	516	0	2338	0
ASV75	0	0	0	7	0	0	0	0	48	0	0	0	0	0	0	0	28	0	3	0	701	63	0	260	0	181	0	0	0	0	928	0	0	0	0	0	0	0	140	0	0	0	0	8	0	12	0	0	0
ASV76	0	0	0	0	0	0	0	0	41	0	127	0	0	0	0	0	0	15	0	0	0	198	34	0	0	0	79	0	293	0	0	0	0	0	0	0	0	0	0	0	0	0	0	4232	0	127	34	0	3
ASV77	0	0	0	0	0	0	0	0	0	0	98	0	249	0	0	802	0	582	49	35	0	0	20	0	0	48	740	13	0	66	11	0	0	0	0	0	0	3	0	63	0	0	38	1066	0	73	0	784	0
ASV78	0	0	0	0	0	0	27	0	0	0	39	0	107	23	0	66	2303	762	0	0	0	0	0	0	0	0	1980	0	83	0	0	0	0	0	0	0	45	0	0	0	0	0	56	23	0	110	0	835	0
ASV79	0	43	0	0	24	0	170	0	56	0	155	285	94	81	0	36	0	0	0	0	51	0	56	27	0	278	0	0	45	0	0	0	0	0	0	0	0	0	22	0	0	40	71	29	0	217	61	0	152
ASV80	0	0	0	0	0	0	47	0	135	0	64	0	0	17	0	309	314	64	0	36	0	41	208	0	35	38	439	53	99	242	0	8	40	0	0	16	19	5	0	35	0	69	123	113	0	27	0	115	6
ASV81	16	19	0	0	0	0	68	4	19	0	0	4	0	0	0	77	0	47	9	17	0	4	45	212	89	0	158	23	60	0	81	0	11	0	28	0	0	7	0	10	0	42	556	133	13	0	7	6	0
ASV82	0	0	0	0	0	0	0	0	0	0	0	0	0	0	0	0	0	0	0	0	0	0	0	0	0	0	0	0	0	0	0	0	0	0	0	0	0	0	0	0	0	0	0	0	0	0	0	0	0
ASV83	0	0	0	0	0	0	0	0	0	0	0	0	0	0	0	0	0	0	0	0	0	21	0	0	0	0	0	0	0	0	0	0	0	0	0	0	0	0	0	0	0	13	0	60	0	30	0	0	383
ASV84	0	0	0	0	0	0	34	0	29	0	67	0	56	7	0	13	0	0	0	0	0	0	16	0	0	43	0	0	0	0	0	0	0	0	129	0	9	0	0	0	0	21	0	20	0	0	0	0	2477
ASV85	0	0	0	0	0	0	0	0	0	0	0	0	0	0	0	0	0	0	0	0	0	0	62	0	0	0	0	0	324	0	0	0	3568	15	115	0	0	0	0	0	0	0	0	0	0	0	0	0	0
ASV86	0	0	0	0	0	0	0	0	0	0	0	0	0	0	0	0	0	0	0	0	0	0	0	0	0	1471	0	0	0	0	0	0	0	0	0	0	0	0	0	0	0	0	0	0	0	0	0	0	0
ASV87	26	0	0	11	0	0	0	4	61	0	0	0	105	19	0	424	44	82	0	10	0	0	16	11	17	112	1341	27	32	87	21	0	66	0	0	0	8	0	0	0	0	0	33	65	4	42	0	442	112
ASV88	27	233	0	0	13	17	0	0	0	0	24	0	0	0	0	0	0	0	22	0	0	0	0	0	304	45	73	0	0	44	0	0	0	0	0	0	0	0	0	0	0	0	175	92	78	96	233	0	1098
ASV89	0	0	0	157	0	0	0	0	0	0	0	0	0	0	0	2543	127	0	0	0	0	37	0	0	0	0	0	0	0	0	0	0	0	0	0	0	0	0	233	0	0	0	110	0	0	0	0	0	0
ASV90	0	2881	0	0	97	0	0	0	0	0	0	0	0	0	0	0	0	0	0	83	0	0	0	0	258	0	0	0	0	0	0	0	0	0	0	0	0	0	0	0	0	0	0	0	0	0	2387	8	0
ASV91	14	9	31	6	0	0	123	0	25	0	0	0	0	26	0	50	0	36	0	13	0	31	0	0	0	0	168	13	27	1455	123	0	104	0	0	0	0	0	0	0	0	25	36	469	6	326	0	39	0
ASV92	11	5	0	0	15	0	177	0	26	0	143	100	87	17	10	14	27	20	0	9	158	7	22	0	5	101	10	0	6	47	0	0	30	0	59	0	0	3	0	0	2	78	22	14	24	287	13	0	91
ASV93	0	0	9	0	0	0	208	0	0	0	577	50	224	0	0	0	0	17	0	0	40	0	0	0	0	67	26	0	0	23	0	0	0	0	48	0	0	0	82	8	0	19	18	0	0	107	21	0	44
ASV94	34	14	0	0	0	21	0	0	13	0	33	0	0	0	0	0	0	0	16	14	0	8	0	0	0	159	0	39	0	0	0	0	0	0	0	0	57	0	0	0	0	0	4446	18	174	11	0	7	51
ASV95	0	36	0	0	0	0	0	0	0	0	0	0	0	0	0	0	0	0	0	0	0	0	0	0	0	0	0	0	0	0	0	0	0	0	0	0	0	0	0	0	0	0	0	0	0	5309	28	0	0
ASV96	0	0	0	0	0	0	0	0	0	0	0	0	0	10	0	29	111	34	0	0	0	0	0	0	0	0	322	0	0	0	0	0	0	0	0	0	0	0	0	17	0	0	0	27	0	0	0	4705	0
ASV97	0	0	0	9	0	0	0	0	189	0	0	6	0	0	0	53	26	50	5	0	0	10	25	0	0	32	16	76	19	0	0	0	0	0	69	0	14	0	0	41	0	42	0	0	0	63	0	0	0
ASV98	0	0	0	0	0	0	0	0	0	0	0	0	0	0	0	0	0	0	0	0	0	0	0	0	0	0	0	0	0	0	0	28	0	0	0	0	0	0	0	0	0	0	0	0	0	1753	0	0	0
ASV99	0	0	0	0	0	0	0	0	0	0	0	0	0	0	0	0	0	266	0	84	0	0	116	0	0	0	0	40	25	69	0	9	0	0	0	0	0	0	0	0	0	0	0	1156	0	0	0	1856	0
ASV100	0	0	0	0	0	0	0	0	0	0	0	0	0	0	0	0	0	0	0	0	0	0	0	0	0	0	0	0	0	0	0	0	0	0	0	0	0	0	0	0	0	0	0	0	0	0	0	0	0
ASV101	0	0	0	0	0	0	0	0	0	0	0	0	0	0	0	0	0	0	0	0	0	0	0	0	0	0	0	0	0	0	0	0	0	0	0	0	0	0	0	0	0	0	0	0	0	0	0	0	0
ASV102	0	27	0	0	0	0	0	0	0	0	0	0	541	0	0	373	77	256	49	0	0	28	62	0	0	0	0	0	171	0	24	0	43	0	92	12	0	0	0	0	0	32	641	301	0	0	25	39	0
ASV103	0	0	0	0	0	0	0	0	0	0	0	0	0	0	0	0	0	0	0	0	0	0	0	0	0	0	0	0	0	0	0	0	0	0	0	0	0	0	0	0	0	0	0	0	0	0	0	0	0
ASV104	0	0	0	0	0	0	0	0	0	0	0	0	0	0	0	0	0	0	0	0	0	0	0	0	0	0	0	0	0	0	0	0	0	0	0	0	0	0	0	0	0	0	18	0	0	28	0	0	0
ASV105	0	0	5	0	0	0	64	0	19	9	29	0	0	0	0	8	0	41	6	0	0	17	78	55	0	0	0	246	9	0	0	0	0	0	41	0	0	0	0	17	0	739	32	7	16	31	12	41	0
ASV106	0	0	0	0	0	0	0	0	0	0	0	0	0	0	0	0	0	0	0	0	0	0	0	0	0	0	0	0	0	0	0	0	85	0	0	0	0	0	0	0	0	0	0	0	1041	3572	0	0	0
ASV107	0	0	0	0	0	0	0	0	0	0	0	0	0	0	0	0	0	0	0	0	0	0	0	0	0	0	0	0	0	0	0	0	1813	0	0	0	0	0	0	0	0	0	0	0	0	0	0	0	0
ASV108	0	0	0	0	0	0	0	0	0	0	67	0	75	0	0	55	0	0	0	9	0	10	0	14	0	0	0	0	0	0	0	0	0	0	105	0	0	0	0	0	0	0	317	0	21	33	0	0	82
ASV109	0	0	7	36	0	6	121	0	72	0	269	0	86	148	0	64	376	0	0	0	156	50	0	25	0	0	411	0	29	227	19	0	0	0	0	0	7	0	0	51	0	0	0	185	0	232	0	13	339
ASV110	0	0	0	0	0	0	0	0	0	0	0	0	0	0	0	0	0	0	0	0	0	0	0	0	0	0	0	0	0	0	0	0	0	0	0	0	0	0	0	0	0	0	0	0	0	0	0	0	0
ASV111	10	12	22	9	15	5	0	0	13	0	48	78	222	17	8	9	0	0	0	0	0	30	26	14	18	263	0	0	6	30	0	0	0	0	0	0	0	6	0	0	0	39	30	23	20	299	109	18	0
ASV112	0	12	0	0	0	0	0	0	22	0	0	0	0	0	0	45	55	42	0	0	2	0	92	0	0	19	137	19	42	616	25	0	140	0	0	0	0	2	0	0	0	0	131	1488	0	22	0	193	3
ASV113	0	31	0	0	12	0	0	0	0	0	0	0	0	10	0	0	1945	0	0	200	0	0	0	0	489	0	0	0	0	0	0	0	13	0	0	0	0	0	0	0	0	0	0	0	0	460	16	0	118
ASV114	0	0	0	0	0	0	0	0	0	0	0	0	0	0	0	0	0	0	0	0	0	0	0	0	0	0	0	0	0	0	0	0	0	0	0	0	0	0	0	0	0	0	0	0	0	0	0	0	0
ASV115	0	0	0	7	0	0	67	0	99	0	0	0	49	11	0	238	408	95	0	0	0	0	84	6	0	10	259	23	17	42	13	0	0	0	0	0	0	0	0	31	0	29	0	135	7	47	0	500	58
ASV116	0	0	0	0	0	0	0	0	0	0	0	0	0	0	0	0	0	0	0	0	0	0	0	0	0	0	0	0	0	0	0	0	0	0	0	0	0	0	0	0	0	0	0	0	0	0	0	0	0
ASV117	0	20	7	0	0	0	0	32	0	0	0	0	35	0	0	538	0	280	0	26	0	0	33	0	0	0	0	0	65	0	27	0	0	0	53	0	15	0	0	46	0	0	0	64	0	261	11	0	0
ASV118	0	0	0	0	0	0	0	0	0	0	0	0	0	0	0	0	0	0	0	0	0	0	0	0	0	0	0	0	0	0	0	0	1854	0	0	0	0	0	0	0	0	0	0	0	0	0	0	0	0
ASV119	0	0	0	0	0	0	0	0	0	0	0	21	0	0	0	281	0	50	0	0	0	0	0	11	0	364	1685	0	0	45	0	0	0	0	0	0	0	0	0	0	0	0	216	150	0	54	0	0	0
ASV120	0	0	0	0	0	0	0	0	0	0	0	0	190	0	0	130	0	0	0	0	0	0	0	0	11	0	470	0	0	0	0	0	0	0	0	0	0	0	0	0	0	51	208	0	0	666	0	0	157
ASV121	0	0	0	0	433	0	0	0	0	0	0	0	0	0	0	0	22	0	0	7	0	0	0	0	381	0	0	0	0	72	0	0	0	0	70	0	0	48	0	0	0	0	0	0	0	476	0	846	273
ASV122	0	0	0	0	0	0	0	0	0	0	0	0	0	0	0	0	0	0	0	0	0	0	0	9	0	0	0	0	0	0	0	0	54	0	0	0	0	0	0	0	0	0	0	0	4084	0	0	0	0
ASV123	0	0	0	0	0	0	0	0	0	0	0	0	0	0	0	0	0	0	0	0	0	0	0	0	0	0	0	0	0	0	0	0	0	0	0	0	0	0	0	0	0	0	0	0	0	0	0	0	0
ASV124	0	0	0	0	0	0	0	0	19	0	0	0	0	0	0	0	0	26	100	0	0	35	0	0	429	349	0	0	96	0	0	31	20	0	0	0	89	0	0	0	0	0	1002	233	0	0	0	0	0
ASV125	0	0	0	0	0	0	40	0	12	0	0	0	0	0	0	370	77	1036	0	0	0	10	6	0	0	0	529	0	159	0	0	0	0	4	0	0	0	0	0	0	0	0	97	0	0	0	0	78	0
ASV126	0	0	0	0	0	0	0	10	64	0	0	0	0	0	0	0	0	8	0	0	0	0	0	0	0	0	12	0	15	0	0	0	0	0	0	0	0	0	0	0	8	71	0	0	0	0	0	0	32
ASV127	0	0	63	0	0	0	0	0	0	0	0	0	0	0	0	0	0	0	0	0	0	0	0	0	0	0	0	0	276	0	0	0	0	0	0	0	0	0	0	0	0	0	0	0	0	0	0	0	0
ASV128	0	0	0	0	0	0	0	0	47	0	0	0	0	0	0	0	866	0	0	24	0	68	0	13	0	0	0	0	18	0	0	0	0	0	40	0	0	0	0	69	0	56	220	451	27	217	0	0	0
ASV129	19	0	17	16	0	0	0	0	0	0	0	0	1339	0	0	0	0	0	0	0	0	63	270	0	0	0	0	0	0	0	0	0	0	0	0	0	0	0	0	0	0	0	142	452	0	832	0	0	0
ASV130	0	0	0	0	0	0	0	0	0	0	0	0	0	0	0	0	142	0	0	0	0	0	0	0	0	0	0	0	0	0	0	0	0	0	0	0	0	0	0	0	0	0	0	0	0	0	0	0	0
ASV131	0	0	0	0	0	0	214	0	9	0	0	0	74	0	0	92	37	0	0	12	0	6	175	47	23	0	60	10	100	0	0	0	48	0	0	0	0	0	0	0	0	0	27	0	0	0	33	0	0
ASV132	0	0	0	0	0	0	0	0	21	0	0	0	0	0	0	4	0	0	0	0	0	4	2146	0	0	24	33	10	0	989	0	0	25	0	0	0	0	0	0	0	0	0	14	0	0	0	0	56	0
ASV133	0	0	0	0	0	0	0	0	0	0	0	0	0	0	0	168	0	117	0	0	0	0	0	0	0	0	1500	0	49	0	0	0	0	0	0	0	0	0	0	0	0	0	0	482	0	0	0	1082	0
ASV134	21	0	14	0	0	0	0	0	35	0	121	103	43	19	13	0	17	0	0	0	67	0	0	0	0	196	0	0	20	26	0	0	11	0	0	0	0	0	75	0	0	0	37	0	0	63	28	0	168
ASV135	0	0	0	0	0	0	0	0	0	0	0	0	0	0	0	0	0	0	0	0	0	0	0	0	50	0	839	0	0	0	0	0	0	0	0	0	0	0	0	0	0	0	0	0	0	0	0	0	0
ASV136	0	8	0	0	0	0	0	0	0	0	103	0	109	36	0	10	0	0	0	0	0	0	0	0	44	85	0	0	10	0	0	0	0	0	112	0	0	0	0	0	0	0	28	0	0	0	10	18	1431
ASV137	0	0	0	0	0	0	0	0	0	0	43	0	0	0	0	0	0	0	0	0	0	0	0	0	0	0	0	0	0	0	0	0	99	0	0	0	0	0	0	0	0	0	0	0	375	494	0	0	0
ASV138	0	0	0	0	0	0	0	0	0	0	0	121	0	0	0	222	0	0	0	0	0	0	260	0	0	79	0	124	0	424	0	0	0	0	0	0	0	0	0	0	0	0	52	0	0	0	0	0	0
ASV139	0	0	0	0	0	0	0	0	0	0	0	0	0	0	0	0	0	0	0	0	0	0	0	0	0	0	0	0	0	0	0	0	0	0	0	0	0	0	0	0	0	0	0	0	0	0	0	0	0
ASV140	0	0	0	0	0	0	73	0	0	0	177	1	0	0	0	0	0	0	0	0	0	36	0	0	0	24	0	0	41	0	0	0	0	0	57	0	3	13	0	0	0	45	9	22	24	0	0	27	558
ASV141	0	0	0	0	0	0	0	0	11	0	0	0	0	0	0	0	0	0	0	0	0	0	0	0	0	0	0	0	0	0	0	0	0	0	0	0	0	0	0	0	0	0	0	0	0	0	0	409	0
ASV142	0	0	0	0	0	0	0	0	0	0	6	0	0	123	0	0	0	0	867	0	0	0	0	0	0	0	0	0	0	9	4	0	43	0	0	0	0	0	0	0	0	0	0	0	0	0	0	0	0
ASV143	0	0	0	0	0	0	0	0	0	0	0	0	0	0	0	358	0	0	0	0	0	0	119	0	32	0	0	0	239	0	0	11	0	0	0	0	0	0	0	0	0	0	65	274	0	135	0	0	0
ASV144	0	0	0	0	0	0	0	0	0	0	0	0	0	0	0	10	0	0	0	0	0	0	0	0	0	0	0	0	0	0	0	0	0	0	111	0	0	0	0	89	0	0	0	0	0	0	0	0	2689
ASV145	0	5	0	0	0	0	0	0	0	0	0	0	0	0	0	0	0	0	0	0	0	0	0	0	0	761	0	0	0	0	0	0	0	0	0	0	0	0	0	0	0	0	0	12	0	0	0	0	0
ASV146	0	0	0	0	0	0	0	0	4	0	94	73	0	21	0	0	0	0	18	0	171	0	8	0	0	24	0	24	0	26	0	0	0	0	0	0	0	0	0	0	0	8	0	0	0	0	0	0	1213
ASV147	0	0	0	0	0	0	0	0	0	3312	0	0	0	0	0	0	0	0	0	0	0	0	0	0	0	0	0	0	0	0	0	0	0	0	0	0	0	0	0	0	0	0	0	0	0	0	0	0	0
ASV148	0	22	19	0	0	0	0	0	24	0	154	55	0	18	0	0	0	9	0	0	0	0	9	0	54	39	47	0	0	0	0	0	0	0	0	0	0	0	0	0	7	47	16	0	9	131	49	0	39
ASV149	10	0	0	0	0	0	84	0	47	0	27	0	48	0	0	207	0	333	0	0	0	0	8	23	3	58	188	43	33	54	0	0	0	4	0	0	10	0	0	0	0	73	18	58	0	25	0	40	0
ASV150	43	86	0	0	0	0	0	0	0	0	30	0	0	0	0	0	0	0	0	0	0	0	0	0	0	0	0	0	12	0	0	0	0	0	0	0	0	0	0	14	0	0	1698	22	15	12	246	16	0
ASV151	0	0	0	0	0	0	0	0	0	0	0	0	0	0	0	0	0	0	0	0	0	0	0	0	0	0	18	0	0	0	0	0	0	0	0	0	0	0	0	0	0	0	0	0	0	0	0	3626	0
ASV152	0	0	0	0	0	0	0	0	0	0	0	0	0	0	0	0	0	0	0	0	0	0	0	0	0	0	53	0	0	0	0	0	0	0	0	0	0	0	0	0	0	51	23	0	0	0	0	2922	193
ASV153	0	0	0	0	0	0	0	4	0	6	0	0	0	0	0	8	0	0	0	0	0	7	2456	16	0	8	0	0	15	0	0	0	0	0	0	0	0	0	30	21	0	0	0	0	16	21	14	26	0
ASV154	0	19	0	17	18	0	0	6	11	0	115	171	47	20	0	0	42	0	0	0	0	16	28	16	24	137	32	0	18	0	9	0	10	0	136	14	0	6	0	0	0	45	26	9	13	91	52	0	0
ASV155	8	7	5	0	0	0	0	0	34	0	0	0	32	0	0	669	0	428	0	35	0	23	174	39	0	294	39	13	63	0	9	0	0	0	63	0	0	0	0	0	0	0	117	40	1	49	34	9	0
ASV156	0	0	0	27	0	0	0	0	24	0	58	151	0	55	23	0	0	0	0	0	172	37	0	0	0	57	0	0	0	48	33	11	29	0	54	14	0	0	0	0	10	0	21	32	16	79	44	0	0
ASV157	0	0	0	0	0	0	0	0	0	0	0	0	0	0	0	29	0	0	0	0	0	0	0	0	0	0	0	0	0	0	0	0	0	0	0	0	0	0	0	0	0	0	0	0	0	0	0	0	0
ASV158	0	0	0	0	0	0	0	0	0	0	0	0	0	20	0	0	0	14	0	125	0	0	0	0	0	491	0	0	0	0	23	0	0	8	183	0	13	0	0	0	0	19	23	31	0	0	0	6	0
ASV159	0	0	0	0	0	0	0	0	0	0	27	0	84	13	0	129	0	146	0	0	0	6	0	0	0	16	287	0	0	0	17	0	0	0	0	0	0	0	0	0	0	0	0	23	0	0	0	755	0
ASV160	0	0	0	0	0	0	0	0	0	0	0	0	0	18	0	27	0	0	0	0	0	0	0	0	0	0	0	0	0	0	18	0	0	0	0	0	0	0	0	0	0	0	0	494	0	0	0	2548	0
ASV161	0	0	0	0	0	0	0	0	0	0	0	0	0	0	0	0	0	0	0	0	0	0	0	0	0	0	0	0	0	0	0	0	911	0	0	0	0	0	0	0	0	0	0	0	0	0	0	0	0
ASV162	0	0	0	0	0	0	0	0	4	0	0	0	0	0	0	150	0	125	0	11	0	0	0	0	0	41	54	9	0	0	0	0	0	0	0	0	0	0	0	0	0	60	0	0	0	0	0	13	3
ASV163	0	0	0	45	0	0	0	0	0	0	112	0	76	0	0	0	57	54	0	44	0	34	0	0	64	251	0	0	115	0	0	0	0	0	0	34	0	0	0	0	0	0	41	74	0	0	0	0	0
ASV164	0	0	0	0	0	0	0	0	0	0	0	0	0	0	0	86	0	0	18	0	0	0	47	0	0	0	0	0	369	0	0	0	0	0	0	0	0	0	0	0	0	0	43	391	0	0	0	0	0
ASV165	0	0	0	0	0	0	0	0	0	0	0	0	0	0	0	0	0	0	0	0	0	0	0	0	0	0	0	0	0	0	0	0	0	0	0	0	0	284	0	0	0	0	0	0	0	0	0	0	0
ASV166	0	0	0	0	0	0	0	0	0	0	0	104	32	0	0	348	9	12	14	18	0	0	0	0	0	73	511	18	28	7	0	0	0	0	0	11	10	0	0	151	0	20	0	25	0	0	0	63	0
ASV167	0	1633	0	0	0	4	0	0	0	0	0	0	0	0	0	5	0	0	0	0	0	0	0	0	0	0	0	0	0	0	0	0	0	0	0	0	0	0	0	0	0	0	0	0	67	24	1602	0	0
ASV168	0	0	0	0	0	0	0	0	0	0	0	0	0	0	0	318	36	192	0	9	0	10	12	0	0	0	857	23	48	0	0	0	0	0	0	0	0	0	0	15	0	0	0	0	0	0	0	177	0
ASV169	0	9	0	0	12	0	0	0	28	0	277	169	0	18	0	16	0	0	0	0	210	0	9	3	5	72	11	0	6	41	13	0	0	0	33	0	3	0	0	7	0	0	47	0	8	58	0	3	27
ASV170	0	0	0	0	0	0	0	0	86	0	0	0	0	0	0	50	0	30	9	0	0	0	87	5	0	0	113	0	0	48	0	0	0	0	32	0	0	0	0	0	0	26	8	31	0	0	0	26	0
ASV171	0	0	0	0	0	0	0	0	0	0	0	20	0	0	0	0	0	0	0	0	0	0	0	0	0	0	0	0	0	13	0	0	0	0	49	0	22	0	0	0	25	0	39	0	0	0	0	0	0
ASV172	23	0	0	22	0	0	0	4	74	0	0	0	0	0	0	200	81	6	0	0	0	0	0	0	20	0	74	0	48	0	0	0	0	0	0	7	0	0	0	0	0	0	0	164	11	444	0	50	0
ASV173	0	0	0	0	0	0	0	0	0	0	0	0	0	0	0	615	0	0	0	0	0	0	0	0	0	49	1168	0	0	0	0	0	0	0	0	0	0	0	0	0	0	0	0	0	0	0	0	0	0
ASV174	0	0	0	0	0	0	0	0	0	0	0	0	0	0	0	0	3	0	0	0	0	0	0	0	0	0	2379	0	0	0	0	0	0	0	0	0	0	0	0	0	0	0	0	0	0	0	0	0	0
ASV175	15	29	12	4	26	11	0	4	0	0	33	65	0	41	8	0	2	22	0	0	159	0	22	0	0	125	8	0	0	0	33	0	0	0	155	0	0	0	0	0	0	0	0	0	0	37	24	0	0
ASV176	0	0	0	0	6	0	0	0	0	0	0	0	0	19	0	1632	0	0	0	0	0	0	0	0	0	0	0	0	0	0	0	0	0	0	0	0	0	0	0	0	0	0	0	0	0	968	0	0	0
ASV177	0	0	0	0	0	0	0	0	0	0	0	0	0	0	0	0	0	0	0	0	0	0	0	0	0	0	0	0	0	0	0	0	1065	0	0	0	0	0	0	0	0	0	0	0	0	0	0	0	0
ASV178	0	0	0	0	0	0	0	0	0	0	0	0	0	0	0	0	0	0	0	0	0	0	0	0	0	0	2466	0	0	0	0	0	0	0	0	0	0	0	0	0	0	0	0	0	0	0	0	0	0
ASV179	0	0	0	0	0	0	0	0	0	0	0	0	0	0	0	0	0	0	0	0	0	0	0	0	0	0	0	0	0	0	0	0	0	0	0	0	0	0	0	0	0	0	0	0	0	0	0	0	0
ASV180	0	0	0	0	0	0	0	0	45	0	0	89	0	20	0	0	0	0	0	0	0	11	27	0	46	192	0	0	27	34	0	0	0	0	34	0	0	0	0	0	0	0	52	0	0	94	0	0	0
ASV181	0	0	0	0	0	0	0	0	0	0	20	86	0	0	0	0	0	0	0	0	0	0	0	0	0	48	0	0	19	0	0	0	0	0	0	0	15	0	0	0	0	2	0	38	20	0	0	0	1723
ASV182	0	0	0	0	0	0	0	0	0	0	0	340	0	0	0	0	0	0	0	0	0	0	0	0	0	0	0	0	0	0	0	0	0	0	0	0	0	0	0	0	0	0	0	0	0	0	0	0	0
ASV183	0	36	0	0	0	0	0	0	0	0	126	133	0	0	0	0	0	0	0	25	60	0	0	0	0	155	0	0	0	0	0	0	0	0	0	0	0	18	0	0	0	113	32	0	0	106	0	0	0
ASV184	0	295	0	0	0	0	0	0	0	0	0	0	0	0	0	0	29	0	0	0	0	0	0	0	0	0	0	0	0	0	0	0	0	0	122	0	0	61	0	0	0	0	0	0	0	0	204	159	0
ASV185	0	0	0	0	0	0	9	0	0	0	116	0	0	13	0	12	14	0	0	0	103	8	11	31	0	16	0	6	12	136	0	0	37	0	0	0	0	0	0	0	203	0	0	0	0	637	0	0	0
ASV186	37	0	0	0	0	0	0	0	0	0	595	0	0	0	0	0	93	0	6	0	0	0	0	0	0	0	0	0	0	0	0	0	12	3	0	0	3	5	0	0	0	0	0	0	0	0	0	0	86
ASV187	0	4	0	0	0	0	0	0	27	0	0	53	0	0	0	51	0	255	0	0	0	0	70	0	0	0	0	0	9	28	0	0	26	0	0	0	0	0	0	0	0	0	0	151	0	0	0	943	0
ASV188	0	0	0	0	0	0	0	0	0	0	0	0	0	0	0	468	84	112	0	9	0	0	11	0	0	0	1242	0	50	0	7	0	12	0	0	0	0	0	0	7	0	0	0	0	0	0	0	47	0
ASV189	0	0	0	0	0	0	0	0	0	0	0	0	0	0	0	0	0	0	0	0	0	0	0	0	0	0	0	0	0	0	0	0	0	0	0	0	0	0	0	0	0	0	0	0	0	0	0	0	0
ASV190	11	32	0	10	0	3	27	0	11	0	17	66	0	7	0	10	33	0	0	0	0	9	29	9	9	78	8	0	7	0	0	0	3	0	60	8	0	4	0	0	0	0	40	19	13	172	25	7	2
ASV191	0	0	0	8	0	0	0	0	0	0	0	0	0	0	0	151	0	318	0	0	0	0	16	0	0	70	252	0	0	0	0	0	0	0	0	0	0	0	0	0	0	45	0	56	0	0	0	790	0
ASV192	0	0	0	0	0	0	0	0	0	0	0	0	0	0	0	0	0	0	0	0	0	0	0	0	0	0	2671	0	0	0	0	0	0	0	0	0	0	0	0	0	0	0	0	0	0	0	0	0	0
ASV193	0	0	0	0	0	0	0	0	0	0	294	0	0	0	0	0	0	0	0	0	0	0	0	0	0	0	0	7	0	0	0	0	74	0	0	0	0	0	0	0	0	0	0	0	781	0	0	0	0
ASV194	0	0	0	0	0	0	0	0	0	0	0	0	0	0	0	0	0	0	0	0	0	0	0	0	0	0	0	0	0	0	0	0	0	0	0	35	0	0	0	0	0	0	0	0	0	0	0	0	54
ASV195	0	0	0	0	0	0	0	0	0	0	0	0	0	0	0	0	0	0	0	0	0	0	0	0	0	0	0	0	0	0	0	0	0	0	0	0	0	0	0	0	0	0	0	0	0	0	0	0	0
ASV196	0	21	0	0	0	0	0	0	0	0	76	0	0	0	0	0	0	0	0	0	0	0	0	0	10	0	0	0	0	0	0	0	0	0	0	0	0	0	0	0	0	0	0	0	6	0	12	0	0
ASV197	0	0	0	0	0	0	0	0	0	0	0	37	0	0	0	0	0	0	0	0	0	0	0	0	0	634	0	0	0	0	0	0	0	0	0	0	0	0	0	0	0	0	0	0	0	0	0	0	0
ASV198	0	0	0	19	0	0	51	0	0	0	0	0	0	0	0	0	0	105	0	0	0	0	0	0	0	0	80	0	12	0	21	0	0	0	0	0	14	0	0	0	0	0	24	436	17	173	0	253	0
ASV199	0	0	0	0	0	0	0	0	0	0	0	0	0	0	0	0	0	0	0	0	0	0	0	0	0	0	0	0	0	0	0	0	847	0	0	0	0	0	0	0	0	0	0	0	0	0	0	0	0
ASV200	0	0	0	0	0	0	0	0	0	0	40	0	0	0	0	0	0	0	0	0	0	0	0	0	0	0	0	0	0	0	0	0	0	0	0	0	0	0	0	0	0	0	1252	0	0	0	136	0	0
ASV201	0	104	0	0	0	19	0	0	0	0	0	11	0	0	0	0	0	0	0	0	0	0	0	0	0	0	0	0	0	0	0	0	0	0	0	0	0	0	0	0	0	0	0	0	0	0	123	0	0
ASV202	0	0	0	0	0	0	0	0	0	0	0	0	0	0	0	0	0	0	0	0	0	0	0	0	0	0	0	0	0	0	0	0	0	0	0	0	0	0	0	0	0	0	0	0	2947	0	0	0	0
ASV203	0	232	0	0	0	0	0	0	0	0	0	0	0	0	0	0	0	0	0	0	0	0	0	0	0	0	0	0	0	0	0	0	0	0	0	0	0	0	0	0	0	0	0	0	0	0	1408	0	0
ASV204	0	0	0	0	0	0	0	0	0	0	48	0	0	0	0	55	0	22	0	0	0	0	217	0	0	0	0	0	0	0	0	0	0	0	0	0	8	0	0	0	0	0	19	24	136	0	0	0	0
ASV205	0	0	0	0	0	0	0	0	0	0	0	0	0	0	0	0	0	0	0	0	0	0	0	0	0	726	0	0	0	0	0	0	0	0	0	0	0	0	0	0	0	0	0	0	0	0	0	0	0
ASV206	0	0	0	0	0	0	0	0	0	0	0	0	0	0	0	0	0	0	0	0	0	0	0	0	0	0	0	0	0	0	0	0	0	0	0	0	0	0	0	0	0	0	12	0	0	0	0	0	0
ASV207	0	0	0	0	0	0	0	0	0	0	0	0	0	0	23	0	0	0	0	0	0	0	0	0	0	252	441	0	0	0	0	0	0	0	0	0	0	0	0	0	0	0	0	293	0	0	0	0	0
ASV208	0	0	0	0	0	0	0	0	0	0	0	0	0	0	0	0	0	0	0	0	0	0	0	0	0	930	0	0	0	0	0	0	0	0	0	0	0	0	0	0	0	0	0	0	0	0	0	0	0
ASV209	0	0	0	69	0	0	0	0	0	0	0	0	0	0	0	1177	175	0	0	0	0	0	0	0	0	0	0	0	0	0	0	0	0	0	0	0	0	0	158	0	0	0	0	0	0	0	0	0	0
ASV210	0	0	4	0	0	0	0	0	0	0	0	0	0	0	0	72	10	0	0	0	0	0	0	0	0	0	29	0	0	30	0	0	0	0	0	0	0	0	0	0	0	0	0	20	0	0	0	1860	0
ASV211	0	0	0	0	0	0	0	0	0	0	0	0	0	11	0	8	110	0	0	5	0	0	0	0	0	0	0	0	0	0	21	0	0	0	0	0	0	0	0	0	0	0	5	0	0	0	0	1740	0
ASV212	0	0	0	0	0	0	0	0	2250	0	0	0	0	0	0	0	0	0	0	0	0	0	0	0	0	0	0	0	135	0	0	0	0	0	0	6	0	0	0	0	0	0	0	1	0	23	0	83	0
ASV213	0	0	0	0	0	0	0	0	0	0	0	0	33	0	0	0	0	0	7	0	0	0	11	0	0	0	18	0	17	0	0	0	39	0	0	0	0	0	0	15	0	0	42	119	0	10	0	0	0
ASV214	4	0	0	0	0	0	0	0	0	0	0	0	0	0	0	0	0	0	7	0	0	0	335	0	0	0	0	0	0	0	0	0	0	0	0	0	0	0	0	0	0	40	0	0	15	0	0	0	0
ASV215	0	18	0	0	0	0	0	0	30	0	125	35	0	0	0	13	0	0	0	0	0	5	22	28	19	58	0	0	10	67	29	0	0	0	52	0	0	0	0	0	0	0	0	0	13	105	0	10	0
ASV216	0	0	0	46	0	0	0	0	0	0	0	0	0	0	0	0	0	0	0	0	0	0	0	0	0	0	0	0	0	0	0	0	0	0	0	0	0	0	0	0	0	0	0	0	0	0	0	0	0
ASV217	0	0	0	0	0	0	0	0	0	0	0	0	0	0	0	0	0	0	0	0	0	0	7	18	0	26	0	41	0	0	0	0	0	0	0	0	0	0	0	0	0	0	0	0	0	2284	0	0	0
ASV218	22	28	0	0	0	0	0	0	0	0	15	0	0	0	0	0	0	0	0	0	0	0	0	95	0	57	0	0	0	0	0	0	0	0	0	0	0	0	0	0	0	0	218	0	0	1278	12	0	0
ASV219	0	0	0	0	0	0	0	0	67	0	417	0	0	0	0	0	0	0	0	0	0	0	0	0	0	0	0	0	0	0	0	0	0	0	0	0	0	0	0	0	0	0	0	0	0	0	0	0	0
ASV220	0	0	0	0	0	0	0	0	67	0	0	0	0	0	0	915	0	0	0	0	0	0	0	0	0	0	0	0	0	0	0	0	0	0	0	0	0	0	0	0	0	0	33	95	0	0	0	0	0
ASV221	0	0	0	0	0	0	129	0	0	0	0	0	73	0	0	80	44	0	0	0	0	0	0	0	0	0	0	0	0	0	0	0	12	58	583	0	0	0	0	0	0	0	0	0	0	0	0	0	0
ASV222	0	0	0	0	0	0	0	0	0	0	0	0	0	0	0	0	0	0	0	0	0	0	0	0	0	0	0	0	0	0	0	0	0	0	0	0	0	0	0	0	0	0	0	0	0	0	0	0	0
ASV223	0	0	0	0	0	0	0	0	7	0	0	0	20	4	0	40	147	4	0	88	9	71	7	0	0	9	0	0	0	0	0	10	0	4	148	0	18	0	0	14	0	0	29	71	10	0	0	0	0
ASV224	0	0	0	0	0	0	0	0	0	0	0	0	0	0	0	0	0	0	0	0	0	0	0	0	0	0	0	0	0	0	0	0	0	0	0	0	0	0	0	0	0	0	0	1707	0	0	0	0	0
ASV225	0	0	0	0	0	0	0	0	30	0	0	0	0	0	0	40	314	44	0	0	0	0	0	0	0	0	60	0	0	0	0	0	0	0	0	0	0	0	0	6	0	0	0	0	0	0	0	1061	0
ASV226	0	0	0	0	0	0	0	0	0	0	0	0	0	0	0	0	0	0	0	0	0	0	0	0	0	0	0	0	0	0	0	0	0	0	0	0	0	0	0	0	0	0	0	0	0	0	0	0	0
ASV227	9	0	0	0	0	0	0	0	26	0	0	0	0	0	0	0	0	5	0	0	0	7	0	0	0	13	0	0	0	0	0	0	0	0	0	16	0	0	0	0	0	0	0	0	0	0	0	0	0
ASV228	0	0	0	0	0	0	0	0	0	0	0	0	0	0	0	0	0	0	0	0	0	0	0	0	0	0	0	0	0	0	0	0	0	0	0	0	0	0	0	0	0	0	0	0	0	0	0	0	0
ASV229	0	0	0	0	0	0	0	0	0	0	0	0	0	0	0	0	0	0	0	0	0	0	0	0	2375	0	0	0	0	0	0	0	2	0	0	0	0	0	0	0	0	0	0	0	0	0	0	0	0
ASV230	0	1163	0	0	0	0	0	0	0	0	0	0	0	0	0	0	0	0	0	0	0	0	0	0	0	0	0	0	0	0	0	0	0	0	0	0	0	0	0	0	0	0	3	0	0	0	1195	0	47
ASV231	0	0	0	0	0	0	0	0	0	0	0	0	0	0	0	0	0	0	0	0	0	0	0	0	0	0	0	0	0	0	0	0	0	0	0	0	0	0	0	0	0	0	0	0	0	0	0	0	0
ASV232	0	0	0	0	0	0	0	0	0	0	0	0	0	0	0	0	0	0	0	0	0	0	0	0	0	0	0	0	0	0	0	0	0	0	0	0	0	0	0	0	0	0	0	0	0	0	0	27	0
ASV233	8	0	0	0	0	0	0	2	0	0	0	0	0	0	0	50	0	11	0	11	0	0	28	0	102	0	21	0	14	0	18	0	40	0	0	16	0	0	0	74	0	0	299	282	0	54	0	0	0
ASV234	0	0	0	0	0	0	0	0	0	0	0	0	914	0	0	108	0	0	0	0	0	0	0	0	0	0	0	0	0	929	0	0	0	0	0	0	0	0	0	0	0	0	0	159	0	24	0	0	0
ASV235	0	4	0	0	0	0	0	0	0	0	0	0	0	0	0	18	0	0	0	0	0	0	0	0	0	0	0	0	72	0	0	0	0	0	0	0	0	0	0	0	0	0	1728	0	0	0	0	0	0
ASV236	0	0	0	0	0	0	0	0	0	0	0	0	0	0	0	0	0	0	0	0	0	0	0	0	0	0	0	0	0	0	0	0	0	0	0	0	0	0	0	0	0	0	0	1886	0	0	0	0	0
ASV237	0	0	0	0	0	0	0	0	0	0	0	0	0	0	0	0	0	0	0	0	0	0	0	0	0	0	1576	0	15	0	0	0	0	0	0	0	0	0	0	0	0	0	0	0	0	0	0	0	0
ASV238	0	0	0	0	0	0	0	0	0	0	0	0	0	0	0	0	0	0	0	0	0	0	0	0	0	0	0	0	0	0	0	0	0	0	0	0	0	0	0	0	0	0	0	0	0	0	0	0	0
ASV239	0	0	0	0	0	0	0	0	0	0	203	27	0	0	0	0	0	0	0	0	0	8	0	0	0	0	0	0	0	0	0	0	0	0	0	0	7	0	0	24	0	0	0	0	826	0	0	0	0
ASV240	0	0	14	0	0	0	0	0	0	0	69	0	0	32	0	70	41	79	0	0	0	9	0	0	0	136	148	0	0	26	0	0	0	0	0	0	0	0	0	0	0	0	0	19	0	98	0	155	173
ASV241	0	0	0	0	0	0	0	0	109	0	7	0	0	0	0	161	0	58	95	0	177	0	0	0	0	0	125	0	0	0	0	0	0	0	0	0	0	0	0	0	0	0	0	0	0	0	0	0	0
ASV242	0	0	0	0	0	0	0	0	0	0	0	0	0	0	0	139	0	0	0	0	0	0	0	0	0	164	879	0	0	0	65	0	0	0	0	0	0	0	0	0	0	0	25	0	0	0	0	0	0
ASV243	0	12	0	0	5	0	0	0	13	0	0	56	0	0	0	18	0	0	0	0	123	12	24	0	0	128	0	0	7	0	14	0	0	0	0	0	0	0	61	0	0	69	29	0	2	0	0	0	0
ASV244	0	0	0	0	0	0	0	0	0	0	312	0	0	0	0	0	0	0	0	0	54	0	0	75	0	0	222	0	85	0	0	0	0	0	0	0	0	0	0	0	0	0	109	0	0	0	0	0	0
ASV245	0	13	6	11	16	0	96	0	11	0	20	95	0	7	0	14	0	0	0	9	0	10	28	13	0	45	0	0	9	0	0	0	0	2	36	0	2	0	0	0	0	46	26	16	22	100	14	21	0
ASV246	0	0	25	0	0	0	0	0	0	0	0	0	0	0	0	42	0	0	0	0	0	0	0	6	0	0	0	0	0	0	0	0	0	0	0	0	0	0	0	0	0	0	0	0	0	23	0	0	0
ASV247	0	0	0	0	0	0	0	0	0	0	0	0	0	0	0	0	0	43	0	0	120	68	0	0	0	274	0	0	0	0	0	0	0	0	83	0	0	0	0	0	0	0	0	764	0	0	0	0	0
ASV248	0	0	0	0	0	0	0	0	0	0	0	0	0	0	0	0	0	0	0	0	0	0	0	0	0	0	0	0	0	0	0	0	0	0	0	0	0	0	0	0	0	0	134	1368	0	0	0	0	0
ASV249	0	0	0	0	0	0	0	0	0	0	0	0	0	0	0	0	0	0	0	0	0	0	0	0	0	0	0	0	0	0	0	0	0	0	0	0	0	0	0	0	0	0	0	0	0	0	0	0	0
ASV250	7	0	0	0	0	0	0	0	0	0	0	0	85	0	0	142	0	23	11	0	0	8	0	21	0	0	60	11	33	14	0	0	0	0	0	0	0	0	0	44	0	0	80	25	0	21	0	0	0
ASV251	14	3	0	0	0	0	0	0	0	0	0	0	0	0	0	50	169	49	0	0	0	18	0	0	0	0	415	0	0	0	0	0	0	0	0	0	0	0	0	0	0	0	14	0	0	43	0	94	26
ASV252	0	0	0	0	0	0	0	0	59	0	0	0	0	0	0	0	0	295	0	0	0	0	17	0	0	52	166	0	0	3	0	0	0	0	0	0	0	0	0	0	0	18	5	7	0	0	0	0	0
ASV253	0	0	0	0	0	0	0	0	0	0	0	0	0	0	0	1620	0	0	0	0	0	0	0	0	0	0	0	0	0	0	0	0	0	0	0	0	0	0	0	0	0	0	0	0	0	132	0	0	0
ASV254	0	0	0	5	0	0	0	0	0	0	59	10	0	0	0	0	0	0	0	13	170	0	156	0	0	44	0	0	24	0	0	0	0	0	0	0	0	0	0	11	0	0	0	0	0	288	0	0	0
ASV255	0	0	0	0	0	0	0	0	22	0	170	83	0	18	0	0	13	0	0	0	0	0	15	0	21	0	22	0	0	17	0	7	0	0	0	0	0	0	0	0	0	34	0	17	0	47	16	0	0
ASV256	0	0	0	0	0	0	0	0	0	0	0	0	0	0	0	0	0	0	0	0	0	0	292	0	0	0	0	0	1115	0	0	0	0	0	0	0	0	0	0	0	0	0	0	0	0	0	0	0	0
ASV257	0	0	0	0	0	0	0	0	0	0	0	0	0	0	0	0	0	0	0	0	0	0	0	0	0	0	0	0	0	0	0	0	0	0	0	0	0	0	0	0	0	0	0	0	0	0	0	0	0
ASV258	0	0	0	0	0	0	0	0	0	0	0	0	0	0	0	0	0	0	0	0	0	0	1660	0	0	0	0	0	0	23	0	0	0	0	29	0	0	0	0	0	0	0	0	0	0	0	0	7	0
ASV259	0	0	0	0	0	0	0	0	0	0	0	0	0	0	0	0	0	0	0	0	0	0	0	0	0	0	0	0	0	0	0	0	0	0	0	0	0	0	0	0	0	0	0	0	1935	0	0	0	0
ASV260	0	0	0	0	0	0	0	0	10	0	0	0	0	0	0	8	177	0	0	0	0	0	0	0	0	0	125	0	0	0	0	0	0	0	0	0	0	0	0	0	0	0	0	0	0	0	0	832	0
ASV261	0	0	0	0	0	0	0	0	0	0	819	0	0	0	0	8	0	0	0	0	0	0	0	434	0	0	0	0	0	0	0	0	24	0	0	0	0	0	0	0	0	0	0	0	58	183	0	0	55
ASV262	0	0	0	0	0	0	0	0	0	0	0	0	0	0	0	0	0	0	0	0	0	0	0	0	0	86	0	0	0	0	0	0	0	0	83	0	0	0	0	0	0	0	0	0	0	0	0	0	52
ASV263	0	0	0	0	0	0	0	0	0	0	41	0	0	0	0	0	0	0	0	0	0	0	0	0	0	190	0	0	0	0	0	0	71	8	89	0	0	0	0	0	0	0	25	15	0	0	0	0	0
ASV264	0	0	0	0	0	0	0	0	0	0	0	0	0	0	0	0	0	0	0	0	0	0	0	0	0	0	0	0	0	0	0	15	0	0	0	0	0	0	0	0	0	0	0	0	0	972	0	0	0
ASV265	0	0	0	3	0	0	99	0	10	0	82	68	0	0	0	9	0	0	0	0	0	0	10	0	0	37	4	0	13	0	0	0	0	2	64	0	0	0	0	13	0	0	0	0	0	107	9	0	0
ASV266	0	924	0	0	0	0	0	0	0	0	0	0	0	0	0	0	0	0	0	0	0	0	0	0	0	0	0	0	0	0	0	0	0	0	0	0	0	0	0	0	0	0	0	10	0	0	1112	0	0
ASV267	0	0	0	0	0	0	85	0	0	0	0	0	0	0	0	44	0	0	0	0	0	0	26	0	0	36	14	0	27	53	81	0	23	0	0	0	59	0	0	0	0	44	40	41	21	0	30	0	0
ASV268	0	0	0	33	0	0	127	0	18	11	0	0	0	31	0	30	30	211	0	0	0	0	10	0	0	0	55	0	0	0	0	0	0	0	0	0	0	0	0	0	0	22	0	632	0	110	0	4	29
ASV269	0	0	0	0	0	0	0	0	0	0	0	0	0	0	0	4	12	107	0	0	0	0	9	0	0	0	94	0	0	0	0	0	0	0	0	0	0	0	0	0	0	0	0	219	0	0	0	337	0
ASV270	0	0	0	0	0	0	0	0	0	0	0	0	0	0	0	80	0	0	0	0	0	0	0	0	0	0	71	0	0	0	0	0	0	0	0	0	0	0	0	0	0	0	0	0	0	0	0	12	0
ASV271	0	9	0	0	0	0	0	0	0	0	123	0	0	0	0	15	0	0	0	0	0	0	0	0	71	0	0	0	0	0	0	0	0	0	28	0	0	0	0	0	0	0	0	12	244	589	0	0	0
ASV272	0	0	0	0	0	0	0	0	0	0	0	0	0	0	0	28	0	0	0	21	0	0	0	0	0	1	1068	4	45	28	0	0	0	0	0	0	0	0	0	7	0	0	16	56	0	0	5	10	0
ASV273	0	0	0	121	0	0	0	0	0	0	0	0	0	0	0	0	0	0	0	0	0	0	0	0	130	0	0	0	0	0	0	0	0	0	0	5	0	0	0	0	0	0	0	204	0	0	0	0	19
ASV274	0	27	0	0	0	0	0	0	0	0	278	129	128	0	0	0	14	11	0	0	0	0	0	0	24	84	0	0	0	15	0	0	8	0	0	0	0	0	0	0	0	0	0	0	83	133	0	8	0
ASV275	0	0	0	0	0	0	0	0	0	0	0	0	0	0	0	0	0	0	0	0	0	0	0	0	0	0	0	0	0	0	0	0	606	0	0	0	0	0	0	0	0	0	0	0	0	0	0	0	0
ASV276	0	0	0	0	0	0	0	0	0	0	0	0	0	0	0	0	0	0	0	7	0	0	1348	0	0	35	86	0	0	0	0	0	0	0	0	0	0	0	0	0	0	0	36	0	0	0	0	0	0
ASV277	0	0	0	0	0	0	0	0	0	0	0	0	124	0	0	0	0	0	0	0	0	0	0	0	0	543	0	0	0	396	0	0	0	0	0	0	0	0	0	0	0	0	27	460	0	76	0	0	0
ASV278	0	0	6	0	0	0	80	0	0	5	0	33	0	0	0	0	0	0	0	0	0	0	12	55	0	7	0	8	0	0	0	0	0	0	0	0	0	0	0	0	0	0	0	0	0	880	25	0	0
ASV279	0	0	0	0	0	0	0	0	0	0	77	0	0	0	0	0	0	0	0	0	0	0	0	13	0	1	0	0	0	280	0	0	0	0	0	0	0	0	0	0	0	0	0	0	0	0	0	0	0
ASV280	20	0	0	0	0	0	0	0	0	0	117	0	46	0	0	0	0	13	0	0	0	0	0	0	0	0	0	0	0	2	0	0	0	0	42	0	0	0	0	30	0	0	0	0	0	0	0	0	0
ASV281	0	0	0	0	0	0	0	0	0	0	0	0	0	0	0	0	0	0	0	0	0	0	0	0	0	0	0	0	0	0	0	0	0	0	0	0	0	0	0	0	0	0	0	0	0	0	0	0	0
ASV282	0	0	0	0	0	0	0	0	0	0	36	33	59	14	0	16	0	0	0	0	0	0	0	0	0	55	0	0	0	0	0	0	0	0	0	0	0	0	0	22	0	111	0	0	0	147	0	0	0
ASV283	0	0	0	0	0	0	0	0	0	0	0	0	0	0	0	120	122	38	0	0	0	10	0	0	0	0	149	13	0	0	0	0	0	0	0	0	8	0	0	24	0	33	0	0	0	0	0	0	0
ASV284	17	0	0	0	0	0	0	0	0	0	0	44	0	0	0	216	0	0	16	0	0	0	0	0	0	0	0	0	80	0	17	0	0	0	0	0	0	0	0	0	0	0	190	254	0	0	0	185	0
ASV285	0	0	17	0	0	0	0	0	0	0	0	0	0	0	0	148	0	0	0	0	0	0	0	0	93	0	70	5	0	0	0	0	0	0	0	0	0	0	0	0	0	0	0	0	0	0	0	0	0
ASV286	0	0	0	0	0	0	17	0	0	0	0	0	0	12	0	29	0	300	0	0	0	0	0	0	0	140	260	0	0	0	0	0	0	0	0	0	0	0	0	0	0	0	32	16	0	18	0	52	0
ASV287	0	0	0	0	0	0	0	0	0	0	0	0	0	0	0	0	0	0	0	0	0	0	0	0	0	0	0	0	0	0	0	0	0	0	0	0	0	0	0	0	0	0	0	0	1614	0	0	0	0
ASV288	0	0	0	0	0	0	0	0	0	0	0	0	0	0	0	0	0	0	0	0	0	0	0	0	0	0	0	0	0	0	0	0	0	0	0	0	0	0	0	0	0	0	0	1337	0	0	0	0	0
ASV289	0	0	0	0	0	0	0	0	0	0	21	78	0	0	0	303	0	109	0	0	0	0	0	0	0	72	145	0	0	0	0	0	0	0	0	0	0	0	0	0	0	0	17	0	0	0	0	28	0
ASV290	0	0	0	0	0	0	0	0	0	0	0	0	0	0	0	0	0	38	0	0	0	0	0	0	0	0	0	11	493	0	0	0	0	0	31	0	0	0	0	0	0	0	0	0	0	241	0	0	0
ASV291	0	0	0	0	0	0	15	0	0	18	51	44	0	0	0	17	12	12	0	0	0	0	0	0	0	58	0	0	0	19	0	0	0	0	0	0	0	0	0	0	0	55	0	0	0	0	5	0	0
ASV292	0	0	0	0	0	0	0	0	0	0	0	0	0	0	0	0	1	0	0	0	0	0	0	0	0	0	1407	0	0	0	0	0	0	0	0	0	0	0	0	0	0	0	0	0	0	0	0	35	0
ASV293	0	0	0	0	0	0	0	0	108	0	0	0	0	0	0	0	0	0	0	0	0	0	0	0	0	208	365	0	0	44	0	0	18	0	0	0	0	0	0	0	0	0	0	0	0	0	0	141	0
ASV294	0	9	0	0	0	0	0	0	0	0	0	0	0	0	0	0	0	0	0	0	0	14	0	32	0	357	0	20	0	236	0	0	0	0	0	0	0	0	0	0	0	0	0	45	0	0	20	0	0
ASV295	0	0	0	0	0	0	0	0	0	0	0	0	0	0	0	0	0	0	0	0	0	0	0	0	0	0	0	0	0	0	0	0	0	0	0	0	0	0	0	0	0	0	0	1292	0	0	0	0	0
ASV296	0	0	0	0	0	0	0	0	0	0	0	0	0	0	0	0	22	0	0	0	0	0	0	0	0	67	0	26	0	70	0	0	0	0	0	0	0	0	0	0	0	0	0	76	0	265	0	0	0
ASV297	0	0	0	0	0	0	0	0	10	0	0	0	0	24	0	164	18	0	0	0	0	0	12	5	0	80	0	7	11	0	0	6	0	3	0	0	3	5	0	0	0	22	0	10	2	7	0	16	0
ASV298	0	0	0	0	0	0	91	11	0	0	101	0	0	0	0	0	0	0	17	0	0	0	0	0	0	0	0	0	0	0	0	0	4	0	0	0	0	0	0	0	0	0	0	0	0	0	0	0	0
ASV299	0	0	0	0	0	0	0	0	0	0	0	0	0	0	0	0	0	0	0	0	0	0	0	0	759	0	0	0	0	0	0	0	0	0	0	0	0	0	0	0	0	0	0	0	0	0	0	0	0
ASV300	0	0	0	0	0	0	0	0	8	0	0	0	0	0	0	0	0	0	0	0	0	0	1036	0	0	69	146	0	0	0	0	0	0	0	0	0	0	0	0	0	0	0	0	0	0	0	0	0	0
ASV301	0	0	0	0	0	0	0	0	4	0	0	0	0	0	0	0	0	0	0	0	0	0	0	0	0	0	0	0	110	0	0	0	0	0	26	0	0	0	0	0	0	0	587	0	0	0	0	0	0
ASV302	0	0	0	0	0	0	0	0	0	0	0	0	0	0	0	0	321	0	0	0	0	0	0	0	0	0	174	0	0	0	0	0	0	0	0	0	0	0	0	0	0	0	0	0	0	0	0	0	0
ASV303	0	0	0	0	0	0	0	0	0	0	0	0	0	343	0	0	170	0	0	0	0	0	541	0	0	0	0	0	0	0	0	118	0	0	0	0	0	0	0	0	0	0	0	0	0	0	0	0	0
ASV304	0	0	0	0	0	0	0	0	0	0	0	0	0	0	0	0	26	0	0	0	0	0	0	0	0	0	0	0	0	0	0	0	0	0	0	0	0	0	0	0	0	0	4	0	739	0	0	0	0
ASV305	0	0	0	0	0	0	0	0	0	0	31	0	0	0	0	0	55	0	0	0	0	0	0	0	0	0	0	0	0	0	0	0	360	0	0	0	0	0	0	0	0	0	0	0	252	231	0	0	0
ASV306	0	7	0	10	0	0	0	0	20	0	55	36	0	18	0	0	0	6	0	0	0	0	0	27	0	14	0	83	0	32	0	0	0	0	0	0	0	0	31	0	0	0	20	0	0	26	11	27	94
ASV307	0	6	0	0	0	0	0	0	0	0	0	0	0	0	0	0	0	0	0	0	0	0	0	0	0	0	0	0	0	0	0	0	0	0	0	0	0	0	0	0	0	0	0	0	0	1520	0	0	24
ASV308	0	15	0	0	0	0	0	0	9	0	200	5	0	0	0	0	5	20	0	0	8	0	0	9	0	78	0	0	6	0	0	0	0	0	0	0	0	0	0	0	0	0	8	0	23	37	21	12	0
ASV309	0	0	0	0	0	0	0	0	0	0	0	0	0	0	0	0	0	0	0	0	0	0	0	0	0	0	0	0	0	0	0	17	444	0	0	0	0	0	0	0	0	0	20	347	0	0	0	0	108
ASV310	0	0	0	0	0	0	0	0	0	0	0	0	41	0	0	177	0	0	0	0	0	0	0	0	0	0	1118	0	0	0	0	0	0	0	0	0	0	0	0	0	0	0	0	0	0	0	0	196	0
ASV311	0	0	0	0	0	0	0	0	0	0	67	0	0	0	0	0	25	0	0	0	0	0	0	122	0	0	0	0	0	0	0	0	0	0	0	0	0	0	0	0	0	0	0	0	852	0	0	0	0
ASV312	0	0	0	0	0	0	0	0	0	0	0	0	0	68	0	0	0	0	0	0	0	0	0	0	0	120	0	0	0	226	0	0	0	0	0	0	0	0	0	0	0	78	0	134	3	0	0	0	0
ASV313	0	0	0	0	0	0	0	0	0	0	0	0	0	0	0	22	0	0	0	0	0	0	0	0	0	25	16	0	0	50	0	0	0	0	0	0	0	0	0	0	0	0	0	11	0	0	0	300	0
ASV314	0	0	0	0	0	0	0	0	0	0	0	0	0	0	0	0	0	0	0	0	0	0	0	0	0	0	0	417	0	0	0	0	0	0	0	0	0	0	0	0	0	0	0	0	0	0	0	0	0
ASV315	0	0	0	0	0	0	0	0	0	0	0	0	0	0	0	0	0	0	0	0	0	0	0	0	0	0	129	0	0	0	7	0	18	0	0	0	0	0	0	0	0	0	0	0	0	0	0	0	0
ASV316	0	0	0	0	0	0	0	0	0	0	0	0	0	0	0	0	0	0	0	0	0	0	0	0	0	0	0	0	0	0	0	0	0	0	0	0	0	0	0	0	0	0	0	0	0	0	0	0	0
ASV317	0	0	0	0	0	0	0	0	9	0	68	0	0	9	0	0	14	0	4	0	90	0	0	0	0	31	0	27	0	0	13	0	0	0	0	0	0	0	0	0	0	0	0	0	729	21	0	0	0
ASV318	0	0	10	0	0	0	0	0	55	0	0	0	0	25	0	124	0	0	0	0	0	0	18	0	0	0	49	0	0	131	0	0	16	0	0	0	0	0	0	0	0	0	0	0	0	0	0	0	0
ASV319	11	9	0	0	0	0	0	0	0	0	0	0	0	0	0	0	0	0	0	0	0	0	0	0	0	0	0	0	0	0	0	0	0	0	0	0	0	0	0	0	0	0	0	0	0	0	0	0	0
ASV320	0	0	0	0	0	0	0	0	0	0	0	0	0	15	0	0	0	0	0	0	0	0	0	0	0	15	0	0	0	0	0	0	0	0	0	0	0	0	0	0	0	0	0	6	0	0	0	0	0
ASV321	0	0	0	0	0	0	0	0	0	0	0	0	0	0	0	0	38	0	0	0	0	0	0	0	1090	0	0	0	0	0	0	0	0	0	0	0	0	0	0	0	0	0	0	0	0	0	0	0	0
ASV322	32	17	11	0	0	12	0	0	37	0	39	12	0	0	0	9	0	0	0	0	0	0	68	0	0	99	9	0	0	18	0	0	15	0	34	0	0	0	15	0	0	42	53	0	0	107	0	11	0
ASV323	0	0	0	0	0	0	0	0	0	0	0	0	0	0	0	0	0	0	0	0	0	0	0	0	0	0	0	0	0	0	0	0	0	0	0	0	0	0	0	0	0	0	0	0	0	0	0	0	0
ASV324	0	0	0	0	0	0	0	0	0	0	0	97	0	0	0	0	0	0	0	0	0	0	0	0	77	0	0	0	0	0	0	0	0	0	0	56	0	0	0	0	0	0	0	12	0	30	0	11	117
ASV325	0	0	0	0	0	0	0	0	0	0	0	0	0	0	0	0	0	0	0	0	0	0	0	0	0	0	0	0	0	0	0	0	0	0	0	0	0	0	0	0	0	0	0	1475	0	0	0	0	0
ASV326	0	0	0	0	0	0	0	0	0	0	0	0	0	0	0	0	0	0	0	0	0	0	0	0	0	0	0	0	50	0	0	0	31	0	0	0	0	0	0	0	0	0	0	951	0	0	0	0	0
ASV327	0	0	0	0	0	0	70	0	0	93	0	0	0	0	0	138	0	0	0	0	0	0	21	0	0	0	0	0	0	0	0	0	0	0	0	0	0	0	0	0	0	0	0	69	0	0	0	0	0
ASV328	0	0	0	0	0	0	0	0	0	0	0	0	0	0	0	0	0	0	0	0	0	0	0	0	0	0	0	0	0	0	0	0	0	0	0	0	0	0	0	0	0	0	0	0	355	0	0	0	0
ASV329	0	0	0	0	0	0	0	0	0	0	0	0	0	0	0	0	0	0	0	0	0	0	0	0	0	0	0	0	0	0	0	0	0	0	0	0	0	0	0	0	0	0	0	0	0	0	0	0	0
ASV330	0	0	0	0	0	0	76	0	43	0	0	28	0	0	0	0	0	0	0	0	0	0	0	0	0	72	0	0	0	0	0	0	0	0	0	0	0	0	15	23	0	0	41	0	0	0	0	0	0
ASV331	55	0	0	0	0	0	86	0	0	0	0	0	0	0	0	0	0	0	0	49	40	33	0	34	0	0	0	13	0	0	0	0	75	0	67	17	0	0	0	0	0	0	0	0	524	0	0	0	0
ASV332	0	0	0	0	0	0	0	0	0	0	0	0	0	0	0	0	0	0	0	0	0	0	0	0	0	0	0	0	0	0	0	0	0	0	0	0	0	0	0	0	0	0	0	0	0	0	0	0	0
ASV333	0	0	0	0	0	0	0	0	0	0	0	0	0	0	0	0	1421	0	0	0	0	0	0	0	0	0	5	0	0	0	0	0	0	0	0	0	0	0	0	0	0	0	0	0	0	0	0	0	0
ASV334	12	0	0	0	0	0	0	0	0	0	0	76	0	14	0	0	0	0	0	0	0	28	18	0	0	68	0	0	14	0	0	0	8	0	0	0	0	25	0	0	0	0	11	7	0	0	0	0	0
ASV335	0	0	2	0	1	0	0	20	4	1	3	17	0	10	0	100	0	8	15	26	0	0	9	11	0	27	2	5	20	0	8	2	4	13	2	4	27	28	0	0	5	0	0	64	0	9	6	2	0
ASV336	0	0	0	0	0	0	0	0	155	0	0	0	0	108	0	32	0	0	0	0	0	0	0	0	0	13	0	0	8	0	0	0	0	0	0	0	0	0	0	0	0	15	0	0	0	0	89	0	0
ASV337	0	0	0	0	0	0	0	0	0	0	39	0	415	0	0	0	0	0	0	0	0	0	0	0	0	295	0	0	0	0	0	0	0	0	0	0	0	0	0	0	0	0	0	0	0	0	0	0	0
ASV338	0	11	0	0	0	0	0	0	0	0	76	0	0	0	0	0	83	0	6	0	0	10	22	7	0	0	0	0	0	0	8	0	0	0	0	0	0	0	17	0	0	0	10	34	0	0	0	0	57
ASV339	0	0	0	0	0	0	0	0	0	0	0	0	0	0	0	0	0	0	0	0	0	0	0	0	0	0	0	0	0	0	0	0	707	0	0	0	0	0	0	0	0	0	0	0	0	0	0	0	0
ASV340	0	7	0	9	0	0	47	0	18	0	0	70	0	0	0	43	0	0	95	17	0	0	0	0	0	0	0	0	0	0	0	0	0	0	27	0	30	0	0	0	0	0	29	46	0	0	0	0	242
ASV341	0	0	0	0	0	0	0	0	0	0	0	0	0	0	0	283	0	0	0	0	0	0	0	0	0	0	0	0	0	117	0	0	0	0	39	0	0	0	0	0	0	0	0	0	0	0	0	0	0
ASV342	0	0	0	0	0	0	0	0	0	0	28	0	0	0	0	0	0	0	0	0	0	0	0	0	0	0	0	16	0	0	0	0	0	0	0	0	0	0	0	0	0	0	0	0	0	0	0	0	0
ASV343	0	0	0	0	0	0	0	0	0	0	0	0	0	0	0	0	0	0	0	0	0	0	0	0	0	0	0	0	0	0	0	0	0	0	0	0	0	0	0	0	0	0	0	0	0	0	0	0	0
ASV344	0	0	0	0	0	0	0	0	50	0	0	0	0	0	0	35	0	342	0	0	0	0	0	0	0	0	0	0	0	0	0	0	0	0	0	0	40	0	0	0	0	0	0	0	0	0	0	208	0
ASV345	0	0	0	0	0	0	0	0	67	0	0	0	0	71	0	0	73	0	0	0	0	0	0	0	0	0	0	0	0	0	0	0	0	0	0	0	45	0	0	0	0	0	6	0	0	0	0	23	0
ASV346	0	20	8	0	0	0	0	0	128	0	0	0	0	0	0	76	0	0	0	0	0	0	0	0	0	0	0	34	0	0	0	0	0	0	0	0	0	0	0	0	0	0	0	7	0	45	0	16	0
ASV347	0	0	0	0	0	0	0	0	0	0	0	0	0	0	0	0	0	0	0	0	0	0	0	0	0	0	0	0	0	0	0	0	0	0	0	0	0	0	0	0	0	0	0	0	0	0	0	4	0
ASV348	0	0	0	0	0	0	0	0	19	0	0	0	0	0	0	111	0	0	12	0	0	0	872	0	0	0	241	0	0	0	0	0	0	0	0	15	0	0	0	0	0	16	0	0	0	0	0	0	0
ASV349	0	0	0	0	9	0	0	0	5	0	0	0	0	0	0	0	0	0	0	0	0	0	0	0	0	955	0	0	0	0	0	0	0	0	0	0	0	0	0	0	0	0	0	7	0	0	0	0	0
ASV350	0	0	0	0	0	0	63	0	0	0	83	0	0	0	0	31	0	0	0	0	0	0	37	0	0	0	64	0	8	30	0	0	0	0	0	0	0	10	0	0	0	84	0	458	0	110	0	0	0
ASV351	6	0	0	0	0	0	0	0	54	0	0	0	0	0	0	0	0	0	0	0	0	27	0	0	0	0	0	0	5	0	0	0	0	4	15	0	20	0	0	0	0	0	0	26	0	4	16	1	0
ASV352	0	0	0	0	0	0	0	0	0	0	0	0	0	0	0	0	0	0	0	0	0	0	0	0	0	0	0	0	0	0	0	0	0	0	0	0	0	0	0	0	0	0	0	0	0	0	0	0	0
ASV353	0	0	0	0	0	0	0	0	0	0	0	0	0	0	0	0	0	0	0	0	0	0	0	0	0	0	0	0	0	0	0	0	0	0	0	0	0	0	0	0	0	0	0	0	0	0	0	0	0
ASV354	0	0	0	0	0	0	0	0	0	0	0	0	0	14	0	82	29	0	0	11	0	0	0	0	0	0	142	0	0	0	0	0	0	0	453	0	0	0	0	0	0	0	0	90	0	22	0	0	0
ASV355	17	0	0	0	0	0	0	0	0	0	0	0	0	0	0	0	0	0	0	0	0	0	0	0	0	0	0	0	0	0	0	0	587	0	9	0	0	0	0	0	0	0	0	0	0	247	0	0	0
ASV356	15	0	0	0	0	0	0	0	6	0	26	0	0	0	0	0	0	0	0	0	49	0	0	0	0	0	0	29	9	0	91	0	14	12	243	7	0	0	0	0	0	5	0	147	0	0	0	0	0
ASV357	0	0	0	0	0	0	0	0	0	0	0	0	0	0	0	36	0	43	0	0	0	0	0	0	0	0	147	0	0	0	4	0	0	6	0	0	8	0	0	0	0	9	0	0	0	0	0	473	0
ASV358	0	0	0	0	0	0	0	0	12	0	0	0	0	0	0	0	0	7	0	0	57	0	0	4	21	0	6	0	0	0	0	0	0	0	104	0	0	0	0	0	0	4	0	0	26	0	0	9	0
ASV359	0	0	0	0	0	0	0	0	0	0	0	0	0	0	0	0	0	0	0	0	0	0	0	0	0	0	0	0	0	0	0	0	0	0	0	0	0	0	0	0	0	0	0	0	0	0	0	0	0
ASV360	0	0	0	0	9	0	0	0	0	0	0	0	0	0	0	0	0	0	0	0	0	0	34	0	0	45	0	0	0	0	0	0	0	0	0	0	0	0	0	0	0	25	0	0	0	0	0	0	0
ASV361	0	0	0	0	0	0	0	0	0	0	0	0	0	0	0	0	0	0	0	0	0	0	0	0	0	0	0	0	0	0	0	0	457	0	0	0	0	0	0	0	0	0	0	0	0	0	0	0	0
ASV362	0	0	0	0	0	0	0	0	0	0	0	0	0	0	0	0	0	0	0	0	0	0	0	0	0	0	1224	0	0	0	0	0	0	0	0	0	0	0	0	0	0	0	0	0	0	0	0	0	0
ASV363	0	0	0	15	0	11	0	0	0	0	0	8	0	0	0	0	0	0	0	0	0	0	0	0	0	0	0	0	0	0	0	0	0	0	0	0	0	0	0	0	0	0	0	0	0	0	0	0	0
ASV364	0	0	0	0	0	0	0	0	170	0	0	0	0	0	0	14	720	0	0	0	0	0	0	13	0	7	0	0	8	0	0	0	0	0	35	0	0	0	0	0	0	0	4	0	35	23	0	0	0
ASV365	0	0	0	0	0	0	0	0	0	0	0	0	0	0	0	0	0	0	0	0	0	0	0	0	0	503	0	0	0	0	0	0	0	0	0	0	0	0	0	0	0	0	0	0	0	0	0	0	0
ASV366	0	0	0	0	0	0	0	0	0	0	0	0	0	0	0	0	0	0	0	0	0	0	0	0	0	0	0	0	0	0	0	0	0	0	0	0	0	0	0	0	0	0	0	0	0	0	0	0	241
ASV367	0	0	0	0	0	0	0	0	0	0	0	0	0	0	0	0	0	0	0	0	0	0	0	0	0	1151	0	0	0	0	0	0	0	0	0	0	0	0	0	0	0	0	0	0	0	0	0	0	0
ASV368	0	0	0	0	0	0	0	0	0	0	0	0	0	0	0	0	0	0	0	0	0	0	0	0	0	0	0	0	0	0	0	0	626	0	0	0	0	0	0	0	0	0	0	0	0	0	0	0	0
ASV369	0	0	0	0	0	0	0	0	0	0	0	0	0	0	0	102	0	150	0	0	0	0	0	0	0	0	91	0	0	41	0	0	0	0	0	0	0	0	0	0	0	0	0	17	0	116	0	0	0
ASV370	0	0	0	0	0	0	0	0	0	0	0	49	0	0	0	0	0	0	0	0	0	0	0	0	0	81	0	0	0	64	0	0	0	0	0	0	0	0	0	0	0	0	0	0	0	0	0	0	162
ASV371	0	0	0	0	0	0	0	0	0	0	0	0	0	0	0	0	0	0	0	0	0	0	0	0	0	0	1174	0	0	0	0	0	0	0	0	0	0	0	0	0	0	0	0	0	0	0	0	0	0
ASV372	0	0	0	0	0	0	33	0	0	0	0	39	0	0	0	0	0	0	0	0	0	0	0	0	0	0	0	0	0	0	0	0	8	0	0	0	0	0	0	0	0	11	0	0	0	0	0	0	0
ASV373	0	0	0	0	0	0	0	0	0	0	0	0	0	0	0	0	0	0	0	0	0	0	0	0	0	0	0	0	0	0	0	0	0	0	0	0	0	0	0	0	0	0	0	0	0	0	0	0	0
ASV374	0	0	0	0	0	11	0	0	25	0	99	0	0	0	0	0	23	0	0	0	0	0	8	19	0	53	0	0	0	0	0	0	0	0	0	0	0	0	0	0	0	45	0	0	0	10	0	0	0
ASV375	0	0	0	0	0	0	0	0	0	0	0	0	0	0	0	0	0	0	0	0	0	0	0	0	0	0	146	0	0	0	0	0	0	0	0	0	0	0	0	13	0	0	0	0	0	0	0	964	0
ASV376	0	0	0	0	0	0	0	0	0	0	33	15	0	0	0	0	0	0	0	0	0	0	0	0	0	45	0	0	0	0	0	0	62	0	0	0	0	0	0	0	0	0	0	21	307	656	0	0	0
ASV377	0	0	0	0	0	0	0	0	182	0	0	0	0	0	0	238	0	0	0	0	0	0	0	0	0	0	0	0	0	0	0	0	0	0	0	0	0	0	0	0	0	0	0	0	0	0	0	0	0
ASV378	0	0	0	0	0	0	0	0	34	0	15	130	0	0	0	0	41	0	0	0	0	0	57	0	0	0	0	0	0	0	0	0	0	0	38	0	0	0	58	0	0	10	0	10	23	0	0	0	0
ASV379	0	0	0	0	0	0	0	0	0	0	0	0	0	15	0	77	0	21	0	0	0	0	0	0	0	0	313	0	0	0	0	0	0	0	60	0	0	0	0	0	0	0	13	0	0	0	0	213	0
ASV380	0	0	0	0	0	13	0	0	0	0	9	0	48	8	0	0	0	0	0	64	0	0	0	0	0	440	0	16	0	0	0	0	0	0	0	0	0	0	0	0	0	0	0	11	0	29	0	0	0
ASV381	0	0	0	0	0	0	0	0	0	0	1293	0	0	0	0	0	0	0	0	0	0	0	0	0	0	0	0	0	0	0	0	0	0	0	0	0	0	0	0	0	0	0	0	0	0	0	0	0	0
ASV382	0	0	0	0	39	0	0	0	0	0	0	66	0	0	0	0	30	0	0	40	0	0	0	0	0	0	0	0	0	0	0	0	0	0	75	0	0	14	0	0	0	0	0	0	0	197	0	0	250
ASV383	0	0	0	0	0	0	0	0	0	0	41	0	0	22	0	69	0	95	0	0	0	0	0	0	11	0	29	0	0	0	0	0	0	0	0	0	0	9	19	0	0	0	23	4	0	0	0	536	31
ASV384	0	0	0	0	0	0	0	0	0	0	0	0	0	0	0	0	0	0	0	0	0	0	0	0	0	0	0	0	0	201	0	0	18	0	0	0	0	0	0	0	0	0	0	0	0	0	0	0	0
ASV385	0	0	0	0	0	0	0	0	0	0	0	0	0	0	0	0	0	0	0	0	0	0	0	0	0	0	0	0	0	0	0	0	0	0	0	0	0	0	0	0	0	0	0	0	0	0	0	0	0
ASV386	19	485	0	0	0	69	0	0	0	0	0	0	0	0	0	0	0	0	0	0	0	0	0	0	0	0	0	0	0	0	0	0	0	0	0	0	0	0	0	0	0	0	0	0	0	0	665	0	0
ASV387	504	0	0	0	0	0	0	0	0	0	0	0	0	0	0	0	0	0	0	0	0	0	0	0	0	0	0	0	0	0	0	0	0	0	0	0	0	0	0	0	0	0	0	0	0	0	0	0	0
ASV388	11	0	0	0	0	0	0	0	8	0	168	28	0	57	0	31	20	0	0	0	0	0	0	13	0	0	5	0	9	0	6	0	0	0	60	0	0	0	0	0	0	58	0	3	0	0	0	0	0
ASV389	0	37	0	0	0	0	0	0	0	0	0	55	0	0	0	0	0	0	0	0	0	0	0	57	0	140	0	0	0	0	0	0	0	0	33	0	0	0	0	0	0	4	11	0	0	359	72	0	0
ASV390	0	0	0	0	0	0	0	0	0	0	0	0	0	0	0	98	0	0	0	0	0	0	0	446	0	24	0	0	0	0	0	0	0	0	0	9	254	0	0	0	0	0	0	0	0	0	0	86	0
ASV391	0	0	0	0	0	0	0	0	0	0	0	0	0	0	0	11	0	0	0	0	0	0	0	0	0	0	0	0	0	0	0	0	0	0	0	0	0	0	0	0	0	0	0	0	0	0	0	1191	0
ASV392	0	0	0	0	0	0	0	0	0	0	0	0	0	0	0	0	0	0	0	0	0	0	0	0	0	0	0	0	0	0	0	0	0	0	0	0	0	48	0	0	0	0	0	0	0	0	0	0	0
ASV393	0	0	0	0	0	0	0	0	0	0	0	0	0	0	0	0	0	0	0	0	0	5	0	62	0	0	0	0	18	0	0	0	0	0	0	0	0	0	0	0	0	163	205	6	155	57	0	0	0
ASV394	4	4	0	6	0	0	38	0	0	0	189	9	0	0	2	22	0	0	0	0	0	5	11	11	0	16	0	5	9	0	0	0	13	0	0	0	0	0	0	0	0	33	12	16	5	21	10	7	0
ASV395	0	0	0	0	0	0	0	0	0	0	0	0	0	0	0	0	0	0	0	0	0	0	0	0	0	0	0	0	0	0	0	0	0	0	0	0	0	0	0	0	0	0	0	0	0	0	0	0	0
ASV396	0	0	0	0	0	0	0	0	0	0	0	0	0	0	5	0	0	0	0	0	0	0	33	36	0	36	0	0	0	0	0	0	0	0	0	0	0	0	0	0	0	0	9	0	0	0	0	3	0
ASV397	0	19	0	0	9	11	0	0	0	0	119	0	52	0	0	24	0	9	5	0	0	0	0	0	40	0	0	0	8	0	7	0	0	0	0	0	0	0	0	0	15	0	0	0	0	0	21	0	29
ASV398	0	0	0	0	0	0	0	0	0	0	0	0	164	32	0	26	0	6	0	0	0	0	14	0	0	0	0	0	0	0	15	0	0	0	0	0	0	0	0	0	0	0	8	0	0	57	0	543	0
ASV399	0	0	0	0	0	0	0	0	0	0	0	0	0	0	0	0	0	23	0	0	0	0	0	0	0	25	0	0	0	0	0	0	0	0	0	0	0	0	0	0	0	750	0	0	0	0	0	0	0
ASV400	0	0	0	0	0	0	0	0	0	0	0	0	0	0	0	122	0	87	0	0	0	0	0	0	0	0	12	0	0	8	0	0	0	0	0	3	5	0	0	0	0	0	0	49	0	0	0	332	0
ASV401	0	0	0	0	0	0	0	0	0	0	0	0	0	0	0	0	0	0	0	0	0	0	0	0	0	0	0	0	0	0	0	0	0	0	0	0	0	0	38	0	0	753	0	0	0	0	0	0	0
ASV402	0	0	0	0	0	0	0	0	0	0	0	0	0	0	0	0	0	0	0	0	0	0	40	0	0	0	0	0	27	0	6	0	0	0	55	0	6	0	0	0	0	0	340	0	0	0	0	0	0
ASV403	0	0	0	0	0	0	43	0	0	0	0	0	0	0	4	0	33	0	0	0	0	0	0	0	0	0	0	0	0	0	0	0	0	0	0	0	0	0	0	0	0	0	0	0	0	0	0	13	142
ASV404	0	0	0	0	0	0	0	0	0	0	134	0	0	0	0	0	0	144	0	0	0	25	0	0	0	0	0	0	0	0	19	0	0	0	0	0	0	0	0	0	0	0	0	0	0	0	0	0	0
ASV405	0	0	4	0	0	0	0	0	0	0	8	0	0	0	0	103	0	0	7	0	0	0	0	0	0	0	303	0	21	0	34	0	0	0	0	0	0	0	0	0	0	0	14	0	0	0	0	19	0
ASV406	0	0	0	0	0	0	0	0	0	0	105	0	0	0	0	0	0	0	0	0	0	0	0	0	0	135	0	0	0	0	0	0	0	0	0	0	0	0	0	0	0	0	0	0	0	796	0	0	0
ASV407	0	0	0	0	0	0	0	0	0	0	0	0	0	0	0	0	0	0	0	0	0	0	0	0	0	0	0	0	0	0	0	0	0	0	0	0	0	0	0	0	0	0	0	0	0	0	0	0	0
ASV408	0	0	0	0	0	0	0	0	0	0	0	0	0	0	0	138	0	10	0	20	0	0	9	0	0	74	216	0	0	0	0	0	0	0	0	0	0	0	0	0	0	0	0	0	0	0	0	0	0
ASV409	0	0	0	0	0	0	0	0	0	0	965	0	0	0	0	0	0	0	0	0	0	0	0	0	0	0	0	88	0	0	0	0	0	0	0	0	0	0	0	0	0	0	0	0	0	0	0	0	0
ASV410	0	0	0	0	0	0	0	0	0	0	121	0	0	0	0	0	0	0	0	0	0	0	0	0	0	0	0	0	0	57	0	0	0	0	20	0	0	0	0	0	0	7	0	0	6	0	0	0	0
ASV411	0	0	0	0	0	0	0	0	0	0	500	0	0	0	0	89	0	0	0	0	0	0	0	0	0	0	0	0	0	0	0	0	0	0	0	0	0	0	0	0	0	0	0	0	40	0	0	0	0
ASV412	0	0	0	14	0	3	0	0	47	0	0	0	0	11	0	70	0	30	0	0	0	0	0	0	0	36	46	19	0	3	0	0	0	0	0	0	0	0	0	0	0	17	0	58	0	70	0	0	0
ASV413	0	0	0	0	0	0	0	0	0	0	1093	0	0	0	0	0	0	0	0	0	0	0	0	0	0	0	0	0	0	0	0	0	0	0	0	0	0	0	0	0	0	0	0	0	0	0	0	0	0
ASV414	0	0	0	0	0	0	0	0	0	8	0	0	0	0	0	0	0	0	0	0	0	0	0	0	0	0	0	0	0	0	0	0	0	0	0	0	0	0	0	0	0	0	0	0	0	340	0	0	0
ASV415	0	0	0	0	0	0	44	0	14	0	0	0	0	0	0	16	0	21	0	0	0	0	18	0	0	0	517	0	3	0	0	0	0	0	0	0	0	0	0	13	0	0	0	0	0	0	0	139	0
ASV416	10	0	0	3	0	0	0	0	0	0	0	0	19	29	0	46	0	0	0	0	0	0	0	0	0	0	0	0	0	16	0	0	0	0	31	0	6	3	0	0	0	0	0	6	0	0	0	74	0
ASV417	0	0	0	0	0	0	0	0	0	0	0	0	0	0	0	0	125	0	0	0	0	0	46	0	0	0	0	0	62	0	0	0	107	0	0	0	0	0	0	11	0	0	0	0	0	0	0	0	0
ASV418	0	0	0	0	0	0	0	0	0	0	0	0	0	0	0	0	0	0	0	76	0	0	0	0	0	0	0	0	0	0	0	0	0	0	0	0	0	0	0	0	0	0	0	0	0	0	0	0	0
ASV419	0	0	0	0	0	0	0	0	0	0	0	0	0	0	0	0	0	0	0	0	0	0	0	0	0	0	0	0	0	0	0	0	0	0	0	0	0	0	0	0	0	0	0	0	0	0	0	0	0
ASV420	0	0	0	0	0	0	0	0	0	0	0	0	0	0	0	0	0	0	0	0	0	0	0	10	0	0	0	0	0	6	0	0	0	0	0	0	19	0	0	0	0	0	0	0	0	0	0	0	0
ASV421	0	0	0	0	0	0	0	0	0	0	0	0	0	12	0	0	0	113	0	0	0	0	0	0	0	0	247	0	0	0	0	0	0	0	0	0	0	0	0	0	0	0	0	0	0	0	0	371	0
ASV422	0	0	0	7	0	0	0	0	1038	0	0	0	0	0	0	0	0	0	0	0	0	0	0	0	0	0	0	0	0	0	0	0	0	0	0	0	0	0	0	0	0	0	0	0	0	0	0	0	0
ASV423	0	0	0	0	0	0	0	0	0	0	0	0	0	0	0	52	0	0	0	0	0	0	11	0	0	0	302	0	0	0	0	0	0	0	0	0	7	0	0	0	0	9	0	49	0	0	0	28	0
ASV424	0	0	0	0	0	0	0	0	0	0	0	0	0	0	0	24	0	0	0	0	0	0	0	0	0	0	17	0	0	0	0	0	0	0	0	0	0	0	0	0	0	26	0	0	0	0	0	0	0
ASV425	0	0	0	0	0	0	0	0	0	0	0	0	0	0	0	0	0	0	0	0	0	0	0	0	0	0	0	0	0	0	3	0	0	0	0	0	0	0	0	0	0	0	0	0	0	0	0	2	0
ASV426	0	0	0	0	0	0	0	0	0	0	0	9	0	0	0	0	0	0	0	0	0	0	31	0	0	0	0	0	0	0	0	0	0	0	0	0	0	0	0	0	0	0	0	0	0	0	0	0	0
ASV427	0	0	0	0	3	0	0	0	0	0	0	0	0	0	0	0	0	0	0	0	0	0	0	0	0	0	0	0	0	0	0	0	0	0	0	0	0	0	0	0	0	0	0	0	0	0	0	0	0
ASV428	0	0	0	0	0	0	0	0	0	0	0	0	0	0	0	302	0	0	8	0	0	0	56	0	0	0	0	0	75	0	0	0	0	0	0	0	0	0	0	0	0	0	13	5	0	0	0	0	0
ASV429	0	0	0	0	0	0	0	0	0	0	0	0	0	0	0	0	0	0	0	0	0	0	0	0	0	0	0	0	0	0	0	0	0	0	0	0	0	0	0	0	0	0	0	0	0	0	0	0	0
ASV430	0	0	0	0	0	0	0	0	0	0	0	0	0	0	0	0	0	0	0	0	0	0	0	7	0	0	0	0	0	0	0	0	57	0	80	0	0	0	0	0	0	0	0	5	332	130	0	0	0
ASV431	0	0	0	0	0	0	0	0	0	0	0	0	0	0	0	0	1058	0	0	0	0	0	0	0	0	0	0	0	0	0	0	0	0	0	0	0	0	0	0	0	0	0	0	0	0	0	0	0	0
ASV432	0	0	0	0	0	0	0	0	0	0	0	0	0	0	0	0	1057	0	0	0	0	0	0	0	0	0	0	0	0	0	0	0	0	0	0	0	0	0	0	0	0	0	0	0	0	0	0	0	0
ASV433	0	0	0	0	0	0	0	0	0	0	0	0	0	0	0	0	0	0	0	0	0	0	0	0	0	0	0	0	0	604	0	10	0	0	0	0	0	0	0	0	0	0	0	0	0	49	0	0	0
ASV434	0	0	0	0	0	0	0	0	0	0	0	0	0	26	0	15	26	24	0	0	0	0	0	0	0	0	0	0	0	0	0	0	0	0	0	0	0	0	0	0	0	19	0	0	0	0	0	346	0
ASV435	0	0	0	0	0	0	0	0	0	0	0	0	257	0	0	0	0	0	0	0	0	0	0	0	0	0	0	0	0	0	0	0	0	0	0	0	0	0	0	0	0	0	0	0	0	0	0	0	0
ASV436	0	0	0	0	0	0	0	0	0	0	0	0	0	0	0	0	0	0	0	0	0	0	0	0	0	0	0	0	0	23	0	0	0	0	0	0	0	0	0	0	0	0	0	0	0	0	0	0	0
ASV437	0	0	0	0	0	0	0	0	0	0	0	0	0	0	0	46	0	0	0	0	0	0	0	0	0	0	50	0	26	0	0	0	0	0	0	0	0	0	0	0	0	0	118	0	0	0	67	0	0
ASV438	0	0	0	0	0	0	0	0	0	0	0	0	20	20	0	41	0	161	0	0	0	0	7	0	0	0	68	0	0	0	0	0	0	0	0	0	5	0	0	0	0	0	26	17	0	0	0	147	0
ASV439	0	0	0	0	0	0	0	0	34	0	0	0	30	0	0	50	0	74	0	6	0	0	0	3	0	0	354	0	0	0	0	0	0	0	0	0	0	0	0	0	0	26	0	0	0	0	0	125	0
ASV440	0	0	0	0	0	0	0	0	0	0	0	0	0	0	0	23	0	0	0	0	0	0	12	0	0	0	44	0	0	0	0	0	0	0	0	0	0	0	0	0	0	16	0	0	0	0	0	894	0
ASV441	0	0	0	0	0	0	0	3	0	2	0	0	0	0	0	0	0	0	0	0	0	0	0	0	0	0	0	0	9	0	0	0	0	0	0	0	0	0	0	0	0	0	0	0	0	0	0	21	0
ASV442	0	0	0	0	0	0	0	0	0	0	0	0	0	0	0	0	0	0	0	0	0	0	0	0	0	0	0	0	0	0	0	0	294	0	0	0	0	0	0	0	0	0	0	0	0	451	0	0	0
ASV443	0	0	0	0	0	0	0	0	0	0	0	86	108	0	0	0	0	0	0	0	0	56	0	0	0	152	0	0	0	0	0	0	0	0	0	0	0	0	0	0	0	0	0	0	0	0	0	0	0
ASV444	0	0	0	0	0	0	0	0	0	0	0	0	0	0	7	175	0	0	0	0	0	0	0	0	0	0	250	0	0	0	0	0	0	0	0	0	0	0	0	0	0	0	0	0	0	0	0	2	0
ASV445	21	0	0	0	0	0	0	0	64	0	0	6	0	0	0	0	0	19	0	0	0	0	0	0	0	0	0	0	0	0	16	0	0	0	41	0	0	0	0	0	0	0	0	15	25	0	0	0	0
ASV446	0	0	0	0	0	0	0	0	0	0	0	880	0	0	0	0	0	0	0	0	0	0	0	0	0	0	0	0	0	0	0	0	0	0	0	0	0	0	0	0	0	0	0	0	0	0	0	0	0
ASV447	0	0	0	0	0	0	0	0	0	0	0	0	0	0	0	0	16	63	0	0	0	0	9	0	0	0	692	0	0	0	0	0	0	0	0	0	0	0	0	0	0	0	19	0	0	0	0	26	0
ASV448	0	0	0	0	0	0	0	0	34	0	0	15	0	27	5	27	141	0	0	0	0	0	0	14	0	64	22	0	0	34	0	0	0	0	27	0	0	0	0	0	0	0	0	0	0	27	0	0	0
ASV449	0	0	0	0	0	0	0	0	0	0	0	67	0	31	0	0	0	0	0	0	0	0	0	0	0	0	0	0	0	0	0	0	0	0	0	0	0	0	0	0	0	0	214	4	0	0	0	0	7
ASV450	0	0	0	0	0	0	0	0	0	0	0	0	0	0	0	8	204	0	0	0	0	0	0	0	0	0	195	0	0	0	0	0	0	0	0	0	0	0	0	0	0	0	0	0	0	0	0	420	0
ASV451	0	0	0	0	0	0	0	0	0	0	0	0	0	0	0	0	0	0	0	0	0	0	0	0	0	0	0	0	0	0	0	0	0	0	0	0	0	0	0	0	0	0	0	0	0	0	0	0	0
ASV452	0	0	3	0	0	0	0	0	0	0	0	0	0	0	0	0	0	0	0	0	0	0	0	0	0	0	0	0	0	0	0	0	0	0	0	0	0	0	0	0	0	577	5	0	0	0	0	0	0
ASV453	0	0	0	0	0	0	0	0	0	0	0	0	0	0	7	0	0	0	0	42	0	0	16	0	0	0	0	0	13	0	1	0	15	0	56	0	0	0	0	0	0	2	0	44	0	0	0	0	0
ASV454	0	0	0	0	0	0	0	0	0	0	478	0	0	0	0	0	0	0	0	0	0	0	0	0	0	37	0	0	0	0	0	0	162	0	0	0	0	0	0	0	0	0	0	0	115	0	0	0	0
ASV455	0	0	0	0	0	0	0	0	0	0	0	0	0	0	0	0	0	0	13	0	0	0	247	0	0	0	0	0	0	0	0	0	0	0	32	0	0	0	0	0	0	0	0	0	44	0	0	0	0
ASV456	0	0	0	0	0	0	0	0	0	0	0	87	0	0	0	0	0	0	0	0	0	0	0	0	0	40	0	0	0	0	0	0	0	0	0	0	0	0	0	0	0	0	0	0	0	0	0	0	0
ASV457	76	0	0	0	0	0	0	0	0	0	0	0	0	0	0	48	0	0	0	0	0	0	0	0	0	56	0	0	0	0	0	0	0	0	0	0	0	0	0	0	0	37	0	0	0	0	0	0	0
ASV458	0	0	0	0	0	0	0	0	0	0	0	0	0	0	0	0	0	0	0	0	0	0	0	0	0	0	0	0	0	0	0	0	0	0	0	0	0	0	0	0	0	0	0	0	0	0	0	0	647
ASV459	0	0	0	0	0	0	0	0	0	0	0	43	0	0	0	0	14	0	0	0	0	0	11	10	20	0	0	0	13	7	0	4	0	0	30	3	0	0	0	0	0	0	18	0	0	12	0	6	0
ASV460	0	0	22	0	0	0	0	0	0	0	0	0	0	0	0	0	0	0	0	0	0	0	0	0	0	0	0	0	0	0	0	0	0	0	0	0	0	0	0	0	0	0	0	0	0	0	0	0	0
ASV461	0	0	0	0	7	0	0	0	11	0	0	0	0	15	0	4	0	0	0	0	0	0	0	5	4	0	0	0	5	0	5	0	0	0	0	0	0	0	0	23	0	0	0	0	0	0	0	0	0
ASV462	0	0	0	0	0	0	0	0	68	0	0	0	0	0	0	174	0	0	0	12	0	0	0	0	0	23	0	7	0	0	0	0	0	0	0	10	0	0	0	0	0	18	0	0	0	0	0	73	0
ASV463	0	0	0	0	0	0	0	0	0	0	0	0	0	0	0	0	0	0	29	0	0	0	0	0	0	0	0	0	0	0	0	0	0	0	0	0	0	0	0	0	0	0	0	0	0	0	0	0	0
ASV464	26	0	0	0	0	0	0	0	0	0	16	8	0	8	0	0	0	0	8	0	0	0	0	9	0	5	0	0	12	0	20	0	0	0	0	0	7	0	23	0	0	0	19	7	0	72	14	0	0
ASV465	0	0	0	0	0	0	0	0	0	0	0	0	73	0	0	0	0	0	0	0	0	0	0	0	0	0	0	0	0	0	0	0	0	0	0	0	0	8	0	0	0	0	0	57	0	0	0	0	0
ASV466	0	0	0	0	0	0	0	0	0	0	0	0	0	0	0	0	0	0	0	0	0	0	0	0	0	0	0	0	0	0	0	0	0	0	0	0	0	0	0	0	0	0	0	0	0	0	0	928	0
ASV467	0	0	0	0	0	0	0	0	0	0	0	0	0	0	0	0	0	0	0	0	0	0	0	0	0	0	302	0	0	0	0	0	0	0	0	0	0	0	0	25	0	0	0	32	0	0	0	290	0
ASV468	0	0	0	0	0	0	24	0	37	0	0	0	0	0	0	17	28	15	0	0	0	0	0	25	0	97	37	19	0	0	0	0	0	0	0	0	11	0	0	0	0	0	0	20	0	0	0	0	0
ASV469	0	0	0	0	0	0	0	0	0	0	0	0	0	0	0	30	0	12	0	0	0	0	0	0	0	16	79	0	0	0	5	0	0	0	0	0	0	0	0	0	0	30	6	123	0	334	0	82	0
ASV470	0	0	0	0	0	0	0	0	0	0	0	0	0	0	0	0	86	0	0	0	0	0	0	0	0	0	0	0	0	0	0	0	0	0	0	0	0	0	0	0	0	0	0	0	0	0	0	0	0
ASV471	0	0	0	0	0	0	0	0	0	0	0	0	125	0	0	0	0	0	0	0	0	0	0	0	0	0	0	0	0	29	0	0	0	0	0	0	0	0	0	0	0	0	0	0	0	0	0	0	0
ASV472	0	0	0	0	0	0	0	0	0	0	0	0	0	0	0	0	0	0	0	0	0	0	0	0	0	0	0	0	0	0	0	0	0	0	0	0	0	0	0	0	0	0	0	0	0	0	0	0	0
ASV473	0	0	0	0	0	0	0	0	0	0	0	0	0	0	0	0	0	0	0	0	0	0	0	0	0	763	0	0	0	0	0	0	0	0	0	0	0	0	0	0	0	0	0	0	0	0	0	0	0
ASV474	0	0	10	0	0	0	0	0	101	0	0	0	0	0	0	0	0	0	0	0	0	0	0	0	0	0	0	3	0	0	0	4	0	0	0	0	0	0	0	0	0	0	27	95	29	14	26	0	0
ASV475	0	0	0	0	0	0	0	0	0	0	0	0	0	0	0	0	42	0	0	0	0	0	0	0	0	0	76	0	0	45	6	0	0	0	0	0	0	0	0	0	0	75	0	0	0	24	0	0	0
ASV476	0	0	0	0	0	0	0	0	0	0	0	0	0	0	0	0	45	0	0	0	0	0	0	0	0	0	0	0	0	0	0	0	0	0	0	0	0	0	0	0	0	0	0	0	0	0	0	0	0
ASV477	0	0	0	0	0	0	0	0	0	0	0	62	0	0	0	0	104	0	0	0	0	0	0	0	0	13	3	0	0	0	0	0	0	0	105	0	0	0	0	0	0	0	11	9	31	0	9	0	0
ASV478	0	0	0	0	0	0	0	0	0	0	0	0	0	0	0	0	0	0	0	0	0	0	0	0	0	0	0	0	0	0	0	0	317	0	0	0	0	0	0	0	0	0	0	0	11	0	8	0	0
ASV479	0	0	0	0	0	0	0	0	0	0	0	0	0	0	0	0	0	0	0	0	0	0	0	0	0	0	0	0	0	0	0	0	0	0	0	0	0	0	0	0	0	0	0	0	0	0	0	76	0
ASV480	0	0	0	0	0	0	0	0	0	0	0	0	0	0	0	10	124	0	0	0	0	0	0	0	0	0	80	0	0	0	0	0	0	0	0	0	0	0	0	0	0	0	0	0	0	0	0	52	0
ASV481	0	0	0	0	0	0	0	0	0	0	0	0	0	0	0	0	0	0	0	0	0	0	0	0	0	0	0	0	0	0	0	0	0	0	0	0	0	0	0	0	0	0	0	0	0	0	0	0	0
ASV482	0	0	4	0	0	0	0	0	10	0	0	90	31	6	0	0	0	0	0	0	0	5	0	0	0	17	0	0	0	0	13	0	0	0	74	0	0	4	27	0	0	30	0	0	0	0	21	0	103
ASV483	0	0	0	0	0	0	0	0	9	0	0	0	0	0	0	0	0	0	0	0	0	0	0	0	0	0	0	0	0	0	0	0	0	0	0	0	0	0	0	0	0	0	0	0	0	0	0	0	0
ASV484	0	0	0	0	0	0	0	0	43	0	11	134	0	0	0	0	0	0	0	0	0	0	0	14	0	0	0	0	0	0	0	0	0	0	0	0	0	0	0	0	0	0	0	0	0	0	0	0	103
ASV485	0	0	0	0	0	0	0	0	0	0	0	0	0	0	0	56	0	0	0	0	0	0	0	0	0	0	0	0	0	0	0	0	0	0	0	0	0	0	0	0	0	0	0	0	0	17	0	0	0
ASV486	0	0	0	0	0	0	0	0	0	0	0	0	0	0	0	0	0	187	0	0	0	0	0	0	0	0	0	0	18	0	0	0	0	0	0	0	0	0	0	0	0	0	0	0	0	0	0	375	16
ASV487	0	0	0	0	0	0	0	0	0	0	0	0	0	0	0	0	0	0	0	0	0	0	50	0	0	0	0	0	0	0	0	0	0	0	24	0	0	0	0	0	0	0	0	0	0	0	0	0	0
ASV488	0	0	0	0	0	0	0	0	0	0	0	0	0	0	0	156	0	41	0	0	0	0	0	0	0	53	0	29	0	0	0	0	0	0	0	0	0	0	0	0	0	0	0	0	0	0	0	0	0
ASV489	0	0	0	0	0	0	0	0	0	0	0	0	0	0	0	0	0	0	0	0	0	0	0	0	0	32	0	0	0	211	0	0	0	0	0	0	0	0	0	0	0	0	0	0	0	0	0	0	0
ASV490	0	0	0	0	0	0	0	0	70	0	0	0	0	0	0	0	0	0	0	0	0	0	618	0	0	0	0	0	0	0	0	0	0	0	0	0	0	0	0	0	0	0	0	0	0	0	0	9	0
ASV491	0	12	0	0	0	0	0	0	0	0	14	0	0	0	0	0	0	0	0	0	0	0	0	0	0	91	0	0	0	0	0	0	0	0	29	0	0	0	0	0	0	0	0	0	0	104	0	0	0
ASV492	0	0	0	0	0	0	0	0	0	0	69	0	0	577	0	5	0	0	31	0	0	0	0	0	9	0	41	0	0	0	0	0	0	0	0	0	0	0	0	0	0	38	0	0	0	0	0	0	0
ASV493	0	0	0	0	0	0	0	0	0	0	142	0	0	0	0	0	0	0	0	0	0	0	0	0	0	0	0	0	0	0	0	0	0	0	0	0	0	0	0	0	0	0	0	0	0	0	0	0	0
ASV494	0	0	0	0	0	0	0	0	0	0	0	0	0	0	0	0	0	0	0	0	0	0	0	0	0	0	0	0	0	0	0	0	0	0	0	0	0	0	0	0	0	0	0	0	0	0	0	0	0
ASV495	0	0	0	0	0	0	0	0	0	0	0	11	0	0	0	0	55	0	0	0	0	0	0	0	0	0	0	0	0	0	0	0	0	0	0	0	0	0	0	0	0	0	0	0	0	0	0	0	0
ASV496	0	0	0	0	0	0	0	0	0	0	0	0	0	0	0	0	0	0	0	0	0	0	5	0	0	0	0	0	0	0	0	0	0	0	0	0	0	0	0	0	0	0	0	0	0	0	0	0	0
ASV497	0	0	0	0	0	0	0	0	0	0	0	0	0	0	0	0	855	0	0	0	0	0	0	0	0	0	0	0	0	0	0	0	0	0	0	0	0	0	0	0	0	0	0	0	0	0	0	0	0
ASV498	0	0	0	0	0	0	0	0	0	0	0	0	0	0	0	33	0	0	0	0	0	0	0	0	0	48	222	0	0	0	0	0	0	0	0	0	0	0	0	0	0	0	0	0	0	0	0	373	0
ASV499	10	0	0	0	0	0	0	0	0	0	159	0	50	0	0	0	0	21	0	0	0	0	0	0	0	0	0	0	0	0	0	0	0	0	0	7	0	0	0	0	0	0	0	0	0	0	0	0	0
ASV500	0	0	0	0	0	0	0	0	0	0	0	0	0	0	0	0	0	0	0	0	0	0	0	0	0	0	0	0	0	0	0	0	0	0	0	0	0	0	0	0	0	0	0	0	0	0	0	0	0
ASV501	0	0	0	0	0	0	0	0	0	0	42	0	0	18	0	202	0	22	0	0	0	0	0	0	0	0	12	3	0	0	0	0	0	0	0	0	0	0	0	0	0	0	0	110	0	0	0	41	0
ASV502	16	9	6	8	0	0	1	0	14	0	0	71	17	0	4	0	0	0	0	0	0	4	11	9	0	8	6	0	7	0	0	0	0	0	0	0	0	0	12	0	0	0	4	15	20	20	21	14	0
ASV503	0	0	0	0	0	0	0	0	0	0	0	0	0	0	0	0	0	0	0	0	0	0	0	0	0	0	0	0	0	0	4	0	0	0	0	0	0	0	0	0	0	597	0	0	0	0	0	0	0
ASV504	0	0	0	0	0	0	0	0	0	0	0	0	0	0	0	0	0	0	0	0	0	0	0	0	0	0	0	0	0	0	0	0	0	0	0	0	0	0	0	0	0	0	0	0	0	0	0	0	0
ASV505	0	0	0	0	0	0	0	0	0	0	0	18	0	0	0	0	0	0	0	0	0	0	0	0	0	0	0	0	0	0	0	0	0	0	0	0	0	0	0	0	0	0	0	0	0	0	0	43	0
ASV506	0	0	0	0	0	0	0	0	0	0	0	0	0	95	0	0	0	0	0	0	0	4	0	0	0	0	0	0	0	0	0	0	0	0	0	0	0	0	0	0	0	0	0	16	0	0	0	0	0
ASV507	0	0	0	2	0	0	0	0	62	0	0	0	0	53	0	51	2	10	0	0	0	0	0	0	0	0	19	0	27	0	0	0	0	0	0	0	0	0	0	0	0	10	0	1	0	1	0	55	18
ASV508	0	6	0	0	0	0	0	0	0	0	81	10	0	0	0	0	21	0	0	0	0	0	0	0	0	0	0	0	0	0	0	0	0	0	62	0	0	0	0	12	0	0	7	11	0	0	6	0	0
ASV509	0	0	0	20	0	15	0	0	0	0	0	0	0	0	25	0	0	0	0	0	0	19	0	32	0	0	0	0	0	13	0	0	0	0	47	14	21	0	0	0	0	0	0	0	17	0	0	0	0
ASV510	0	0	0	0	0	0	0	0	0	0	0	0	0	0	0	0	0	0	0	0	0	0	0	0	105	0	0	0	0	0	0	0	275	0	0	0	0	0	0	0	0	0	0	0	135	0	0	0	0
ASV511	0	0	0	0	0	0	0	0	0	0	0	0	0	0	0	0	0	0	0	0	0	0	0	0	0	0	0	0	0	0	0	0	185	0	0	0	0	0	0	0	0	0	0	0	324	0	0	0	0
ASV512	0	0	0	0	0	0	0	0	0	0	0	0	0	0	0	26	0	0	0	0	0	0	0	0	0	0	0	0	0	0	0	0	0	0	0	0	0	0	0	0	0	0	0	27	0	0	0	123	0
ASV513	0	0	0	0	32	0	0	0	0	0	0	44	0	0	0	0	0	56	69	0	0	0	0	0	0	0	97	0	0	0	0	0	0	0	0	0	0	0	0	0	0	0	0	0	0	0	0	0	0
ASV514	0	0	0	0	0	0	0	0	37	0	0	0	0	0	0	0	0	0	0	0	0	0	0	0	0	0	0	0	0	0	0	0	0	0	0	0	0	0	0	0	0	0	0	0	0	0	0	0	0
ASV515	0	0	0	0	0	0	0	0	0	10	0	0	0	0	0	0	0	0	0	0	0	0	0	0	0	0	0	0	0	0	536	0	0	0	0	0	0	0	0	0	0	0	0	0	0	0	0	0	0
ASV516	0	0	0	0	0	0	0	0	0	0	0	0	0	0	0	0	0	0	0	0	0	6	19	16	0	0	0	0	0	0	20	0	0	0	84	0	18	0	0	0	0	0	0	0	15	0	0	0	0
ASV517	0	0	0	0	0	0	0	0	0	0	0	0	0	0	0	0	0	0	0	0	0	0	0	0	0	0	0	0	0	0	0	0	0	0	12	0	0	0	0	0	0	0	312	39	0	0	0	0	0
ASV518	0	0	0	0	0	0	0	0	0	0	0	0	0	0	0	0	0	0	0	0	0	0	0	0	20	0	0	0	0	0	0	0	11	0	0	0	0	0	0	0	0	0	0	0	65	0	0	0	69
ASV519	0	0	0	0	0	0	0	0	0	0	0	0	0	0	0	0	0	0	0	0	0	0	0	0	0	0	0	0	0	0	0	0	0	0	0	0	0	0	0	0	0	0	0	0	0	0	0	0	0
ASV520	0	0	0	0	0	0	0	0	0	0	0	0	0	0	0	0	0	0	0	0	0	0	0	0	0	0	0	0	83	0	0	0	0	0	0	0	0	0	0	65	0	0	68	0	0	0	0	0	0
ASV521	0	0	8	7	0	0	0	0	0	0	0	55	98	0	0	0	0	0	0	0	0	0	0	0	0	143	0	0	12	0	0	0	0	0	0	0	0	0	0	0	0	0	0	0	0	0	0	0	73
ASV522	60	0	0	0	0	0	0	0	0	0	0	0	0	0	0	0	0	0	0	109	0	0	0	7	0	0	0	0	0	0	0	0	0	0	194	0	0	0	0	0	0	0	0	22	0	0	0	0	0
ASV523	0	0	0	0	0	0	0	0	43	0	0	0	0	0	0	0	0	0	0	0	0	0	0	0	0	0	208	0	0	0	0	0	0	0	0	0	0	0	0	0	0	0	0	70	0	0	0	12	0
ASV524	0	0	6	0	0	0	0	0	0	0	0	56	0	0	0	0	0	0	0	0	0	0	0	10	0	0	0	0	0	0	15	0	0	4	0	0	0	0	0	0	0	8	0	0	0	0	0	0	0
ASV525	0	0	0	0	0	0	0	0	0	0	0	0	0	0	0	0	0	0	0	0	0	0	0	0	0	0	0	0	0	0	0	0	0	0	0	0	0	0	0	0	0	0	0	0	0	0	0	0	0
ASV526	0	0	0	0	0	6	0	0	4	0	43	50	0	15	0	16	0	0	0	0	0	4	7	0	0	31	0	0	6	0	14	0	0	0	0	0	0	0	0	0	0	0	0	0	11	71	17	0	0
ASV527	0	0	0	0	0	0	0	0	0	0	0	0	0	0	0	241	0	51	9	12	0	0	12	0	0	0	0	0	24	0	0	0	0	0	0	0	0	0	0	0	0	0	0	0	0	0	0	0	0
ASV528	0	0	0	0	0	0	0	0	28	0	0	0	0	17	0	0	0	0	0	0	0	0	0	0	0	0	0	0	0	0	0	0	0	0	0	0	0	0	0	0	0	0	0	0	0	0	0	0	16
ASV529	0	0	15	7	0	0	0	0	0	0	19	0	0	0	0	0	0	0	0	0	0	18	0	0	0	0	0	0	20	0	0	0	30	29	21	0	0	0	0	0	0	0	0	196	0	34	0	0	0
ASV530	0	0	0	0	0	0	0	0	0	0	0	0	0	0	0	0	0	0	0	0	0	0	0	0	0	0	0	0	31	0	0	0	0	0	0	0	0	0	0	0	0	0	667	0	4	0	0	0	0
ASV531	0	0	0	0	0	0	30	0	0	0	0	0	0	0	0	0	0	29	0	8	0	0	0	0	0	0	0	0	0	0	0	0	0	0	0	0	14	0	0	0	0	0	0	0	0	0	42	0	0
ASV532	0	0	0	0	0	0	0	0	0	0	0	0	0	0	0	0	0	0	18	0	0	9	40	0	0	0	0	0	0	0	22	0	0	0	0	0	11	0	0	0	0	0	0	0	0	0	0	0	0
ASV533	0	0	0	0	0	0	0	0	0	0	0	0	0	0	0	0	0	0	0	0	0	0	0	0	0	0	0	0	0	0	0	0	0	0	0	0	0	0	0	0	0	0	0	0	0	0	0	0	0
ASV534	0	0	0	0	0	6	0	13	0	0	0	0	0	0	0	0	0	0	0	0	0	0	0	0	0	0	0	0	0	0	0	0	0	0	0	0	0	0	0	0	0	0	666	0	0	0	0	0	0
ASV535	0	0	0	0	0	0	0	5	0	0	0	0	0	0	0	42	0	0	3	0	0	0	0	0	0	0	85	0	10	0	0	0	0	0	0	0	0	0	0	0	0	0	0	0	0	0	0	13	0
ASV536	0	0	0	0	0	0	0	0	0	0	0	47	0	0	0	11	0	0	0	0	0	0	0	0	0	0	0	0	0	0	0	0	0	0	0	0	0	0	66	0	0	0	0	0	0	0	0	0	43
ASV537	0	0	0	0	0	0	0	0	0	0	0	0	0	0	0	0	0	0	0	0	0	0	711	0	9	16	0	0	0	0	0	0	0	0	0	0	0	0	0	0	0	0	0	0	0	0	0	0	36
ASV538	0	0	0	0	0	0	0	0	0	0	63	0	0	0	0	0	0	0	0	0	0	0	0	0	0	61	0	0	0	0	0	0	0	0	0	0	0	0	0	0	0	0	0	0	0	0	0	0	106
ASV539	0	0	0	0	0	0	68	0	0	0	0	0	0	0	0	0	75	0	0	0	0	0	0	14	0	23	44	0	0	0	0	0	0	0	0	0	0	0	0	0	0	0	0	22	0	49	0	0	46
ASV540	38	0	0	0	0	0	0	0	0	0	351	0	0	0	0	0	7	0	0	0	0	0	28	0	0	0	0	0	0	0	0	0	0	0	0	0	0	0	0	0	0	0	0	38	4	12	0	0	0
ASV541	0	35	0	0	0	0	0	0	22	0	0	59	0	0	0	0	0	23	0	0	0	0	0	0	0	0	0	0	0	0	12	0	0	0	0	0	0	0	0	0	0	0	0	36	11	0	0	7	0
ASV542	0	0	0	0	0	0	0	0	0	0	0	0	0	0	0	0	0	0	0	26	0	0	0	0	0	24	0	0	0	95	0	0	0	0	40	0	0	0	0	0	0	0	0	0	0	0	0	0	0
ASV543	0	0	0	0	0	0	0	0	0	0	0	0	0	0	0	0	0	0	0	0	0	0	0	0	13	30	0	0	0	0	0	0	0	0	0	0	0	0	0	0	0	37	0	0	0	0	0	0	0
ASV544	0	0	0	0	0	0	0	0	0	0	0	0	0	0	6	0	0	0	0	0	0	0	0	0	0	0	0	0	0	0	0	0	0	0	0	0	0	0	0	0	0	0	0	0	0	0	0	0	0
ASV545	0	0	0	0	0	0	0	0	0	0	132	0	0	0	0	0	0	0	0	0	0	0	0	14	0	0	0	0	0	0	0	0	117	0	0	0	0	0	0	0	0	0	0	0	0	181	0	0	0
ASV546	0	0	0	0	0	0	0	0	0	0	0	0	0	0	0	0	0	0	0	0	0	0	0	0	0	0	0	0	0	0	0	0	0	0	0	0	0	0	0	0	0	0	0	0	0	0	0	31	0
ASV547	0	2	0	0	0	0	29	0	0	0	149	0	0	0	0	0	0	0	0	0	0	0	0	0	0	0	0	0	0	0	0	0	0	0	0	0	0	70	0	0	0	0	26	0	0	27	0	0	17
ASV548	0	0	0	0	0	0	0	0	0	0	0	0	0	11	0	131	0	0	0	0	0	0	0	0	0	0	0	0	0	0	0	0	0	0	0	0	0	0	0	0	0	0	0	21	0	474	0	0	0
ASV549	0	0	0	0	0	0	0	0	0	0	0	0	0	0	0	0	0	0	0	0	0	0	0	0	40	0	0	0	0	0	0	0	51	0	0	0	0	0	0	0	0	0	0	0	47	0	0	0	0
ASV550	0	0	0	0	0	0	0	0	0	0	0	0	0	0	0	7	0	0	0	0	0	0	0	0	0	0	0	0	0	0	0	0	0	0	5	0	0	0	0	0	0	0	0	0	0	0	0	0	0
ASV551	0	0	0	0	0	0	0	0	0	0	0	0	0	0	0	0	0	0	0	0	0	0	0	0	0	0	0	0	0	0	0	0	0	0	0	0	0	0	0	0	0	0	0	0	778	0	0	0	0
ASV552	0	2	0	0	0	4	0	0	17	0	0	140	0	0	0	0	46	0	0	0	0	0	0	0	0	0	0	2	12	0	0	0	0	0	0	0	0	0	0	0	0	0	6	0	4	0	0	2	0
ASV553	0	0	0	0	0	0	0	0	0	0	0	0	0	0	0	0	650	0	0	0	0	0	20	0	0	0	0	0	0	0	0	0	0	0	0	0	0	0	0	0	0	0	0	0	0	24	0	0	0
ASV554	0	0	0	0	0	0	0	0	0	0	0	0	0	0	0	0	0	0	0	0	0	0	0	0	0	0	0	0	0	0	0	0	0	0	0	0	0	0	0	0	0	0	0	0	0	0	0	0	0
ASV555	0	0	0	0	0	0	0	0	0	0	0	0	0	0	0	0	0	0	0	0	0	0	0	14	0	113	0	0	0	0	0	0	0	0	0	0	0	0	0	0	0	0	0	0	0	0	0	0	0
ASV556	0	0	0	0	0	0	0	0	0	0	0	0	0	0	0	0	154	0	0	0	0	0	0	0	0	0	0	0	0	0	0	0	0	0	0	0	0	0	0	0	0	0	47	0	0	0	0	0	0
ASV557	0	0	0	0	0	0	0	0	0	0	0	0	0	0	0	0	65	0	0	0	0	0	0	0	0	0	0	0	0	44	0	0	0	0	0	0	0	0	0	0	0	0	5	0	0	0	0	32	0
ASV558	0	0	0	0	0	0	0	0	0	0	0	27	0	0	0	0	0	0	0	0	0	5	0	0	0	0	0	0	7	0	0	0	0	0	0	0	0	0	0	0	0	0	78	1	0	0	0	0	0
ASV559	0	2	0	0	0	0	0	0	10	0	19	0	0	0	0	10	0	112	0	0	0	0	27	0	0	0	127	0	0	0	0	0	0	0	0	0	0	0	0	0	0	0	0	4	0	0	0	144	0
ASV560	0	0	0	0	0	0	0	0	0	0	0	0	0	0	0	3	0	0	0	0	0	0	0	0	0	61	4	0	0	19	0	0	0	0	0	0	21	0	0	0	0	0	0	0	0	0	77	0	0
ASV561	0	0	0	0	0	0	0	0	0	0	0	0	0	0	0	0	0	0	0	0	0	0	0	0	0	0	0	0	0	0	0	0	271	0	0	0	0	0	0	0	0	0	0	0	0	0	0	0	0
ASV562	10	150	0	0	0	0	0	0	0	0	0	0	0	5	0	0	0	22	0	0	0	0	0	0	0	0	0	0	0	0	0	0	0	0	0	27	0	0	0	0	48	0	74	0	0	0	233	0	0
ASV563	0	0	0	0	0	0	0	0	0	0	0	0	0	0	0	0	0	0	0	0	0	0	0	0	0	0	0	0	0	0	0	0	0	0	0	0	0	0	0	0	0	0	0	0	0	0	0	0	0
ASV564	0	0	0	0	0	0	0	0	0	0	0	0	0	0	0	0	0	0	0	0	0	0	33	0	0	0	23	0	0	30	0	0	0	24	0	0	0	0	0	23	13	0	0	44	0	190	0	0	0
ASV565	0	0	0	0	0	0	504	0	0	0	0	0	0	0	0	0	0	0	0	0	0	0	0	0	0	0	0	0	0	0	0	0	0	0	0	0	0	0	0	0	0	0	0	0	0	0	0	0	0
ASV566	0	0	0	0	0	0	0	0	0	0	0	0	0	0	0	0	0	0	0	0	0	0	0	0	0	0	0	0	0	0	0	0	0	0	0	0	0	0	0	0	0	0	0	0	0	0	0	0	0
ASV567	0	0	0	0	0	0	0	0	0	0	67	7	0	0	0	86	0	0	0	0	0	0	0	4	25	0	0	0	0	0	4	0	0	0	0	13	0	0	0	0	0	0	12	0	0	0	0	0	0
ASV568	0	0	0	0	0	0	0	0	0	0	117	0	0	0	0	7	0	0	0	0	0	0	5	16	0	0	0	0	0	0	0	0	0	0	0	0	0	0	0	0	0	0	0	6	0	0	0	0	0
ASV569	0	0	0	0	0	0	0	0	0	0	0	0	0	0	0	0	716	0	0	0	0	0	0	0	0	0	0	0	0	0	0	0	0	0	0	0	0	0	0	0	0	0	0	0	0	0	0	0	27
ASV570	0	203	0	0	0	81	0	0	0	0	0	0	0	0	0	0	16	0	0	0	0	0	0	0	0	0	0	0	0	0	0	0	0	0	0	0	0	0	0	0	0	0	0	0	0	0	249	0	0
ASV571	0	0	0	0	0	0	0	0	0	0	635	0	0	0	0	0	0	0	0	0	0	0	0	19	0	0	0	0	0	0	0	0	17	0	0	0	0	0	0	0	0	0	0	0	6	0	0	0	0
ASV572	0	0	0	0	0	0	0	0	0	0	707	0	0	0	0	0	0	0	0	0	0	0	0	0	0	0	0	0	0	0	0	0	0	0	0	0	0	0	0	0	0	0	0	0	0	0	0	0	0
ASV573	0	15	13	6	0	0	0	0	3	0	0	0	0	0	0	0	0	0	0	0	0	0	0	0	0	25	43	0	0	11	0	0	27	0	0	0	0	0	0	0	0	0	0	12	24	0	39	0	0
ASV574	0	0	0	0	0	0	0	0	0	0	0	0	0	0	0	0	0	0	0	0	0	101	0	0	0	0	0	0	0	0	0	0	0	0	0	0	0	0	0	0	62	0	0	0	0	0	0	0	0
ASV575	0	0	0	0	0	0	0	0	0	0	0	0	0	0	0	0	0	0	0	0	0	0	14	0	0	0	0	0	0	0	0	0	0	0	0	0	0	0	0	0	0	0	0	179	0	19	0	0	0
ASV576	0	0	0	0	0	0	0	0	0	0	0	0	0	0	0	0	0	0	36	0	0	16	0	0	0	18	0	0	0	0	0	0	0	0	0	0	0	0	0	0	0	53	37	0	0	24	0	0	0
ASV577	0	16	0	0	0	0	0	0	0	0	0	0	0	0	0	0	0	0	0	0	0	0	0	0	0	0	0	0	0	0	0	10	0	0	0	0	8	0	0	0	0	73	46	16	29	0	32	10	0
ASV578	0	0	0	0	0	0	0	0	0	0	0	0	0	11	0	0	0	9	0	0	0	0	0	0	0	0	0	0	0	0	14	0	0	0	0	0	0	0	0	0	0	0	0	11	0	0	0	454	0
ASV579	0	0	0	0	0	0	0	0	0	0	0	0	0	0	0	6	0	0	0	0	0	0	0	0	0	0	0	0	0	0	0	0	320	0	0	0	0	0	0	0	0	0	0	0	0	0	0	0	0
ASV580	0	0	0	0	0	0	0	0	0	0	59	0	0	0	0	0	0	0	0	0	0	0	0	0	0	0	0	0	0	0	0	106	0	0	0	0	0	0	0	0	233	0	0	0	0	0	0	0	0
ASV581	0	0	0	0	0	0	0	0	0	0	0	0	0	0	0	0	0	0	0	0	0	0	0	0	0	0	0	0	0	0	0	0	0	0	0	0	0	0	0	0	0	0	6	0	0	0	0	0	37
ASV582	0	0	0	0	0	0	0	0	0	0	0	0	0	0	0	0	0	0	0	215	0	0	0	0	0	0	0	0	0	0	0	0	0	0	0	0	0	0	0	0	0	0	0	0	0	0	0	0	0
ASV583	0	0	0	0	0	0	0	0	0	0	0	0	0	0	0	0	0	0	0	0	0	0	0	0	0	0	0	0	0	0	0	0	0	0	0	0	0	0	0	0	0	0	0	0	0	0	722	0	0
ASV584	0	278	0	0	0	0	0	0	0	0	0	0	0	0	0	0	0	0	0	0	0	0	0	0	0	0	0	0	0	0	0	0	0	0	0	0	0	0	0	0	0	0	0	0	0	0	434	0	0
ASV585	24	0	0	0	0	0	0	0	0	0	0	0	0	0	0	0	0	0	0	0	0	0	0	0	0	0	0	0	0	0	0	0	0	0	0	0	0	0	0	0	0	0	0	0	0	0	0	0	0
ASV586	0	0	0	0	0	0	0	0	0	0	0	0	0	0	0	0	0	0	0	0	0	0	0	0	0	92	0	0	0	0	0	0	0	0	1	0	0	0	0	0	0	0	0	0	0	0	0	0	152
ASV587	0	0	0	0	0	0	0	0	0	0	0	0	0	0	0	0	0	0	0	0	0	0	0	0	0	0	0	0	0	0	0	0	0	0	0	0	0	0	0	0	0	0	0	0	0	0	0	0	0
ASV588	0	0	0	0	0	0	0	0	0	0	16	26	0	0	0	0	0	0	0	6	0	0	0	2	16	38	0	0	0	0	0	0	0	0	0	0	6	0	0	0	0	33	0	0	326	0	0	0	0
ASV589	0	6	0	0	0	0	0	0	0	0	31	56	0	0	0	7	0	0	0	0	0	0	0	0	0	0	22	0	0	0	0	0	0	0	0	0	0	0	0	0	0	0	11	0	0	60	37	0	0
ASV590	80	0	0	0	0	0	0	0	0	0	0	55	0	0	0	11	0	0	0	0	0	0	0	0	0	0	0	0	0	0	0	0	0	0	0	0	0	0	0	0	0	0	7	20	82	0	16	6	0
ASV591	0	0	0	0	0	0	0	0	0	0	0	0	0	0	0	0	0	0	0	0	0	0	0	0	0	0	0	0	0	0	0	0	0	0	0	0	0	0	0	0	0	0	0	0	0	0	0	0	0
ASV592	0	0	0	0	0	0	0	0	0	0	0	0	0	0	0	0	0	0	0	0	0	0	0	0	0	70	0	0	0	91	0	0	0	0	0	0	0	0	0	0	3	0	0	0	0	0	0	0	0
ASV593	0	0	0	0	0	0	0	0	0	0	0	0	0	0	0	0	0	0	0	0	0	0	0	0	0	24	0	0	0	52	0	0	9	0	0	0	0	0	0	0	0	0	4	0	0	0	0	0	0
ASV594	0	0	0	0	0	0	0	0	0	0	0	0	0	0	0	11	0	0	0	0	0	0	0	0	0	0	0	0	0	0	0	0	0	0	0	0	0	0	0	0	0	0	0	12	4	0	0	0	0
ASV595	0	0	0	0	0	0	0	0	0	0	0	0	0	0	0	0	0	0	0	0	0	0	0	0	0	0	0	0	0	0	0	0	0	0	0	0	0	0	0	0	0	0	695	0	0	0	0	0	0
ASV596	0	0	0	0	0	0	0	0	0	0	17	0	0	0	0	0	0	0	0	0	0	0	0	0	0	0	0	0	0	0	0	0	0	0	0	0	0	0	0	0	0	0	0	0	0	0	0	0	622
ASV597	0	0	0	0	0	0	0	0	0	0	0	0	0	0	0	0	0	0	0	0	0	0	0	0	0	0	0	0	77	0	0	0	0	0	0	0	0	0	0	0	0	0	0	0	0	0	0	0	0
ASV598	0	0	0	0	0	0	0	0	15	0	0	0	0	0	0	0	0	0	0	0	0	0	192	0	18	19	0	0	0	0	0	15	0	0	0	0	0	0	0	0	0	0	0	0	0	0	0	0	0
ASV599	0	0	0	0	0	0	0	0	0	0	0	0	0	0	0	0	0	0	0	0	0	0	0	0	0	0	0	0	0	0	0	0	0	0	0	0	0	0	0	0	4	11	0	0	227	246	19	0	40
ASV600	0	0	0	0	0	0	0	0	0	0	0	0	0	0	0	0	0	0	0	0	0	0	0	0	0	0	0	0	0	0	0	0	0	0	0	0	0	0	0	0	0	0	0	0	0	0	0	685	0
ASV601	0	215	0	0	0	24	0	0	0	0	0	0	0	0	0	0	0	0	0	0	0	0	0	0	0	0	0	0	0	0	0	0	8	0	44	0	0	0	0	0	0	0	0	0	0	0	393	0	0
ASV602	0	0	0	0	0	0	0	0	0	0	0	0	0	0	0	0	0	0	0	0	0	0	0	0	0	0	0	0	0	0	0	0	0	0	0	0	0	0	0	0	0	0	0	647	0	0	0	0	0
ASV603	0	0	0	0	0	0	0	0	0	0	0	0	0	0	0	0	0	0	0	0	0	0	0	0	0	0	0	0	0	0	0	0	0	0	0	0	0	0	0	0	0	0	0	0	0	0	0	0	0
ASV604	0	0	0	0	0	0	0	0	0	0	0	0	0	0	0	0	0	6	0	0	0	0	0	0	0	0	20	0	0	0	0	0	0	0	0	0	0	0	0	0	0	0	0	4	0	0	0	590	0
ASV605	0	0	0	0	6	0	0	0	0	0	0	0	0	0	0	141	0	0	0	0	0	0	0	0	0	0	0	0	0	0	0	0	0	0	0	0	0	0	0	15	0	0	0	11	0	0	0	0	0
ASV606	0	0	0	0	0	0	0	0	0	0	0	0	0	0	0	0	0	150	0	0	136	0	0	0	0	0	0	0	0	0	0	0	0	0	0	0	0	0	0	0	0	0	0	0	0	0	0	0	0
ASV607	0	0	0	0	0	0	0	0	0	0	472	11	0	0	0	0	0	0	0	0	0	0	0	5	0	0	0	0	0	0	0	0	0	0	0	0	0	0	0	0	0	0	0	0	0	27	0	0	0
ASV608	0	0	0	0	0	0	0	0	0	0	0	0	0	0	0	0	0	0	0	0	0	0	0	0	0	0	0	0	0	0	0	0	0	0	0	0	0	0	0	0	0	0	0	0	0	0	0	0	0
ASV609	0	0	0	0	0	0	0	0	114	0	0	0	0	0	0	0	0	0	0	0	0	0	0	0	0	0	178	0	0	0	0	0	0	0	0	0	0	0	0	0	0	0	0	0	0	0	4	0	0
ASV610	0	0	6	0	0	11	0	0	0	0	0	0	0	0	0	21	0	0	0	0	0	6	136	5	0	0	0	0	8	0	24	0	0	0	0	0	0	0	0	0	0	0	14	19	6	11	12	10	0
ASV611	5	0	0	0	0	0	0	0	0	0	0	0	0	0	0	0	0	0	0	0	0	0	0	0	0	99	0	1	0	0	0	0	0	4	0	0	0	0	0	0	0	0	0	0	118	0	0	0	0
ASV612	0	0	0	0	0	0	0	0	0	0	0	0	0	0	0	0	0	0	0	0	0	0	0	0	0	0	135	0	9	0	0	0	0	0	0	0	0	0	0	0	0	0	0	0	0	0	0	16	0
ASV613	0	0	0	0	0	0	0	0	0	0	0	0	0	0	0	0	0	0	0	0	0	0	75	0	0	0	0	0	0	0	0	0	0	0	0	0	17	0	0	0	0	0	0	0	0	0	0	0	0
ASV614	0	0	0	0	0	0	0	0	0	0	0	0	0	0	0	0	0	0	0	0	0	0	0	0	0	0	0	0	0	0	0	0	0	0	0	0	0	0	0	0	0	0	0	0	0	0	0	0	0
ASV615	0	0	0	0	0	0	0	0	0	0	0	0	0	0	0	0	0	0	0	234	0	0	0	0	0	0	0	0	0	0	0	0	0	0	0	0	0	0	0	0	0	0	0	0	0	0	0	0	0
ASV616	0	0	0	0	0	0	0	0	1	0	0	0	0	0	0	0	0	0	0	0	0	0	0	0	0	0	0	48	0	0	0	0	0	0	0	0	0	0	0	0	0	0	0	0	0	0	0	0	0
ASV617	0	0	0	0	0	0	0	0	0	0	0	0	0	0	0	0	0	0	0	0	0	0	0	0	0	33	0	0	12	0	0	0	17	0	0	0	0	0	0	0	0	8	55	14	0	0	0	0	0
ASV618	0	0	0	0	0	0	0	0	0	0	0	0	0	0	0	100	0	87	0	5	0	0	0	0	0	73	0	17	0	0	0	0	0	0	0	0	0	0	0	0	0	0	0	0	0	0	0	0	0
ASV619	0	0	0	0	0	0	0	0	0	0	0	0	0	0	0	0	0	0	0	0	0	0	0	0	0	0	0	0	0	0	0	0	0	0	0	0	0	0	0	0	0	0	0	0	42	0	0	0	0
ASV620	0	0	0	0	0	0	0	0	0	0	0	0	0	0	0	0	0	0	0	0	0	0	0	0	0	0	0	0	0	0	0	0	0	0	0	0	0	0	0	0	0	0	0	0	0	0	0	0	0
ASV621	0	0	0	0	0	0	0	0	0	0	0	0	0	0	13	0	0	0	0	0	0	15	0	16	0	0	0	0	0	0	0	0	0	0	0	0	0	0	0	0	0	0	0	0	0	0	0	0	0
ASV622	0	0	0	0	0	0	0	0	0	0	0	0	0	0	0	0	0	0	0	0	0	0	0	0	0	0	0	0	0	0	0	0	0	0	0	0	0	0	0	0	0	0	0	0	654	0	0	0	0
ASV623	0	0	0	0	0	0	0	0	0	0	0	0	0	0	0	0	0	0	0	0	0	0	0	0	0	0	0	0	0	0	0	0	0	0	0	0	0	0	0	0	0	0	0	0	0	0	0	0	0
ASV624	0	0	0	0	0	0	0	0	0	0	0	0	0	0	0	0	0	0	0	0	0	0	12	0	0	0	18	0	0	0	0	0	0	0	0	0	0	0	0	0	0	0	111	10	0	0	0	0	0
ASV625	0	0	0	0	0	4	0	0	0	0	0	0	0	0	0	0	0	0	0	0	0	0	0	0	0	0	0	0	6	0	15	0	0	0	0	0	0	0	0	0	0	241	0	0	0	0	0	5	0
ASV626	0	0	0	0	0	0	0	0	0	0	0	0	0	0	0	0	0	0	0	8	0	0	0	0	0	0	0	0	0	0	0	0	0	0	0	0	0	0	0	0	0	0	0	0	0	0	0	479	0
ASV627	0	0	0	0	0	0	0	0	0	0	0	0	0	0	0	0	0	0	0	0	0	0	0	0	0	0	0	0	0	0	0	0	0	0	0	0	0	0	0	0	0	0	0	0	0	0	0	0	0
ASV628	0	178	0	0	0	0	0	0	0	0	0	20	0	0	0	0	0	0	0	34	0	0	0	0	0	106	0	0	0	0	0	0	0	0	0	0	0	0	0	0	0	0	0	0	0	0	165	0	0
ASV629	0	0	0	0	0	0	0	0	0	0	0	0	0	0	0	0	0	0	0	0	0	0	0	0	0	0	0	0	0	0	0	0	0	0	36	0	0	0	0	0	0	0	0	0	0	0	0	0	0
ASV630	0	0	0	0	0	0	0	0	0	0	0	0	0	0	0	55	0	0	0	0	0	0	21	0	0	0	0	0	31	0	0	0	0	0	0	0	0	0	0	0	0	0	10	119	0	0	0	0	0
ASV631	0	0	0	0	0	0	0	0	0	0	496	0	0	0	0	0	0	0	0	0	0	0	0	0	0	0	0	0	0	0	0	0	0	0	0	0	0	0	0	0	0	0	0	0	0	0	0	0	0
ASV632	0	0	0	0	0	0	0	0	0	0	0	0	0	0	0	0	0	0	0	0	0	0	405	0	0	0	12	0	0	0	15	0	0	0	0	0	0	0	0	0	0	0	0	0	0	0	0	0	0
ASV633	0	0	0	0	0	0	0	0	15	0	0	0	162	0	0	0	0	0	0	0	0	6	0	0	0	0	0	0	27	0	0	0	0	0	0	0	0	0	0	0	0	120	87	7	0	0	0	0	0
ASV634	0	0	0	0	0	0	0	0	0	0	0	0	0	0	0	0	0	0	16	0	0	0	0	0	0	0	0	0	0	0	0	0	0	0	0	0	0	0	0	0	0	0	45	25	0	0	0	0	0
ASV635	0	0	0	0	0	0	0	0	0	0	0	0	0	0	0	0	0	0	0	0	0	0	0	0	0	0	18	0	0	0	0	0	0	0	0	0	0	0	0	0	0	0	0	13	0	0	0	0	0
ASV636	0	0	0	0	0	0	0	0	0	0	0	21	0	0	0	0	0	0	0	0	0	0	0	0	0	0	0	0	0	0	0	0	0	0	0	0	0	0	0	0	0	0	0	0	0	0	0	0	0
ASV637	0	0	0	0	0	0	33	0	0	0	19	0	87	0	0	0	0	111	0	0	0	0	0	0	0	0	0	0	0	0	0	0	0	0	0	0	0	0	0	0	0	0	0	0	0	0	0	0	0
ASV638	0	0	0	0	0	0	0	0	0	0	0	0	0	0	0	0	0	0	0	0	0	0	0	0	0	0	0	0	0	0	0	0	0	0	0	0	0	0	0	0	0	0	0	0	0	0	0	0	0
ASV639	0	7	5	0	0	0	0	0	7	4	0	0	0	0	0	0	0	0	0	0	0	0	0	0	0	212	0	0	0	0	0	0	0	0	0	0	0	0	0	0	0	0	0	5	0	0	0	0	0
ASV640	0	0	0	0	0	2	0	0	14	0	0	0	0	14	0	91	0	0	0	0	0	5	0	0	0	15	0	0	24	0	0	0	0	0	0	0	0	0	0	0	0	0	0	4	0	12	0	0	0
ASV641	0	0	0	0	0	0	0	0	0	0	0	0	0	0	0	0	0	0	0	0	0	0	0	0	0	0	0	0	0	0	0	0	115	7	0	4	0	0	0	0	12	20	22	0	28	66	0	0	0
ASV642	6	0	0	0	0	0	0	0	0	0	150	0	0	0	0	0	0	0	0	0	0	0	0	0	0	0	5	0	0	25	0	0	0	0	0	0	0	0	0	0	3	0	0	0	0	0	0	0	0
ASV643	0	0	0	0	0	0	0	0	0	0	0	0	0	0	0	0	0	0	0	0	0	0	0	0	0	0	0	0	0	0	0	0	0	0	0	0	0	0	0	0	0	0	0	0	0	0	0	0	0
ASV644	0	0	0	0	0	0	0	0	0	0	0	0	0	17	0	0	0	0	0	0	0	0	66	0	0	109	0	0	0	0	0	0	0	0	0	0	0	0	0	0	0	26	0	0	0	0	0	0	0
ASV645	0	0	0	0	0	0	0	0	0	0	0	0	0	0	0	0	621	0	0	0	0	0	0	0	0	0	0	0	0	0	0	0	0	0	0	0	0	0	0	0	0	0	0	0	0	0	0	0	0
ASV646	0	0	0	0	0	0	0	0	0	0	0	0	311	0	0	0	13	0	0	0	0	0	0	0	0	0	0	0	0	0	0	0	0	0	0	0	4	0	0	0	0	0	94	0	0	0	0	0	0
ASV647	0	0	0	0	0	0	0	0	0	0	0	27	0	0	0	0	0	0	0	0	0	0	0	0	0	0	0	0	0	0	0	0	26	0	0	0	0	0	0	0	18	26	0	0	238	0	0	0	55
ASV648	0	0	0	0	0	14	0	0	0	0	0	0	0	0	0	0	0	0	0	0	0	0	0	0	0	0	0	0	0	0	0	0	0	0	0	0	0	0	0	0	0	0	0	0	0	0	0	0	0
ASV649	0	0	0	0	0	0	0	0	0	0	0	0	0	0	0	0	0	16	0	0	0	0	0	0	0	0	31	0	0	0	0	0	0	0	0	0	0	0	0	0	0	0	0	0	0	0	0	0	0
ASV650	0	0	0	0	0	0	0	0	0	0	218	0	0	0	0	149	0	0	0	0	0	0	0	0	0	0	0	0	0	8	0	0	0	0	0	0	0	0	0	0	0	0	0	0	0	0	0	0	29
ASV651	0	0	0	0	0	0	0	0	0	0	0	0	0	0	0	0	0	0	0	0	0	0	0	0	0	21	0	0	0	0	0	0	0	0	0	0	0	0	0	0	0	0	0	0	0	470	0	0	0
ASV652	0	0	0	0	0	0	0	0	0	0	0	0	0	0	0	0	0	0	0	0	0	0	0	0	0	0	0	0	0	0	0	0	0	0	0	0	0	0	0	0	0	0	0	0	0	0	0	0	0
ASV653	0	0	0	0	0	0	0	0	9	0	0	0	0	0	0	0	0	0	0	0	0	0	0	0	0	7	3	0	0	0	0	0	0	0	0	8	0	0	0	0	0	0	13	0	0	0	14	0	0
ASV654	0	0	5	0	0	0	0	0	23	0	115	0	0	0	0	0	10	0	0	0	0	0	57	0	0	0	0	0	25	0	0	0	0	0	58	0	0	0	0	0	0	0	27	0	0	0	6	0	0
ASV655	0	326	0	0	0	0	0	0	0	0	0	0	0	0	0	0	0	0	0	0	0	0	0	0	0	0	0	0	0	0	0	0	0	0	0	0	0	0	0	0	0	0	0	0	0	0	281	0	0
ASV656	53	0	0	0	0	5	0	0	0	0	0	0	0	0	0	0	0	0	0	0	0	14	0	0	0	42	0	6	0	0	0	0	0	0	0	0	0	0	0	0	0	0	0	0	0	26	0	0	0
ASV657	0	0	0	0	0	0	0	0	0	0	0	0	0	0	0	0	0	0	0	0	0	0	605	0	0	0	0	0	0	0	0	0	0	0	0	0	0	0	0	0	0	0	0	0	0	0	0	0	0
ASV658	0	0	0	0	0	0	0	0	1	0	0	0	0	0	0	0	0	33	0	0	0	0	0	11	0	42	0	0	0	0	0	0	0	0	0	0	0	0	0	0	0	0	0	102	0	0	0	0	0
ASV659	0	0	0	0	159	0	0	0	0	0	0	0	0	0	0	0	0	0	0	0	0	0	0	0	0	0	0	0	0	0	0	0	0	0	0	0	0	0	0	0	0	0	0	0	0	0	0	0	229
ASV660	0	0	0	0	0	0	0	0	0	0	0	0	0	4	0	56	0	0	0	0	0	0	0	0	0	0	0	0	0	0	0	0	0	0	0	0	3	0	0	0	0	0	0	0	0	0	0	43	0
ASV661	0	0	0	0	0	0	0	0	0	0	0	0	0	0	0	0	48	0	0	0	0	0	0	0	0	0	0	0	0	0	0	0	0	0	0	0	0	0	0	0	0	0	0	0	0	0	0	0	0
ASV662	0	0	0	0	0	0	0	14	0	0	0	0	0	0	0	0	0	0	0	0	0	0	0	0	0	0	0	0	0	0	0	0	0	0	0	0	0	0	0	0	0	0	47	0	0	47	0	17	0
ASV663	0	205	0	0	0	0	0	0	0	0	40	0	0	0	0	0	0	0	0	0	0	0	0	0	0	0	0	22	0	0	0	0	0	0	0	0	0	0	0	0	0	0	0	0	0	0	256	0	0
ASV664	0	0	0	0	0	0	0	0	0	0	268	0	0	0	0	0	0	0	0	0	0	0	0	0	0	0	0	0	0	0	0	0	30	0	0	0	0	0	0	0	0	0	0	0	0	0	0	0	0
ASV665	0	0	0	0	0	0	0	0	0	0	0	0	0	0	0	0	0	0	0	0	0	0	0	0	0	0	0	0	0	0	0	0	0	0	0	0	0	0	0	0	0	0	548	0	0	0	0	0	0
ASV666	0	0	0	0	0	0	0	0	0	0	0	0	0	0	0	0	0	0	0	0	0	0	0	0	0	0	0	0	0	0	0	0	0	0	0	0	0	0	0	0	0	0	0	0	478	0	0	0	0
ASV667	0	0	0	0	0	0	0	0	0	0	0	0	0	0	0	0	30	0	0	0	0	0	0	0	0	0	0	0	0	0	0	0	0	0	0	0	0	0	0	0	0	0	56	0	0	36	0	0	0
ASV668	0	0	0	0	0	0	0	0	270	0	0	0	0	0	0	0	0	0	0	0	0	0	0	0	0	0	0	0	0	0	0	0	0	0	0	0	0	0	0	0	0	0	0	0	0	0	0	0	0
ASV669	0	316	0	0	0	0	0	0	0	0	0	0	0	0	0	0	0	0	0	0	0	0	0	0	0	0	0	0	0	0	0	0	0	0	0	0	0	0	0	0	0	0	0	0	0	0	159	0	0
ASV670	0	0	0	0	0	0	0	0	0	0	39	102	0	0	0	0	0	0	0	0	0	0	0	0	0	0	0	0	0	0	0	0	0	0	0	0	0	0	0	0	0	0	40	0	0	0	0	0	0
ASV671	0	0	0	0	0	0	0	0	0	0	0	0	0	0	0	0	0	0	0	0	0	0	0	0	0	0	0	0	0	0	0	0	0	0	0	0	0	0	0	0	0	0	0	0	0	0	0	0	0
ASV672	0	0	0	0	0	0	0	0	0	0	0	0	0	7	0	0	0	89	0	0	0	0	0	13	0	0	28	0	0	0	0	0	0	0	0	0	0	0	0	0	0	0	0	0	0	0	0	254	0
ASV673	0	0	0	0	0	0	0	0	0	0	0	0	0	0	0	0	0	0	0	0	0	0	0	0	0	0	581	0	0	0	0	0	0	0	0	0	0	0	0	0	0	0	0	0	0	0	0	0	0
ASV674	0	0	0	0	0	0	0	0	0	0	21	0	0	0	0	0	0	0	0	0	0	0	32	0	0	74	0	0	0	0	0	0	0	0	0	0	0	0	0	0	0	0	0	17	0	0	0	0	12
ASV675	0	0	0	0	0	0	0	0	0	0	0	0	0	0	0	0	0	0	0	0	0	0	0	0	0	0	0	0	0	0	0	0	66	0	0	0	0	0	0	0	0	0	0	0	331	0	0	0	0
ASV676	0	0	0	0	0	0	0	0	39	0	70	0	0	0	0	29	0	0	0	0	0	0	0	0	0	0	0	0	0	0	0	0	0	0	0	0	0	0	0	0	0	0	0	109	0	0	0	0	0
ASV677	0	25	0	0	0	0	0	0	0	0	0	0	0	0	0	0	172	0	0	0	0	0	0	0	0	0	0	0	0	0	0	0	0	0	0	0	0	0	0	0	0	0	0	0	14	0	74	0	0
ASV678	0	0	0	0	0	0	0	0	0	0	0	0	0	0	0	0	0	23	0	0	0	1	0	0	0	0	0	0	96	0	0	0	0	0	0	0	0	0	0	0	0	0	0	248	0	0	0	0	25
ASV679	0	0	0	0	0	0	0	0	0	0	0	0	0	0	0	0	0	0	0	0	0	0	11	0	0	45	0	9	3	0	0	0	0	2	51	0	0	0	0	0	0	0	0	0	201	41	0	0	0
ASV680	0	0	0	0	0	0	0	0	0	0	0	0	0	0	0	0	0	0	0	0	0	0	0	0	0	0	0	0	0	0	0	0	0	0	0	0	0	0	0	0	0	0	0	0	0	567	0	0	0
ASV681	0	0	0	0	0	0	0	0	0	0	0	0	0	13	0	0	0	0	0	0	0	0	0	0	0	0	0	0	0	0	0	0	0	0	0	0	0	0	0	0	0	0	0	0	0	0	0	62	0
ASV682	0	0	0	0	0	0	0	0	0	0	0	0	0	0	0	0	0	0	0	0	0	0	266	0	0	0	0	0	0	0	0	0	0	0	0	0	0	0	0	0	0	0	0	0	0	0	0	0	0
ASV683	0	0	0	0	0	0	0	0	0	0	0	0	0	0	0	0	0	0	0	0	0	0	0	0	0	0	0	0	0	0	0	0	0	0	0	0	0	0	0	0	0	35	0	122	0	0	0	0	0
ASV684	0	0	0	0	0	0	0	0	0	0	0	8	0	0	0	5	0	0	0	0	0	0	0	0	12	0	7	0	10	0	0	0	0	0	0	0	0	0	0	0	0	0	0	0	8	19	29	0	0
ASV685	0	0	0	0	0	0	0	0	0	0	0	0	0	0	0	0	63	0	0	0	0	0	0	0	0	0	0	0	0	0	0	0	0	0	0	0	0	0	0	0	0	0	0	0	93	0	0	0	0
ASV686	0	0	0	0	0	0	0	0	0	0	152	0	0	0	0	0	0	0	0	0	0	0	0	0	0	24	0	0	8	0	0	0	0	0	0	0	0	0	0	0	0	0	0	0	0	0	0	0	0
ASV687	0	0	0	0	0	0	0	0	109	0	0	0	0	0	0	10	0	0	0	0	0	0	0	0	0	0	0	0	9	0	0	0	0	0	0	0	0	0	0	0	0	0	0	0	0	0	7	0	0
ASV688	0	0	0	0	0	0	0	0	0	0	0	0	0	0	0	72	0	0	0	0	0	0	0	0	0	0	0	0	0	0	0	0	0	0	0	0	0	0	0	0	0	0	0	0	0	0	0	0	329
ASV689	0	0	0	0	0	0	18	0	0	0	0	0	0	0	0	0	137	0	0	0	0	0	0	0	0	0	0	0	0	0	0	0	7	0	0	0	0	0	0	0	0	0	0	0	0	0	0	0	0
ASV690	0	0	0	0	0	0	0	0	0	0	0	0	0	36	0	0	0	0	0	0	0	0	0	0	0	0	0	0	0	0	0	0	0	0	30	0	0	0	0	0	0	0	0	0	0	0	0	0	0
ASV691	0	0	0	0	0	0	0	0	26	0	0	0	0	0	0	0	0	0	0	0	0	0	0	0	0	226	0	0	0	0	0	0	0	0	0	0	0	0	0	0	0	0	0	0	0	0	0	0	0
ASV692	0	0	0	0	0	0	0	0	0	0	0	0	0	0	0	0	0	0	0	0	0	0	0	0	0	0	0	0	0	0	0	0	0	0	0	0	0	0	0	0	0	0	0	0	0	0	0	7	0
ASV693	0	0	0	0	0	0	0	0	0	0	0	0	0	0	0	0	0	0	0	0	0	0	0	0	0	0	0	0	0	0	0	0	0	0	0	0	0	0	0	0	0	0	0	0	554	0	0	0	0
ASV694	0	0	0	0	0	0	63	0	0	0	16	0	0	0	0	24	0	0	0	0	0	0	0	0	0	0	0	0	52	0	0	0	0	0	0	0	0	0	0	19	0	23	0	0	0	0	0	30	0
ASV695	0	0	0	0	0	0	0	0	0	0	0	0	0	0	0	0	48	0	0	0	0	0	0	0	0	0	0	0	9	0	0	0	0	0	0	0	0	0	0	0	0	0	0	40	0	0	0	0	0
ASV696	0	0	0	0	0	0	0	0	0	0	0	0	0	0	0	0	0	0	0	0	0	0	0	0	0	0	0	0	0	0	0	0	0	0	0	0	0	0	0	0	0	0	0	0	0	26	0	0	66
ASV697	0	0	0	0	0	0	0	0	0	0	0	0	0	0	0	0	0	0	0	0	0	0	0	0	0	0	0	0	0	0	0	0	0	0	0	0	0	0	0	0	0	0	0	0	0	0	0	0	0
ASV698	0	0	0	0	0	0	0	0	0	0	68	0	0	0	0	0	0	0	0	0	0	0	46	0	0	60	0	0	0	0	0	0	0	0	0	0	0	0	0	0	0	0	0	0	0	0	0	0	0
ASV699	0	0	0	0	0	0	0	0	0	0	0	0	0	0	0	106	0	7	0	0	0	0	0	0	0	0	0	5	39	0	0	0	0	0	0	0	0	0	0	0	0	0	0	52	0	0	0	0	0
ASV700	0	0	0	0	0	0	0	0	0	0	0	0	0	0	0	0	34	0	0	0	0	0	0	0	0	0	12	0	0	0	0	0	0	0	0	0	0	0	0	0	0	0	0	0	0	0	0	0	0
ASV701	0	0	0	0	0	0	0	0	0	0	0	0	0	0	0	72	0	0	0	0	0	0	0	0	0	0	0	0	0	0	0	0	0	0	0	0	0	0	0	0	8	0	0	0	0	0	0	0	0
ASV702	0	0	0	0	0	0	0	0	0	0	0	0	0	0	0	326	0	0	0	0	0	0	0	0	0	0	0	0	0	0	0	0	0	0	0	0	0	0	0	0	0	0	0	36	0	0	0	0	0
ASV703	0	0	0	0	0	0	0	0	23	0	0	0	0	0	0	0	0	0	0	0	0	0	0	0	0	0	0	0	0	0	0	0	0	0	0	0	0	0	0	0	0	0	0	37	0	54	0	0	0
ASV704	0	0	0	0	0	0	0	0	104	0	0	0	0	0	0	0	0	0	0	0	0	0	0	0	0	0	0	0	0	0	0	0	0	0	0	0	0	0	0	0	0	0	0	0	0	21	0	0	57
ASV705	0	0	0	0	0	0	0	0	0	0	0	0	0	0	0	0	0	0	0	0	0	0	120	0	0	46	0	0	0	0	0	0	0	0	0	0	0	0	0	32	0	0	0	0	0	0	0	0	0
ASV706	0	0	0	0	0	0	0	0	0	0	104	0	0	0	0	0	0	0	0	0	0	0	0	0	0	0	0	0	0	0	0	0	0	0	0	0	0	0	0	0	0	0	0	0	0	0	0	0	0
ASV707	0	0	0	0	0	0	0	0	0	0	0	0	0	0	0	0	0	0	0	0	0	0	0	0	0	0	0	0	0	0	0	0	0	0	0	0	0	0	0	0	0	0	0	0	0	0	0	0	0
ASV708	0	0	0	0	0	0	0	0	0	0	0	0	0	0	0	0	0	0	0	0	0	0	0	0	0	0	298	0	0	0	0	0	0	0	0	0	0	0	0	0	0	0	0	0	0	0	0	0	0
ASV709	0	0	0	0	9	7	0	0	0	0	0	0	0	0	0	0	0	0	0	0	0	0	0	0	0	0	0	0	0	0	0	0	0	0	0	0	16	0	0	0	0	0	91	0	0	0	0	0	0
ASV710	0	0	0	0	0	0	0	0	0	0	0	0	0	0	0	0	0	0	0	49	0	0	0	0	0	0	0	0	0	0	0	0	0	0	0	0	0	0	0	0	0	0	0	0	0	261	0	0	0
ASV711	0	0	0	0	0	0	0	0	0	0	6	0	0	0	0	0	0	0	0	0	0	0	0	0	0	36	204	0	0	0	11	0	0	0	0	0	0	0	0	0	0	0	0	8	0	0	0	0	0
ASV712	0	0	0	0	0	0	0	0	0	0	0	0	0	0	0	0	0	0	0	0	0	0	0	0	0	0	0	0	0	0	0	0	27	0	0	0	0	0	0	0	0	0	0	0	0	23	0	0	0
ASV713	0	0	0	0	0	0	0	0	0	0	0	0	0	0	0	340	0	0	0	0	0	0	0	0	0	0	0	0	0	0	0	0	0	0	0	0	0	0	0	0	0	0	0	0	0	0	0	0	0
ASV714	97	0	0	0	0	0	0	0	0	0	0	0	0	0	0	0	0	0	0	0	0	11	0	0	0	53	0	0	0	0	0	0	0	0	0	0	0	0	0	0	0	0	12	0	0	0	0	0	0
ASV715	0	0	0	0	0	0	0	0	0	0	0	0	0	0	0	0	0	0	0	0	0	0	47	0	0	132	0	0	0	0	0	0	0	0	76	0	0	0	0	0	0	0	0	0	0	0	0	0	0
ASV716	0	0	0	0	0	0	0	0	0	0	0	0	0	455	0	0	0	0	0	0	0	0	0	0	0	0	0	0	0	0	0	0	0	0	0	0	0	0	0	0	0	0	0	0	0	0	0	0	0
ASV717	0	0	0	0	0	0	0	0	0	0	0	0	0	0	0	8	5	0	0	0	0	0	0	0	0	0	115	0	0	0	0	0	0	0	0	0	0	0	0	0	0	0	0	0	0	0	0	310	0
ASV718	0	0	0	6	0	0	0	0	97	0	30	0	21	0	0	4	0	0	0	0	0	0	0	0	0	0	0	0	0	0	0	0	11	0	0	0	0	0	0	0	0	0	0	30	0	0	0	0	0
ASV719	0	0	9	0	0	0	0	0	56	0	0	0	0	0	0	0	104	17	0	0	0	0	0	0	0	0	0	0	0	0	0	0	0	0	0	0	0	0	0	0	0	0	0	0	0	0	0	11	0
ASV720	0	0	0	0	0	0	0	0	0	0	0	0	0	0	0	0	0	0	0	0	0	0	0	0	0	0	0	0	0	0	0	0	0	0	0	0	0	0	0	0	0	0	0	0	518	0	0	0	0
ASV721	0	0	0	0	0	0	0	0	0	0	0	0	0	0	0	0	0	0	0	0	0	0	0	0	0	0	0	0	0	0	0	0	0	0	0	0	0	0	0	0	0	0	0	0	0	0	0	0	0
ASV722	0	0	0	0	0	0	0	0	0	0	0	0	0	0	0	0	15	0	0	0	0	0	0	0	0	0	0	0	82	0	0	0	0	0	0	0	4	0	5	8	0	0	101	0	0	0	0	0	0
ASV723	0	0	0	0	0	0	0	0	14	0	0	0	0	0	0	0	0	0	0	0	0	0	0	0	0	0	0	0	0	22	0	0	0	0	51	0	0	0	0	0	0	0	24	0	0	0	0	9	0
ASV724	0	0	0	0	0	0	0	0	0	0	313	0	0	0	0	0	0	0	0	0	0	0	0	0	0	0	0	0	0	0	0	0	23	0	40	0	0	0	0	0	0	0	0	0	0	0	0	0	25
ASV725	0	0	0	0	0	0	0	0	0	0	0	0	0	0	0	0	0	0	0	0	0	0	0	0	0	0	0	0	0	0	0	0	0	0	0	0	0	0	0	0	0	0	0	0	0	0	0	523	0
ASV726	0	0	0	0	0	0	0	0	0	0	0	0	0	0	0	0	54	0	0	0	0	0	0	0	0	0	0	0	0	0	0	0	0	0	0	0	0	0	0	0	0	0	0	0	0	0	0	0	35
ASV727	0	0	0	0	0	0	0	0	37	0	0	0	0	0	0	0	0	0	0	0	0	0	0	0	0	0	0	0	0	22	0	0	0	0	0	0	0	0	0	0	0	47	0	16	0	53	0	0	0
ASV728	0	0	0	0	0	0	0	0	0	0	0	0	0	0	0	15	0	28	0	0	0	0	40	0	0	0	0	0	0	0	0	0	0	0	0	0	0	0	0	0	0	0	0	0	0	46	0	10	0
ASV729	0	0	0	0	0	0	0	0	0	0	0	0	0	0	0	0	0	0	0	0	0	0	0	0	0	0	0	0	0	0	0	0	0	0	0	0	0	0	0	0	0	0	0	0	0	0	0	0	0
ASV730	0	0	0	0	0	0	0	0	0	0	0	0	0	0	0	0	18	0	0	0	0	0	0	0	0	0	0	0	0	0	0	0	0	0	0	0	0	42	0	0	0	0	0	0	0	0	0	0	0
ASV731	0	0	0	0	0	0	0	0	0	0	0	0	0	0	0	0	0	0	0	0	0	0	0	0	0	0	0	0	0	0	0	0	0	0	0	0	0	0	0	0	0	0	0	0	0	0	0	0	0
ASV732	0	0	0	0	0	0	0	0	0	0	0	0	0	0	0	0	0	0	0	0	0	0	0	0	0	0	0	0	7	25	0	0	0	0	0	0	0	4	0	0	0	0	0	44	0	40	0	18	0
ASV733	0	0	0	0	0	0	0	0	0	0	0	0	0	0	0	0	30	0	0	12	0	0	0	0	0	0	0	0	0	0	0	0	0	0	0	0	0	0	0	0	0	0	0	0	0	129	0	0	0
ASV734	0	0	0	0	0	0	0	0	0	0	0	0	0	0	0	23	198	12	0	0	0	0	7	0	0	0	88	0	0	0	0	0	0	0	0	0	0	0	0	0	0	0	0	0	0	0	0	0	0
ASV735	0	0	0	0	6	0	0	0	0	0	0	0	0	0	0	2	0	0	0	0	0	0	0	0	0	0	0	0	0	16	0	0	0	0	0	0	0	0	0	0	0	0	7	10	7	57	0	0	0
ASV736	0	0	0	0	0	0	0	0	0	0	142	0	0	0	0	0	28	0	0	0	0	0	0	0	0	0	0	0	0	0	0	0	0	0	0	0	0	0	0	0	0	0	0	0	140	78	0	0	0
ASV737	48	0	0	0	0	0	0	0	0	0	0	0	0	0	0	0	0	0	0	0	0	15	133	0	0	0	0	0	0	0	0	0	0	0	0	0	0	0	0	0	0	0	0	0	0	0	0	0	0
ASV738	0	0	0	0	0	0	0	0	0	0	0	0	0	0	0	0	0	0	0	0	0	0	0	0	0	0	0	0	0	0	0	0	0	0	0	0	0	0	0	0	0	0	7	0	0	8	0	0	236
ASV739	0	0	0	0	0	0	48	0	0	0	51	0	0	0	0	0	91	0	0	0	0	0	0	0	0	0	60	0	0	24	0	0	0	0	0	0	0	0	0	0	0	0	0	0	0	0	0	0	0
ASV740	0	0	0	0	0	0	0	0	0	0	0	0	0	0	0	5	0	0	0	0	0	0	0	0	0	0	0	0	14	0	0	0	0	0	0	0	4	0	0	0	0	0	184	7	0	0	0	0	0
ASV741	0	0	0	0	0	0	0	0	0	0	0	0	0	0	0	0	0	0	0	0	0	0	0	0	0	0	0	0	0	0	0	0	0	0	0	0	0	0	0	0	0	0	0	0	0	0	0	0	0
ASV742	0	0	0	0	0	0	0	0	0	0	0	0	0	0	0	0	0	0	0	0	0	0	0	0	0	0	17	0	0	31	0	0	0	0	0	0	0	0	0	0	0	0	0	151	0	0	0	0	0
ASV743	0	0	0	0	0	0	0	0	0	0	0	0	0	0	0	0	0	0	0	0	0	0	0	0	0	92	0	0	0	0	0	0	0	0	0	0	0	0	0	0	0	0	0	3	0	0	8	0	0
ASV744	0	0	0	0	0	0	0	0	0	0	0	0	0	0	0	0	0	0	0	0	0	0	0	0	0	0	0	0	0	0	0	0	0	0	0	0	0	0	0	0	0	0	0	0	0	0	0	0	0
ASV745	0	0	0	0	0	0	0	0	0	0	0	0	0	0	0	0	0	0	0	0	0	0	0	0	0	0	0	0	0	0	0	0	0	0	0	0	0	0	0	0	0	0	0	0	0	0	0	460	0
ASV746	0	0	0	0	0	0	0	0	0	0	0	0	0	0	0	0	67	0	0	0	0	0	0	0	0	0	0	0	0	0	0	0	0	0	0	0	0	0	0	0	0	0	0	0	0	0	0	435	0
ASV747	0	0	0	0	0	0	0	0	0	0	0	0	0	0	0	0	0	0	0	0	0	0	0	0	0	0	0	0	0	0	0	0	0	0	0	0	0	0	0	0	0	0	0	0	0	0	0	0	0
ASV748	0	0	0	0	0	0	0	0	0	0	71	0	67	0	0	0	0	0	0	0	0	0	0	0	0	0	0	0	0	0	0	0	0	0	38	0	0	0	0	0	0	0	0	0	0	0	0	0	60
ASV749	0	0	0	0	0	0	0	0	0	0	0	0	0	0	0	0	0	0	0	0	0	0	0	0	0	0	0	0	0	0	0	0	0	0	0	0	0	0	0	0	0	0	0	0	255	0	0	0	0
ASV750	0	0	0	0	0	0	0	0	21	0	0	0	0	0	0	0	166	0	0	0	0	0	0	22	0	0	0	0	0	11	0	0	0	0	0	0	0	0	9	0	0	0	0	0	0	0	0	0	0
ASV751	0	0	0	0	0	0	0	0	0	0	0	0	0	0	0	0	24	0	0	0	0	0	0	0	0	0	0	0	0	0	0	0	0	0	0	0	0	0	0	0	0	67	0	0	0	0	0	0	0
ASV752	0	0	0	0	0	0	0	0	0	0	0	0	0	0	0	0	0	0	0	0	0	0	0	0	0	0	0	0	0	0	0	0	0	0	0	0	0	0	0	0	0	0	0	0	0	0	0	0	0
ASV753	0	0	0	0	0	0	0	0	0	0	0	0	0	0	0	0	0	0	0	0	0	0	0	0	0	135	0	0	0	0	0	0	0	0	0	0	0	0	0	0	0	0	0	0	0	0	0	0	0
ASV754	0	0	0	0	0	0	0	0	0	0	0	0	0	17	0	0	0	0	0	0	0	0	0	0	0	0	0	0	0	0	0	0	50	0	0	0	0	0	0	0	0	0	0	0	0	287	0	0	0
ASV755	0	0	0	0	0	0	0	0	0	0	0	0	0	0	0	0	0	0	0	0	0	0	0	0	0	0	0	0	0	0	0	0	0	0	0	0	0	0	0	0	0	0	0	0	0	0	0	0	0
ASV756	0	0	0	0	0	0	0	0	0	0	0	0	0	0	0	12	0	88	0	0	0	0	0	0	0	0	144	0	0	0	0	0	0	0	0	0	0	0	0	0	0	0	0	0	0	0	0	43	0
ASV757	0	0	0	0	0	0	0	0	0	0	0	0	0	0	0	0	0	0	0	0	0	0	0	0	0	0	135	0	0	0	0	0	0	0	0	0	0	0	0	0	0	0	0	0	0	0	0	0	0
ASV758	0	0	0	181	0	0	0	0	43	0	0	0	0	0	0	0	0	0	0	0	0	65	0	0	0	0	7	0	0	0	0	0	0	0	0	0	0	0	0	0	0	0	0	0	0	0	0	0	129
ASV759	0	0	0	0	0	0	0	0	0	0	0	0	0	0	0	0	0	0	0	0	0	0	0	0	0	0	0	0	0	0	0	0	0	0	0	0	0	0	0	0	0	0	0	0	0	0	0	0	0
ASV760	0	149	0	0	0	0	0	0	0	0	0	0	0	0	0	0	0	0	0	0	0	0	0	0	19	30	0	0	0	0	0	0	0	0	0	0	0	0	0	0	0	0	0	0	0	0	267	0	0
ASV761	0	0	0	0	0	0	0	0	0	0	0	0	0	0	0	0	0	0	0	0	0	0	489	0	0	0	0	0	0	0	0	0	0	0	0	0	0	0	0	0	0	0	0	0	0	0	0	0	0
ASV762	0	205	0	0	0	8	0	0	0	0	0	0	0	0	0	0	0	0	0	0	0	0	0	0	0	0	0	0	0	0	0	0	16	0	0	0	0	0	0	0	0	0	0	18	0	0	153	0	0
ASV763	0	0	3	0	6	0	0	0	11	0	0	70	0	9	0	0	0	0	0	0	0	3	12	4	0	0	0	0	0	0	0	0	0	0	0	0	0	0	0	0	0	0	0	0	0	0	0	0	0
ASV764	0	2	0	0	0	0	0	0	0	0	57	0	0	17	0	0	0	0	0	0	0	0	0	0	0	0	0	0	0	0	0	0	0	0	0	0	0	2	0	0	0	0	8	0	0	5	7	0	128
ASV765	0	0	0	0	0	0	0	0	0	0	0	0	0	0	0	0	0	0	0	0	0	0	0	0	0	0	0	0	0	0	0	0	0	0	0	0	0	0	0	0	0	0	0	0	473	0	0	0	0
ASV766	0	0	0	0	0	0	0	0	0	0	0	0	0	0	0	157	0	0	0	0	0	0	0	0	0	0	0	0	0	0	0	0	0	0	0	0	0	0	0	0	0	0	0	0	0	0	0	305	0
ASV767	0	0	0	0	0	0	0	0	0	0	0	0	0	0	0	187	0	0	0	0	0	0	0	12	0	21	0	0	0	0	28	0	5	0	0	0	0	0	0	0	0	0	0	0	128	0	0	0	0
ASV768	0	0	0	0	0	0	0	0	0	0	0	0	0	0	0	0	0	0	0	0	0	0	0	0	0	0	0	0	0	0	0	0	0	0	0	0	0	0	0	0	0	0	0	0	0	0	0	0	0
ASV769	0	0	7	0	0	381	0	0	0	0	0	0	0	0	0	0	0	0	0	0	0	0	0	9	0	31	0	0	0	0	6	0	0	0	0	0	0	0	0	0	0	0	0	8	0	23	6	0	0
ASV770	0	0	0	0	0	0	0	0	0	0	0	0	0	0	0	0	0	0	0	0	0	0	0	0	0	0	0	0	0	0	32	0	0	0	0	0	0	0	0	0	0	0	0	0	0	0	0	316	0
ASV771	0	0	0	0	0	0	0	0	0	0	0	0	0	0	0	0	0	0	0	0	0	0	0	0	0	0	61	0	0	19	0	0	0	0	0	0	0	0	0	0	0	0	0	0	0	0	0	371	0
ASV772	0	0	0	0	0	0	0	0	0	0	0	0	0	0	0	0	0	0	0	0	0	0	0	0	0	0	0	0	0	0	0	0	0	0	0	0	0	0	0	0	0	0	0	0	0	0	0	19	0
ASV773	0	0	0	0	0	0	0	0	0	0	0	0	0	15	0	20	0	7	0	0	0	24	0	0	0	0	0	11	0	0	0	0	0	0	0	0	0	0	0	0	0	0	0	0	0	0	0	3	0
ASV774	0	0	0	0	0	0	0	0	0	0	0	0	0	0	0	0	0	0	0	0	0	0	0	0	0	0	0	0	0	0	0	0	287	0	0	0	0	0	0	0	0	0	0	0	0	0	0	0	0
ASV775	0	0	0	0	0	0	0	0	0	0	76	0	0	28	0	0	0	0	0	0	0	0	0	0	0	0	0	0	0	0	0	0	0	0	0	0	0	0	0	0	0	0	0	0	0	0	0	0	0
ASV776	0	0	0	0	0	0	0	0	0	0	0	0	0	0	0	0	0	0	0	0	0	26	0	0	0	0	0	0	48	0	0	0	0	0	0	0	0	0	0	0	0	0	0	0	0	0	0	209	0
ASV777	0	0	0	0	0	0	0	0	0	0	0	0	0	0	0	0	0	0	0	0	0	0	0	0	0	0	0	0	0	0	0	0	0	0	0	0	0	0	0	0	0	0	0	0	0	0	0	0	0
ASV778	0	0	0	0	0	0	0	0	0	0	0	0	0	0	0	0	0	0	0	0	0	0	0	0	0	0	426	0	0	0	0	0	0	0	0	0	0	0	0	0	0	0	0	0	0	0	0	0	0
ASV779	0	42	0	0	0	0	0	0	35	0	0	0	0	73	0	0	0	0	0	0	0	0	0	0	0	14	0	0	0	0	0	0	0	0	0	0	0	0	0	0	0	0	0	0	0	0	133	0	0
ASV780	0	0	0	0	0	0	0	0	0	0	0	0	0	0	0	0	0	0	0	0	0	0	0	0	0	0	0	0	0	0	0	0	0	0	0	0	0	0	0	0	0	0	0	0	0	0	0	0	0
ASV781	0	0	0	0	0	0	0	0	0	0	0	0	0	0	0	0	0	0	0	0	0	0	0	0	0	43	22	0	0	51	0	0	0	0	0	0	0	0	0	0	0	0	0	0	0	0	0	0	0
ASV782	0	0	0	0	0	0	0	0	0	0	0	0	0	0	0	0	0	0	0	0	0	0	0	0	0	0	0	0	0	0	0	0	0	0	0	0	0	0	0	0	0	0	0	0	0	0	0	0	0
ASV783	0	0	0	0	0	0	0	0	0	0	0	0	0	0	0	0	0	0	0	0	0	0	0	0	0	0	0	0	0	0	0	0	0	0	0	0	0	0	20	0	0	0	0	0	0	0	0	0	0
ASV784	0	0	0	0	0	0	0	0	0	0	0	0	0	0	0	0	12	0	0	0	0	0	0	0	0	0	0	12	0	0	0	0	0	0	0	0	0	0	51	0	0	0	67	0	0	0	0	0	0
ASV785	0	0	0	0	0	0	0	0	0	0	0	0	0	0	0	0	25	0	0	0	0	0	0	0	0	0	0	0	8	0	0	0	0	0	0	0	0	0	0	0	0	0	30	55	0	7	0	0	0
ASV786	0	289	0	0	0	0	0	0	0	0	0	0	0	0	0	0	0	0	0	0	0	0	0	0	0	0	0	0	0	0	0	0	0	0	0	0	0	0	0	0	0	0	0	0	0	0	180	0	0
ASV787	0	0	0	0	0	0	0	0	20	0	0	0	0	0	0	48	0	0	0	0	0	0	0	0	0	0	26	0	0	0	0	0	0	0	0	0	0	0	0	0	0	0	0	0	0	0	0	69	0
ASV788	0	0	0	0	0	0	0	0	0	0	0	0	0	0	0	40	0	0	0	0	0	0	0	0	30	0	0	6	0	0	0	0	21	0	0	0	0	0	0	0	0	0	166	0	0	0	0	0	0
ASV789	0	0	0	0	0	0	0	0	0	0	0	0	0	0	0	0	0	0	0	0	0	0	0	0	0	0	336	0	0	0	0	0	0	0	0	0	0	0	0	0	0	0	0	0	0	0	0	0	0
ASV790	0	0	0	0	0	0	0	0	0	0	0	0	0	0	0	0	214	0	0	0	0	0	0	0	0	0	0	0	0	0	0	0	0	0	0	0	0	0	0	0	0	0	0	0	0	0	0	0	0
ASV791	0	0	0	0	0	0	0	0	0	0	0	0	0	0	0	0	0	18	0	0	0	0	0	0	0	0	293	0	0	0	0	0	0	0	0	0	0	0	0	0	0	0	0	0	0	0	0	0	0
ASV792	0	0	0	0	0	0	0	0	0	0	0	0	0	0	0	0	60	0	0	0	0	0	0	0	6	0	0	0	0	0	0	0	0	0	0	0	0	5	0	0	0	0	0	0	150	0	0	0	0
ASV793	0	0	0	0	0	0	0	0	0	0	0	0	0	0	0	0	0	0	0	0	0	0	0	0	0	0	85	0	0	0	0	0	0	0	0	0	0	0	0	0	0	0	0	0	0	0	0	319	0
ASV794	0	0	0	0	0	0	0	0	0	0	0	0	0	0	0	0	0	0	0	0	0	0	0	0	0	0	0	0	0	0	0	0	0	0	0	0	0	0	0	0	0	0	0	0	0	0	0	0	0
ASV795	0	0	0	0	0	0	0	0	0	0	0	0	0	0	0	0	0	0	0	0	0	0	0	0	0	27	74	0	0	0	0	0	0	0	53	0	0	0	0	0	0	69	0	0	0	14	0	38	0
ASV796	0	0	0	0	0	0	0	0	0	0	0	0	0	0	0	0	0	44	0	0	0	0	0	0	0	0	59	0	0	0	0	0	0	0	0	0	0	0	0	0	0	0	0	0	0	0	0	133	0
ASV797	0	0	0	0	0	0	0	5	0	0	80	0	0	116	0	0	0	0	160	0	0	0	0	0	0	0	41	0	0	0	0	0	0	4	0	0	0	0	0	0	0	0	0	0	0	0	0	0	0
ASV798	0	0	0	0	0	0	0	0	0	0	0	0	0	0	0	0	0	0	0	0	0	0	0	0	0	0	0	0	0	0	0	0	0	0	0	0	0	0	0	0	0	0	0	0	0	0	0	0	0
ASV799	0	0	0	0	0	0	0	0	0	0	0	0	0	0	0	0	0	0	0	0	0	0	0	0	0	0	0	0	0	0	0	0	0	0	0	0	0	0	0	0	0	0	0	0	0	0	0	0	0
ASV800	10	0	0	0	0	0	0	0	0	0	0	0	0	15	0	22	0	33	0	0	0	0	0	0	0	0	33	0	0	0	0	0	0	0	0	0	0	0	0	0	0	0	0	0	0	0	0	57	0
ASV801	0	0	0	0	0	0	0	0	0	0	0	0	0	0	0	0	0	0	0	0	0	0	0	0	0	0	0	0	29	0	0	0	0	0	0	0	0	0	0	0	0	0	228	2	0	0	0	2	0
ASV802	0	0	0	0	0	0	0	0	0	0	0	0	0	0	0	0	0	0	0	0	0	0	0	0	0	63	0	0	0	0	0	0	0	0	0	0	0	0	0	0	0	0	0	0	0	0	0	0	0
ASV803	0	0	0	0	0	0	0	0	0	0	394	0	0	0	0	0	0	0	0	0	0	0	0	0	0	0	0	0	0	0	0	0	0	0	0	0	0	0	0	0	0	0	0	0	0	0	0	0	0
ASV804	0	0	0	0	0	0	0	0	0	0	0	0	82	0	0	20	0	0	0	0	0	0	0	0	0	0	0	0	0	97	0	0	0	0	0	0	0	0	0	0	0	0	0	63	0	102	0	0	0
ASV805	0	0	2	0	0	0	0	0	0	0	0	0	37	0	0	48	0	0	0	0	0	0	0	0	0	11	62	0	0	0	0	0	0	0	0	0	0	0	0	0	0	0	0	22	0	34	0	90	0
ASV806	0	0	0	0	0	0	0	0	0	0	0	0	0	0	0	0	15	0	0	0	0	0	0	0	0	21	0	0	0	66	0	0	0	0	0	0	0	0	0	0	0	0	0	0	0	0	0	0	0
ASV807	0	0	0	0	0	0	0	0	0	0	290	0	0	0	0	0	0	0	0	0	0	0	0	0	0	0	0	23	0	0	0	0	0	0	0	0	0	0	0	0	0	0	0	0	0	0	0	0	0
ASV808	0	0	0	0	0	0	0	0	0	0	0	0	0	0	0	0	0	0	0	0	0	0	0	0	0	0	0	0	0	0	0	0	0	0	0	0	0	0	0	0	0	0	0	0	0	0	0	0	0
ASV809	0	0	0	0	0	0	53	0	0	0	0	21	0	0	0	0	0	0	0	0	0	0	0	0	0	0	0	0	0	0	0	0	0	0	0	0	0	0	0	0	0	0	43	0	0	0	0	0	0
ASV810	0	0	0	0	0	0	147	0	0	0	0	0	0	0	0	25	0	0	0	0	0	0	0	0	0	0	0	0	0	25	0	0	0	0	0	0	0	0	0	0	0	0	0	20	0	0	0	0	0
ASV811	0	0	0	0	0	0	0	0	0	0	0	0	0	0	0	0	0	0	0	0	0	0	0	0	0	0	0	0	0	0	0	0	0	0	0	0	0	0	0	0	0	0	0	0	452	0	0	0	0
ASV812	0	0	0	0	0	0	0	0	0	0	0	0	0	0	0	0	0	0	0	0	0	0	0	0	0	0	0	0	0	0	0	0	0	0	0	0	0	0	0	0	0	0	0	0	0	0	0	0	0
ASV813	0	0	0	0	0	0	0	0	0	0	0	0	0	21	0	14	130	0	0	0	0	0	0	0	0	0	0	0	0	0	0	0	0	0	0	0	0	0	0	0	3	0	0	6	0	0	0	30	0
ASV814	0	0	0	73	0	13	0	86	0	0	0	19	0	0	0	0	0	0	0	0	0	0	0	0	0	0	0	0	0	0	0	0	0	0	0	0	0	0	0	0	0	0	0	0	0	0	0	0	0
ASV815	0	0	0	0	0	0	0	0	0	0	0	0	0	0	0	0	0	0	0	0	0	0	0	0	0	0	0	0	0	0	0	0	0	0	0	0	0	0	0	0	0	0	0	0	0	0	0	0	0
ASV816	0	17	0	12	4	2	0	0	4	0	0	1	0	0	0	6	0	0	0	0	0	5	32	12	12	0	0	0	0	0	7	0	0	0	64	0	0	0	0	0	0	0	0	3	3	0	0	0	0
ASV817	0	0	15	0	0	0	0	0	0	0	0	0	0	0	0	217	0	8	0	0	0	0	11	0	0	0	2	22	0	0	0	0	0	0	0	0	0	0	0	0	0	0	0	13	0	0	0	10	0
ASV818	0	0	0	0	0	0	0	0	0	0	0	0	0	0	0	0	108	0	0	0	0	0	0	0	0	0	0	0	0	24	0	0	0	0	0	0	0	0	0	0	0	0	0	0	0	0	0	0	0
ASV819	0	0	0	0	0	0	0	0	0	0	0	0	0	0	0	0	0	0	0	0	0	0	0	0	0	0	0	0	0	0	0	0	0	0	0	0	0	0	0	0	0	0	47	0	0	0	0	0	0
ASV820	0	0	0	0	0	0	0	0	0	0	0	0	0	0	0	0	0	0	0	0	0	0	0	0	0	0	0	0	0	0	0	0	0	0	0	0	0	0	0	0	0	0	0	0	0	0	0	0	0
ASV821	0	0	0	0	0	0	0	0	0	0	0	0	0	0	0	0	0	0	0	0	0	0	0	0	0	0	0	0	0	0	0	0	0	0	0	0	0	0	0	0	0	0	0	0	0	0	0	0	0
ASV822	0	0	0	0	0	0	0	0	0	0	0	0	0	0	0	0	0	0	0	0	0	0	0	0	0	0	0	0	0	0	0	0	0	0	0	0	0	0	0	0	0	0	0	0	141	0	0	0	0
ASV823	0	0	0	0	0	0	0	0	27	0	0	0	0	0	0	32	0	0	0	0	0	0	0	0	0	0	132	0	0	0	0	0	0	0	0	0	4	0	0	0	0	0	0	0	0	0	0	0	0
ASV824	0	0	0	0	0	0	0	0	0	0	0	0	31	0	0	0	142	0	0	0	0	0	0	0	0	0	0	0	0	0	0	0	0	0	0	0	0	0	0	0	0	0	0	0	0	0	0	0	0
ASV825	0	5	0	0	0	0	0	0	0	0	0	0	0	3	0	6	0	0	0	0	0	0	0	6	0	11	5	4	8	0	0	0	0	0	0	0	0	0	0	0	0	0	0	5	16	0	0	7	0
ASV826	0	0	0	0	0	0	0	0	0	0	0	0	0	0	0	0	0	0	0	0	0	0	0	0	0	0	0	0	0	0	0	0	0	0	0	0	0	0	0	0	0	0	0	0	0	0	0	0	0
ASV827	0	0	0	0	0	0	0	0	0	0	110	0	0	0	0	0	0	0	0	0	0	0	0	0	0	0	0	0	80	0	0	0	0	0	0	0	0	0	0	0	0	0	0	0	0	0	0	0	0
ASV828	0	0	0	0	0	0	0	0	0	0	0	0	0	0	0	33	0	0	0	0	0	0	311	0	0	0	18	0	0	0	0	0	0	0	0	0	0	0	0	0	0	0	0	0	0	0	0	0	0
ASV829	0	0	0	0	0	0	0	0	0	0	0	0	0	0	0	0	0	0	0	0	0	0	0	0	0	48	0	0	0	0	0	64	0	0	0	0	0	0	0	0	0	0	0	0	0	0	0	0	0
ASV830	0	0	0	0	0	0	0	0	0	0	0	0	0	0	0	0	0	0	0	0	0	0	0	0	0	0	0	0	0	0	0	0	0	0	0	0	0	0	0	0	0	0	134	0	0	0	0	0	213
ASV831	0	0	0	0	0	0	0	0	0	0	0	0	0	0	0	0	0	0	0	0	0	0	0	0	0	0	0	0	0	0	0	0	0	0	0	0	0	0	0	0	0	0	0	362	0	0	0	0	0
ASV832	0	0	0	0	0	0	0	0	0	0	0	0	0	0	0	0	0	0	0	0	0	0	0	0	0	0	0	0	0	0	0	0	0	0	0	0	0	0	0	0	0	0	0	436	0	0	0	0	0
ASV833	0	0	0	15	0	0	0	0	31	0	0	0	0	0	0	0	8	0	0	0	0	0	0	0	0	0	0	0	0	0	24	0	0	0	0	0	0	0	0	0	0	0	0	9	0	0	0	0	0
ASV834	0	0	0	0	0	0	0	0	0	0	0	0	0	0	0	0	0	0	0	0	0	0	0	0	0	0	0	0	0	0	0	0	0	0	0	0	0	0	0	0	0	0	0	0	0	0	0	0	0
ASV835	0	0	0	0	0	0	0	0	0	0	310	0	0	0	0	0	0	0	0	0	0	0	0	0	0	0	0	0	0	0	0	0	0	0	0	0	0	0	0	0	0	0	0	0	0	0	0	0	0
ASV836	0	0	0	0	0	0	15	0	0	0	0	0	0	0	0	0	0	97	0	0	0	0	0	0	0	0	0	0	0	0	0	0	0	0	0	0	0	0	0	0	0	0	0	0	0	0	0	0	0
ASV837	0	0	0	0	0	0	0	0	0	0	162	0	0	0	0	0	0	0	0	0	0	0	0	0	0	0	0	0	0	0	0	0	0	0	0	0	0	0	0	0	0	0	0	0	0	0	0	0	47
ASV838	0	0	0	0	0	0	0	0	0	0	0	0	0	0	0	0	0	0	0	0	0	0	0	0	0	0	0	0	0	3	0	0	0	0	0	0	0	0	0	0	0	0	14	22	0	0	0	0	0
ASV839	0	0	0	0	0	0	0	0	0	0	0	0	0	0	0	0	0	0	0	0	0	0	0	0	0	0	0	0	0	0	0	0	0	0	0	0	0	0	0	0	0	0	0	0	0	0	0	0	322
ASV840	0	0	0	0	0	0	0	0	0	0	0	0	0	0	0	0	0	0	0	0	0	0	0	0	0	0	0	0	0	0	0	0	0	0	0	0	0	0	0	0	0	0	0	0	0	0	0	0	0
ASV841	0	0	0	0	0	0	0	0	0	0	0	0	0	0	0	0	0	0	0	0	0	0	0	0	0	0	0	0	0	0	0	0	0	0	0	0	0	0	0	0	0	0	0	0	0	0	0	0	0
ASV842	0	0	0	0	0	0	0	0	19	0	0	0	0	0	0	0	0	0	0	0	0	0	3	18	0	0	0	0	0	0	0	0	0	0	0	0	0	0	0	0	0	0	0	0	0	0	0	0	0
ASV843	0	0	0	0	0	0	0	0	0	0	0	0	0	0	0	0	0	0	0	0	0	0	0	0	0	0	0	0	0	0	0	0	0	0	0	0	0	0	0	0	0	0	0	0	0	0	0	0	0
ASV844	0	0	0	0	0	0	0	0	0	0	0	0	0	0	0	0	0	0	0	0	0	0	0	0	0	0	27	0	0	0	0	0	0	0	0	0	0	0	0	0	0	0	0	7	0	0	0	200	0
ASV845	0	0	0	0	0	0	0	0	0	0	0	0	0	0	0	0	0	0	0	0	0	0	0	0	0	0	344	0	0	0	0	0	0	0	0	0	0	0	0	0	0	0	25	0	0	0	0	0	0
ASV846	0	0	0	0	0	0	0	0	0	0	0	0	0	0	0	18	0	0	0	0	0	0	0	0	0	0	0	0	0	0	0	0	0	0	0	0	0	0	0	0	0	0	0	0	0	0	0	0	0
ASV847	0	0	0	0	0	0	0	0	0	0	0	0	0	0	0	0	0	0	0	0	0	0	0	0	0	0	0	0	0	0	0	0	0	0	0	0	0	0	0	0	0	0	0	0	0	0	0	0	0
ASV848	0	0	0	0	0	0	0	0	0	0	0	0	0	0	0	0	0	0	0	0	0	0	0	0	0	0	0	0	0	0	0	0	0	0	0	0	0	0	0	0	0	0	0	0	419	0	0	0	0
ASV849	0	0	0	0	0	0	0	0	0	0	0	0	0	0	0	0	0	0	0	0	0	0	21	3	0	0	0	0	0	0	0	0	0	0	40	0	0	0	0	0	0	0	0	0	5	0	0	0	0
ASV850	0	0	0	0	0	0	0	0	0	0	0	0	0	0	0	0	0	0	0	0	0	0	0	0	0	0	0	0	0	0	0	0	0	0	0	0	0	0	0	0	0	0	0	0	0	0	0	0	0
ASV851	0	0	0	0	0	0	0	0	0	0	0	0	0	0	0	0	0	0	0	0	0	0	0	0	0	0	0	0	163	0	0	0	0	0	0	0	0	0	0	0	0	0	0	0	0	0	0	0	0
ASV852	0	9	0	0	0	0	0	0	0	0	92	0	0	0	0	0	0	0	0	0	0	0	0	0	0	0	0	0	0	0	0	0	0	0	0	0	0	0	0	0	0	0	15	7	0	0	0	0	48
ASV853	0	0	0	0	0	0	0	0	0	0	0	0	0	0	0	0	0	0	0	0	0	0	0	0	0	0	0	0	0	0	0	0	0	0	0	0	0	0	0	0	0	0	0	0	0	0	0	0	0
ASV854	0	0	0	0	0	0	0	0	0	0	0	0	0	0	0	13	0	0	0	0	0	0	44	0	0	0	0	0	0	0	18	0	0	0	0	0	0	0	0	0	0	0	0	0	0	0	14	13	0
ASV855	0	0	0	0	0	0	0	0	0	0	0	0	0	0	0	0	0	0	0	0	0	0	0	0	0	215	0	0	0	0	0	0	0	0	0	0	0	0	0	0	6	0	0	9	0	0	0	0	0
ASV856	0	0	0	0	0	0	0	0	0	0	0	0	0	0	0	0	0	0	0	0	0	0	0	0	0	419	0	0	0	0	0	0	0	0	0	0	0	0	0	0	0	0	0	0	0	0	0	0	0
ASV857	0	0	0	21	0	0	0	0	0	0	0	0	0	2	0	3	4	2	0	0	0	0	3	16	0	2	4	3	4	1	10	0	0	0	0	0	0	0	0	0	0	0	0	25	0	4	0	14	0
ASV858	0	158	0	0	0	0	0	0	16	0	0	0	0	0	0	0	0	0	0	0	0	0	0	0	0	0	0	0	0	0	0	0	0	0	0	0	0	0	0	0	0	0	0	6	0	0	183	0	0
ASV859	0	0	0	0	0	0	0	0	0	0	0	0	0	0	0	0	0	0	0	0	0	0	0	0	0	0	0	0	0	0	0	0	0	0	0	0	0	0	0	0	0	0	0	0	0	0	0	0	0
ASV860	0	0	0	0	0	0	0	0	0	0	0	0	0	0	0	0	0	0	0	0	0	0	0	0	0	0	0	0	0	0	0	0	0	0	0	0	0	0	0	0	0	0	10	0	0	0	0	0	0
ASV861	0	0	0	0	0	0	0	0	0	0	0	0	0	0	0	6	0	0	0	0	0	0	329	0	0	0	0	0	0	0	0	0	0	0	0	0	0	0	0	0	0	0	0	0	0	0	0	0	0
ASV862	0	0	0	0	0	0	0	0	0	0	0	0	0	0	0	0	0	0	0	0	0	0	0	0	0	0	0	0	0	0	0	0	0	0	0	0	0	0	0	0	0	0	13	0	0	0	0	0	0
ASV863	0	0	0	0	0	0	0	0	14	0	0	0	0	0	0	89	0	0	0	6	0	0	0	0	0	0	51	0	5	0	0	0	0	0	0	0	0	0	0	44	0	0	0	0	0	0	0	0	0
ASV864	0	0	0	0	0	0	0	0	0	0	27	0	0	0	0	8	0	0	0	0	0	0	0	0	0	0	0	0	0	0	0	0	0	0	0	0	0	0	0	0	0	0	135	26	32	34	0	30	0
ASV865	0	9	0	0	0	0	0	0	11	0	0	53	0	0	0	7	8	0	0	9	0	0	4	0	0	0	0	0	0	0	11	0	0	0	0	0	0	0	0	0	0	25	0	13	0	0	0	0	0
ASV866	0	0	0	0	0	0	0	0	0	0	0	0	0	0	0	0	0	0	0	0	0	0	0	0	0	0	0	0	0	0	0	0	0	0	0	0	0	0	0	0	0	0	0	0	0	0	0	0	0
ASV867	0	0	0	0	0	0	0	0	0	0	0	78	0	0	0	0	0	0	0	0	0	0	11	0	0	0	0	0	10	0	0	0	0	0	6	0	0	0	0	0	0	0	29	0	0	0	0	0	0
ASV868	0	209	0	0	0	0	0	0	0	0	0	0	0	0	0	0	0	0	0	0	0	0	0	0	0	0	0	0	0	0	0	0	0	0	0	0	0	0	0	0	0	0	0	0	0	0	197	0	0
ASV869	0	0	0	0	0	0	0	0	0	0	0	0	0	0	0	0	0	0	0	0	0	0	0	0	0	22	0	0	0	0	0	0	0	0	0	0	0	0	0	0	0	0	0	0	0	173	0	0	0
ASV870	0	0	0	0	0	0	0	0	0	0	60	0	0	0	0	0	0	0	0	4	0	0	0	0	0	0	0	0	0	0	0	0	0	0	15	0	0	0	0	0	0	0	0	0	0	0	0	0	0
ASV871	0	0	0	0	0	0	0	0	0	0	0	0	0	0	0	0	0	0	0	0	0	0	0	0	0	0	0	0	51	0	0	0	0	0	0	0	0	0	0	0	0	0	250	0	0	0	0	0	0
ASV872	0	0	0	0	0	0	0	0	16	0	0	0	0	0	0	0	0	0	0	0	0	0	0	0	0	0	71	0	0	0	0	0	0	0	0	0	0	0	0	0	0	0	0	0	0	0	0	79	0
ASV873	0	0	0	0	0	0	0	0	0	0	0	0	0	0	0	0	0	0	0	0	0	0	0	0	0	0	0	0	6	0	0	0	0	0	0	0	0	0	0	0	0	0	0	0	0	0	0	0	0
ASV874	0	0	0	0	0	0	0	0	0	0	0	0	0	0	0	0	0	0	0	0	0	0	0	0	0	0	0	0	0	0	0	0	0	0	0	0	0	0	0	0	0	0	0	0	0	0	0	0	327
ASV875	0	0	0	0	0	0	0	0	0	0	273	0	0	0	0	0	0	0	0	0	0	0	0	0	0	0	0	109	0	0	0	0	0	0	0	0	0	0	0	0	0	0	0	0	0	0	0	0	0
ASV876	0	0	9	0	0	0	0	0	0	0	0	0	0	0	0	0	0	0	0	0	0	0	0	0	0	0	0	0	0	0	0	0	0	0	0	0	0	0	0	0	0	0	0	0	0	0	0	0	0
ASV877	0	9	0	0	0	0	0	0	0	0	0	0	0	0	0	0	0	0	0	0	0	0	0	0	0	0	30	0	0	0	0	0	0	0	0	0	0	0	0	0	0	0	50	53	0	0	0	0	0
ASV878	0	0	0	0	0	0	0	0	13	0	0	0	0	0	0	0	0	0	0	0	0	0	0	0	0	3	0	0	0	0	0	0	57	0	0	0	0	0	0	0	0	0	0	0	27	0	0	0	0
ASV879	0	0	0	0	0	0	0	0	0	0	177	0	0	0	0	0	0	0	0	0	0	0	0	0	0	0	0	0	0	0	0	0	0	0	0	4	0	0	0	0	0	0	0	0	0	0	0	0	0
ASV880	0	0	0	0	0	0	0	0	0	0	0	0	0	7	0	0	0	0	0	0	0	0	0	0	0	0	179	0	0	0	0	0	0	0	0	0	0	0	0	0	0	0	0	0	0	0	0	103	0
ASV881	0	0	0	0	0	0	0	0	0	0	0	0	0	0	0	0	0	0	0	0	0	0	0	0	0	161	0	0	0	48	0	0	0	0	0	0	0	0	0	0	0	0	0	0	0	0	0	0	0
ASV882	0	0	0	0	0	0	0	0	0	0	0	0	0	0	0	0	0	0	0	0	0	0	0	0	0	0	0	0	0	0	242	0	0	0	0	0	0	0	0	0	0	0	0	0	0	0	0	0	0
ASV883	0	0	0	0	0	0	0	0	0	0	0	0	0	0	0	285	0	0	0	0	0	0	0	0	0	0	0	0	0	0	0	0	0	0	0	0	0	0	0	0	0	46	0	0	0	0	0	0	24
ASV884	0	0	0	0	0	0	0	0	0	0	0	0	0	0	0	14	0	13	0	0	0	0	0	0	0	0	16	0	0	0	0	0	0	0	0	0	0	0	0	0	0	0	12	0	0	0	0	0	0
ASV885	0	0	0	0	0	0	0	0	0	0	0	0	0	0	0	0	0	0	0	0	0	0	0	0	0	0	0	0	0	0	0	0	0	0	0	0	0	0	0	0	0	0	0	0	0	0	0	0	0
ASV886	0	0	0	0	0	0	0	0	0	0	0	0	0	0	0	0	0	0	0	0	0	0	8	0	0	11	0	0	0	0	0	0	0	0	0	0	0	0	0	0	0	0	0	5	0	0	0	0	0
ASV887	0	0	0	0	0	0	0	0	235	0	0	0	0	0	0	17	0	0	0	0	0	0	0	0	0	0	0	0	0	0	0	0	0	0	0	0	0	0	0	0	0	0	0	0	0	0	0	0	0
ASV888	0	0	0	0	0	0	0	0	0	0	61	0	0	0	0	0	0	0	0	0	0	0	0	13	0	0	0	0	0	0	0	0	0	0	0	0	0	0	0	0	0	0	0	0	0	0	0	0	0
ASV889	0	0	0	0	0	0	0	0	0	0	0	0	0	0	0	0	0	0	0	0	0	0	0	31	0	0	0	0	0	0	0	0	0	0	0	0	0	0	0	0	0	0	0	0	0	0	0	0	3
ASV890	0	0	0	0	0	0	0	0	0	0	0	0	0	0	0	0	0	0	0	0	0	0	0	0	0	0	57	0	0	0	0	0	0	0	0	0	0	0	0	0	0	0	0	0	0	0	0	0	0
ASV891	0	0	0	0	0	0	0	0	0	0	0	0	0	0	0	0	0	0	0	0	0	0	0	0	0	0	0	0	0	0	0	0	0	0	0	0	0	0	0	0	0	0	0	0	0	0	0	0	0
ASV892	0	0	0	0	0	0	0	0	0	0	0	0	0	0	0	0	0	0	0	0	0	0	131	0	0	39	0	0	11	0	0	0	0	0	0	0	0	0	0	0	0	0	4	6	6	0	0	0	0
ASV893	0	0	0	0	0	0	0	0	0	0	0	0	0	0	0	0	0	0	0	0	0	0	0	0	0	0	0	0	0	10	0	0	0	0	0	16	0	0	0	0	0	0	0	92	0	0	0	0	42
ASV894	0	0	0	0	0	0	0	0	16	0	71	0	0	0	0	0	0	0	0	0	0	0	0	0	0	0	0	0	0	58	0	0	0	0	32	0	0	0	0	0	0	0	0	0	0	0	0	0	0
ASV895	9	7	0	0	0	0	0	0	0	0	0	0	0	0	0	0	14	17	0	0	0	0	0	0	0	0	125	0	0	0	0	0	0	0	0	0	0	0	0	0	0	0	0	0	0	0	0	15	0
ASV896	0	0	0	0	0	0	0	0	0	0	95	0	0	0	0	0	0	0	0	0	0	0	0	0	0	36	0	0	0	0	0	0	0	0	0	0	0	0	0	0	0	0	0	0	0	0	0	0	0
ASV897	0	0	0	0	0	0	0	0	0	0	0	0	0	0	0	0	0	0	0	0	0	0	0	0	0	0	0	0	0	0	0	0	0	0	0	0	0	0	0	0	0	0	0	0	0	0	0	0	0
ASV898	0	0	0	0	0	0	0	0	0	0	0	0	0	0	0	0	0	0	0	8	0	0	0	0	0	0	0	0	0	0	0	0	0	0	0	0	0	0	0	0	0	0	0	0	0	0	0	0	0
ASV899	0	0	0	0	0	0	0	0	0	0	0	0	0	0	0	0	0	7	0	0	0	12	21	0	0	0	0	0	0	0	0	0	0	0	0	0	0	0	0	0	0	80	13	0	0	0	0	0	0
ASV900	0	0	0	0	0	0	0	0	0	0	51	0	23	0	0	0	0	0	0	0	0	0	0	0	0	0	0	0	0	0	0	0	0	0	0	0	0	0	0	0	0	0	0	0	0	0	0	0	0
ASV901	0	0	0	0	0	0	0	0	0	0	0	0	0	0	0	33	0	0	0	0	0	11	0	0	0	0	33	0	0	0	0	0	0	0	0	0	0	0	0	0	0	0	0	0	0	0	0	0	0
ASV902	0	0	0	34	0	0	0	0	0	0	0	0	0	0	0	0	0	0	0	0	9	0	73	0	0	0	0	0	0	0	0	0	0	0	0	0	0	0	0	0	8	0	0	0	0	0	0	0	0
ASV903	0	0	0	0	0	0	0	0	0	0	0	0	0	0	0	0	0	0	0	0	0	0	0	0	0	0	0	0	44	0	0	0	0	0	0	0	0	0	0	0	0	0	243	38	0	0	0	0	0
ASV904	0	0	0	0	0	0	0	0	0	0	0	0	0	0	0	42	0	65	0	0	0	0	0	0	0	23	74	0	0	0	0	0	0	0	0	0	0	0	0	0	0	0	0	0	0	0	0	0	37
ASV905	0	0	0	0	0	0	0	0	0	0	0	0	0	0	0	0	0	0	0	0	0	0	0	0	0	0	0	0	0	0	0	0	0	0	0	0	0	0	0	0	0	0	0	0	0	0	0	0	0
ASV906	0	0	0	0	9	0	0	0	0	0	0	0	0	0	0	95	0	0	0	0	0	0	0	0	0	0	0	0	0	0	0	0	66	0	0	0	0	0	0	0	0	0	74	0	0	0	0	0	0
ASV907	0	140	0	0	0	75	0	0	0	0	0	0	0	4	0	0	0	0	0	0	0	0	0	0	0	0	0	0	0	0	0	0	0	0	0	0	0	0	0	0	0	0	0	0	0	0	161	0	0
ASV908	0	0	0	0	0	0	0	0	0	0	0	0	0	0	0	0	0	0	0	0	0	0	0	0	0	0	0	0	0	0	0	6	0	0	0	0	0	0	0	42	0	0	0	291	0	0	0	0	0
ASV909	0	0	0	0	0	0	0	0	0	0	0	0	0	11	0	0	0	0	0	0	0	0	150	0	0	0	0	0	0	0	0	0	0	0	0	0	0	0	0	0	0	0	0	0	0	0	0	0	27
ASV910	70	0	0	0	0	0	0	0	0	0	0	0	0	8	0	0	0	0	0	0	0	0	0	0	0	10	0	0	0	0	0	0	0	0	0	0	0	0	0	0	0	0	0	4	0	0	0	0	0
ASV911	0	0	0	0	0	0	0	0	0	0	114	0	0	0	0	48	0	0	0	0	0	0	0	0	0	0	70	0	0	0	0	0	0	0	0	0	0	0	0	0	0	0	0	0	0	0	0	12	0
ASV912	0	0	0	0	0	0	0	0	0	0	0	0	0	0	0	0	0	0	0	0	0	0	0	0	0	0	275	0	0	0	0	0	0	0	0	0	0	0	0	0	0	0	0	0	0	0	0	0	0
ASV913	0	0	0	0	0	0	0	0	0	0	0	0	0	0	0	0	0	0	0	0	0	0	0	0	0	0	0	0	0	0	0	0	0	0	0	0	0	0	0	0	0	0	0	0	0	0	0	0	0
ASV914	0	0	0	0	0	0	0	0	0	0	0	0	0	0	0	0	0	0	0	0	0	0	0	0	0	0	0	0	0	0	0	0	0	0	0	0	0	0	0	0	0	0	0	0	0	0	0	0	0
ASV915	0	0	0	0	0	0	0	0	0	0	0	0	0	0	0	0	0	0	0	0	0	0	0	0	0	0	0	0	0	0	0	0	0	0	0	0	0	0	0	0	0	0	0	0	0	315	0	0	0
ASV916	0	0	0	0	0	0	0	0	18	0	0	0	0	0	0	0	0	0	0	0	173	0	0	0	0	41	0	0	0	0	0	0	0	0	0	0	0	0	0	0	0	0	0	0	0	0	0	0	0
ASV917	0	0	0	0	0	0	0	0	0	0	0	0	0	0	0	0	0	0	0	0	0	0	5	0	0	4	0	0	0	0	0	0	0	0	0	0	0	0	0	0	0	0	0	0	0	0	0	0	0
ASV918	0	0	0	0	0	0	0	0	0	0	0	0	0	0	0	0	0	0	0	0	0	0	0	4	0	0	0	0	0	0	0	0	42	0	0	0	0	0	0	0	0	0	0	0	23	0	15	0	0
ASV919	0	0	0	8	13	0	0	0	0	0	0	0	0	0	0	0	0	0	0	0	0	0	0	0	0	0	0	0	31	0	0	0	0	0	0	0	0	0	0	0	0	0	6	0	0	0	0	0	0
ASV920	0	0	0	0	0	0	0	0	0	0	0	0	0	0	0	0	0	0	0	0	0	0	0	0	0	0	0	0	0	0	0	0	0	0	0	0	0	0	0	0	0	0	0	100	0	0	0	0	0
ASV921	0	0	0	0	0	0	0	0	0	0	30	51	0	0	13	0	0	0	0	0	0	0	0	0	0	0	0	0	0	0	0	0	0	0	0	0	0	0	0	0	0	0	0	0	0	0	0	0	0
ASV922	0	0	0	0	0	0	0	0	0	0	0	0	0	0	0	35	0	0	0	0	0	0	0	0	0	0	0	0	0	0	0	0	0	0	0	0	0	0	0	0	0	0	0	0	246	0	9	0	0
ASV923	0	0	0	0	0	0	58	0	0	0	0	0	0	0	0	0	16	17	7	0	0	7	0	0	5	0	0	0	0	0	0	0	0	0	0	0	0	0	0	0	0	0	7	22	0	0	0	0	0
ASV924	0	0	0	0	0	0	0	0	0	0	0	0	0	0	0	0	0	0	0	0	0	0	0	0	0	0	0	0	0	0	17	0	0	0	0	0	0	0	0	0	0	0	0	0	0	80	0	0	0
ASV925	0	0	0	0	0	0	0	0	0	0	0	0	0	0	0	0	0	0	0	0	0	0	0	0	0	338	0	0	0	0	0	0	0	0	0	0	0	0	0	0	0	0	0	0	0	0	0	0	0
ASV926	0	0	0	0	0	0	0	0	0	0	0	0	0	0	0	0	0	0	0	0	0	0	0	0	0	0	0	0	0	0	0	0	102	0	0	0	0	0	0	0	0	0	0	0	0	0	0	0	0
ASV927	29	0	0	0	0	0	0	0	0	0	0	0	0	0	0	0	0	0	0	0	0	0	13	0	0	0	0	0	0	0	8	0	0	0	0	0	0	0	0	0	0	0	19	0	0	0	0	0	0
ASV928	0	0	0	0	0	0	0	0	0	0	0	0	0	0	0	16	0	27	0	0	0	0	0	0	0	22	0	0	0	0	0	0	0	0	0	0	8	0	0	0	0	0	0	0	0	0	0	0	0
ASV929	0	0	0	0	0	0	0	0	0	0	0	0	0	0	0	0	0	0	0	0	0	0	0	0	0	0	0	0	0	0	0	0	0	0	0	0	0	0	0	0	0	0	0	0	362	0	0	0	0
ASV930	0	0	0	0	0	0	0	0	0	0	0	0	0	0	0	0	244	0	0	0	0	0	0	0	0	0	0	0	0	0	0	0	0	0	0	0	0	0	0	0	0	0	0	0	0	0	0	0	0
ASV931	0	0	0	0	0	0	0	0	0	0	0	0	0	0	0	0	0	0	0	0	0	0	0	0	0	0	0	0	0	0	0	0	0	0	0	0	0	0	0	0	0	0	0	0	0	0	0	0	0
ASV932	0	0	0	0	0	0	0	0	0	0	220	0	0	0	0	0	0	0	0	0	0	0	0	0	0	0	0	0	0	0	0	0	0	0	0	0	0	0	0	0	0	0	0	0	0	0	0	0	0
ASV933	0	0	0	0	0	0	0	0	0	0	0	0	0	0	0	0	0	0	0	0	0	0	0	0	0	0	0	0	0	0	0	0	0	0	0	0	0	0	0	0	0	0	0	0	0	0	0	0	0
ASV934	0	0	0	0	0	0	0	0	0	0	0	0	0	0	0	0	0	0	0	0	0	0	0	0	0	0	0	0	0	0	0	0	0	0	0	0	0	0	0	0	0	0	0	0	0	0	0	0	0
ASV935	0	0	0	0	0	0	0	0	0	0	36	0	0	0	0	0	0	0	0	0	0	0	0	0	0	0	0	38	0	0	0	0	0	0	0	0	0	0	0	0	0	0	0	0	0	0	0	0	58
ASV936	0	0	0	0	0	0	0	0	0	0	0	0	0	0	0	0	0	0	0	0	0	0	0	0	0	42	0	0	0	0	0	0	0	0	0	0	0	0	0	0	0	0	222	0	0	0	0	0	0
ASV937	0	0	0	0	0	0	0	0	0	0	359	0	0	0	0	0	0	0	0	0	0	0	0	0	0	0	0	0	0	0	0	0	0	0	0	0	0	0	0	0	0	0	0	0	0	0	0	0	0
ASV938	0	0	0	0	0	0	0	0	0	0	0	0	0	0	0	0	0	0	0	0	0	0	0	0	0	0	0	0	125	0	0	0	0	0	0	0	0	0	0	0	0	0	0	0	0	0	0	0	0
ASV939	0	0	0	0	0	0	0	0	0	0	0	0	0	0	0	0	0	0	0	0	0	0	0	0	0	0	0	0	0	0	0	0	0	0	0	0	0	0	0	0	0	0	0	0	0	0	0	0	0
ASV940	0	0	0	0	0	0	0	0	0	0	0	0	0	0	0	0	0	0	0	0	0	0	0	0	0	0	0	0	0	0	0	0	91	0	0	0	0	0	0	0	0	0	0	0	0	0	0	0	0
ASV941	0	0	0	0	0	0	0	0	0	0	0	0	0	0	0	0	0	0	0	0	0	0	0	0	0	0	0	0	0	0	0	0	0	0	0	0	0	0	0	0	0	357	0	0	0	0	0	0	0
ASV942	0	0	0	0	0	0	0	0	0	0	0	0	0	0	0	0	0	0	0	0	0	0	0	0	0	6	3	0	6	0	0	0	0	0	0	3	0	0	0	0	0	41	204	3	0	0	0	0	0
ASV943	0	0	0	0	0	0	0	0	0	0	211	0	0	0	0	0	0	0	0	0	0	0	0	0	0	0	0	0	0	0	0	0	4	0	12	0	0	0	0	0	0	0	0	0	0	0	0	0	0
ASV944	0	0	0	0	0	0	0	0	0	0	0	0	0	0	0	114	0	0	0	0	0	0	0	0	0	0	0	0	0	0	0	0	0	0	0	0	0	0	0	0	0	0	0	0	0	0	0	0	0
ASV945	0	0	0	0	0	0	0	0	24	0	0	0	0	0	0	0	0	22	0	0	0	0	0	0	0	0	73	0	0	0	0	0	0	0	0	0	0	0	0	4	0	0	21	0	0	0	0	13	0
ASV946	0	0	0	0	0	0	0	0	0	0	0	0	0	0	0	25	0	0	0	0	0	0	0	7	0	0	0	0	31	0	0	0	0	0	0	0	0	0	0	0	0	0	22	26	0	86	0	0	0
ASV947	0	0	0	0	0	0	0	0	0	0	0	0	0	0	0	0	0	0	0	0	0	0	0	0	0	0	0	0	0	0	0	0	0	0	0	0	0	0	0	0	0	0	7	235	0	0	0	0	0
ASV948	0	0	0	0	0	0	0	0	0	0	0	0	0	0	0	0	0	0	0	0	0	0	0	0	0	0	0	0	0	0	0	0	0	0	0	0	25	0	0	0	36	0	0	160	61	0	0	0	0
ASV949	0	0	0	0	0	0	0	0	0	0	0	0	0	0	0	0	0	0	0	0	0	0	0	0	0	0	0	0	0	0	0	0	0	0	0	0	0	0	0	0	0	0	0	0	0	0	0	0	0
ASV950	0	0	0	0	0	0	0	0	0	0	31	0	0	0	0	0	0	0	0	0	0	0	0	0	0	0	0	0	0	0	0	0	0	0	0	0	0	0	0	0	0	0	0	0	0	9	0	145	0
ASV951	0	0	0	0	0	0	0	0	0	0	0	0	0	0	0	0	0	0	0	0	0	0	0	0	0	0	0	0	0	78	0	0	0	0	0	0	0	0	0	0	0	0	0	0	0	0	25	0	0
ASV952	0	0	0	0	0	0	0	0	0	0	0	0	0	0	0	0	0	0	0	0	0	0	0	0	0	0	0	0	0	0	0	0	0	0	0	0	0	0	0	0	0	0	0	0	0	0	0	0	0
ASV953	0	0	0	0	0	0	0	0	0	0	0	0	0	0	0	0	0	0	0	0	0	0	0	0	0	0	0	0	0	0	0	0	0	0	45	0	0	0	0	0	0	0	0	0	0	272	0	0	0
ASV954	0	0	0	0	0	0	0	0	0	0	0	0	0	0	0	0	0	0	0	0	0	0	0	0	0	0	66	4	0	0	0	0	0	0	0	0	0	0	0	0	0	0	0	0	0	0	0	168	0
ASV955	0	0	0	0	0	0	0	0	0	0	0	0	0	0	0	0	0	0	0	0	0	0	0	0	0	0	0	0	0	0	0	0	0	0	0	0	0	0	0	0	21	0	0	14	0	0	0	0	0
ASV956	0	0	0	0	0	0	0	0	0	0	0	0	0	0	0	0	0	0	0	0	0	0	0	0	0	0	0	0	0	0	0	0	90	0	0	0	0	0	0	0	0	0	0	0	27	0	0	0	0
ASV957	0	0	0	0	0	0	0	0	0	0	0	0	0	0	0	0	0	0	0	0	0	0	0	0	0	0	0	0	0	0	0	0	0	0	0	0	0	0	0	0	0	0	0	0	0	0	0	0	0
ASV958	0	0	0	0	0	0	0	0	0	0	0	0	0	0	0	0	0	0	0	0	0	0	23	0	0	0	0	0	0	36	0	0	0	0	0	0	0	0	0	0	0	0	0	0	43	0	0	0	0
ASV959	0	0	0	0	0	0	0	0	0	0	0	0	0	0	0	0	0	0	0	0	0	0	0	0	0	0	0	0	0	0	0	0	0	0	0	0	0	0	0	0	0	0	0	0	0	0	0	0	0
ASV960	0	0	0	0	0	0	0	0	17	0	0	0	0	0	0	0	0	0	0	0	0	0	0	4	0	59	0	0	0	0	0	0	0	0	0	15	0	0	0	0	0	31	0	0	0	0	0	0	0
ASV961	0	0	0	0	0	0	0	0	0	0	0	0	0	0	0	0	0	0	0	0	0	0	0	0	0	0	35	0	0	0	0	0	0	0	0	0	0	0	0	0	0	0	0	0	0	0	0	0	0
ASV962	0	0	0	0	0	0	0	0	0	0	0	0	0	0	0	0	0	0	0	0	0	0	0	0	0	0	0	0	0	0	0	0	0	0	0	0	0	0	0	0	0	0	0	0	0	0	0	0	0
ASV963	0	0	0	0	0	0	0	0	0	0	0	0	0	0	0	0	0	0	0	0	0	0	0	0	0	0	0	0	0	0	0	0	0	0	0	0	0	0	0	0	0	0	0	0	0	0	0	0	0
ASV964	0	0	0	0	0	0	0	0	0	0	0	0	0	0	0	0	0	0	0	0	0	0	0	0	0	0	0	0	0	0	0	0	0	0	0	0	0	0	0	0	0	0	0	0	0	0	24	0	0
ASV965	0	0	0	0	0	0	0	0	0	0	0	0	0	0	0	0	60	0	0	0	0	0	0	0	0	0	0	0	0	0	0	0	0	0	0	0	0	0	0	0	0	0	0	0	0	0	0	0	0
ASV966	0	0	0	0	0	0	0	0	0	0	0	0	0	0	0	54	0	0	0	0	0	0	0	0	0	0	107	0	0	0	0	0	0	0	0	0	0	0	0	0	0	0	0	0	0	0	0	0	0
ASV967	0	0	0	0	0	9	0	0	0	0	0	0	0	0	0	0	56	0	0	0	0	0	0	0	0	0	0	0	0	37	0	0	0	0	0	0	0	0	9	0	0	0	6	3	0	0	0	4	0
ASV968	0	0	0	0	0	0	0	0	0	0	0	0	0	0	0	19	0	0	0	0	0	0	0	0	0	0	0	0	0	0	0	0	0	0	0	0	0	0	0	0	0	0	0	0	0	0	0	306	0
ASV969	0	0	0	0	0	0	0	0	0	0	0	0	0	0	0	41	0	0	0	0	0	0	0	0	0	0	0	0	45	0	0	0	0	0	0	0	0	0	0	0	0	0	0	153	0	0	0	0	0
ASV970	0	0	0	0	0	0	198	0	0	0	0	0	0	0	0	0	0	0	0	0	0	0	0	0	0	0	12	0	0	0	0	0	0	0	0	0	0	0	0	0	0	0	0	0	0	0	0	0	0
ASV971	0	0	0	0	0	0	0	0	0	0	0	0	0	0	0	0	0	0	0	0	0	0	0	0	0	0	0	0	0	0	0	0	0	0	0	0	0	0	0	0	0	0	0	0	0	0	0	0	0
ASV972	0	0	0	0	0	0	0	0	0	0	0	0	0	0	0	0	0	0	0	0	0	0	0	0	0	0	0	0	26	0	0	0	0	0	0	0	0	0	0	0	0	0	0	0	0	0	0	0	0
ASV973	0	0	0	0	0	0	0	0	0	0	0	0	0	0	0	0	0	6	0	0	0	0	64	0	0	0	0	0	0	0	0	0	0	0	0	0	0	0	0	0	0	0	0	0	8	0	0	0	60
ASV974	0	0	0	0	0	0	0	0	0	0	0	0	0	0	0	0	0	6	0	0	0	0	0	0	0	0	0	0	0	0	0	0	0	0	0	0	0	0	0	0	0	0	0	0	0	0	0	0	0
ASV975	14	0	0	0	0	0	0	0	0	0	0	47	0	0	0	0	0	10	0	0	0	0	0	0	0	0	0	0	0	23	0	0	0	0	0	0	0	0	0	0	0	0	29	0	0	0	0	0	0
ASV976	0	0	0	0	0	0	0	0	0	0	0	0	0	0	0	0	0	0	0	0	0	0	0	5	0	0	0	0	0	55	8	0	0	0	0	0	0	0	0	0	0	0	0	26	0	0	0	0	0
ASV977	0	0	0	0	0	0	0	0	0	0	0	0	0	0	0	116	0	0	0	13	0	0	0	0	0	0	0	0	0	0	0	0	0	0	0	0	8	0	0	0	0	0	0	0	0	0	0	0	0
ASV978	0	0	0	0	0	0	0	0	12	0	31	0	0	0	0	0	0	0	0	0	0	0	0	0	0	5	78	0	0	10	0	0	0	0	0	0	0	0	0	0	0	0	0	0	0	0	0	34	12
ASV979	0	0	0	0	0	0	0	0	0	0	0	0	0	0	0	24	0	13	0	0	0	0	0	0	0	0	0	0	0	0	0	0	0	0	0	0	0	0	0	0	0	0	0	0	0	0	0	0	0
ASV980	0	0	9	0	0	0	0	0	0	0	0	0	0	0	0	0	0	0	0	0	0	0	15	0	0	0	0	0	0	0	0	0	0	0	0	0	0	0	0	0	0	0	0	0	0	0	0	0	0
ASV981	0	0	0	0	0	0	0	0	5	0	0	0	0	0	0	0	0	0	0	0	0	0	0	0	0	0	0	0	0	0	0	0	0	0	0	0	0	0	0	0	0	0	0	0	0	0	0	0	98
ASV982	0	0	0	0	0	0	0	0	0	0	1	0	0	0	0	0	0	0	0	0	0	0	0	0	0	0	0	0	0	0	0	39	0	0	0	0	0	0	0	0	7	0	0	0	0	0	0	0	0
ASV983	0	0	0	0	0	0	0	0	0	0	0	0	0	0	0	0	0	0	0	0	0	0	0	0	0	0	0	0	0	0	0	0	0	0	0	0	0	0	0	0	0	0	0	0	0	0	0	0	0
ASV984	0	0	0	0	0	0	0	0	0	0	0	0	0	0	0	0	0	0	0	0	0	0	0	0	0	0	0	0	306	0	0	0	0	0	0	0	0	0	0	0	0	0	0	0	0	0	0	0	0
ASV985	0	0	0	0	0	0	0	0	0	0	0	0	0	2	0	58	0	30	0	0	0	0	0	0	0	0	0	0	7	0	0	0	0	0	0	0	0	0	0	0	0	0	7	0	0	0	0	0	0
ASV986	0	0	0	0	0	0	0	0	42	0	0	0	0	0	0	0	0	0	0	19	0	0	0	0	0	0	0	0	0	0	0	0	0	0	0	0	0	0	0	11	0	0	29	124	28	0	0	0	0
ASV987	0	0	0	0	0	0	0	0	0	0	0	0	0	0	0	0	0	0	0	0	0	0	0	0	0	39	0	0	0	60	0	0	0	0	0	0	0	0	0	0	0	0	0	0	12	0	0	0	0
ASV988	0	0	0	0	0	0	0	0	28	0	0	0	0	0	0	0	0	0	0	0	0	0	0	9	0	0	0	0	0	0	0	0	0	0	0	0	0	0	0	0	0	0	0	0	0	0	0	0	0
ASV989	0	0	0	0	0	0	0	0	0	0	0	0	0	0	0	0	0	0	0	0	0	0	0	6	0	0	0	11	0	0	0	0	0	0	0	0	0	0	0	0	0	0	0	10	0	0	0	0	0
ASV990	0	0	0	0	0	0	0	0	0	0	0	0	0	0	0	0	0	0	0	0	0	0	0	0	0	0	0	0	0	0	0	0	0	0	25	0	0	0	0	0	0	0	0	0	0	0	22	5	0
ASV991	0	246	0	0	0	0	0	0	0	0	0	0	0	0	0	0	0	0	0	0	0	0	0	8	0	0	0	0	0	0	0	0	0	0	0	0	0	0	0	0	0	0	0	0	0	0	81	0	0
ASV992	0	0	0	0	0	0	0	0	0	0	14	0	0	7	0	0	0	0	0	20	0	0	11	0	0	0	0	0	0	0	0	0	0	0	0	0	10	0	0	0	0	0	0	0	0	0	0	0	0
ASV993	0	0	0	0	0	0	0	0	0	0	0	0	0	0	0	0	0	0	0	0	0	0	0	0	0	0	0	0	0	0	0	0	0	0	0	0	0	0	0	0	0	0	0	0	0	0	0	0	0
ASV994	0	0	0	0	0	0	0	0	0	0	0	0	0	0	0	0	0	0	0	0	0	0	0	0	0	0	0	0	0	0	283	0	0	0	0	0	0	0	0	0	0	0	0	0	0	0	0	0	0
ASV995	0	0	0	0	0	0	0	0	0	0	111	0	0	0	0	0	0	0	0	0	0	0	0	0	0	0	0	0	0	0	0	0	0	0	0	0	0	0	0	0	0	0	0	0	206	0	0	0	0
ASV996	0	0	0	0	0	0	0	0	0	0	0	0	0	0	0	0	18	0	0	0	0	0	0	0	0	0	0	0	4	0	0	0	0	0	0	0	0	0	0	0	0	0	0	0	0	0	0	0	0
ASV997	0	0	0	0	0	0	0	0	0	0	0	0	0	0	0	0	0	0	0	0	0	0	0	0	0	0	0	0	0	0	0	0	0	0	0	0	0	0	0	0	0	0	0	0	0	0	0	0	0
ASV998	0	19	0	0	0	0	0	0	0	0	73	0	0	0	0	0	0	0	0	0	0	0	0	0	0	0	0	0	0	0	0	0	0	0	0	0	0	0	0	0	0	0	0	0	28	64	35	0	0
ASV999	0	0	0	0	0	0	0	0	0	0	0	0	0	0	0	0	0	0	0	0	0	0	0	0	0	0	0	0	0	0	0	0	0	0	0	0	0	0	0	0	0	0	0	0	0	10	0	0	0
ASV1000	0	0	0	0	0	0	0	0	0	0	55	0	0	0	0	0	0	0	0	0	0	0	0	0	0	0	0	0	0	0	0	0	0	0	0	16	0	0	0	0	0	0	0	0	0	0	0	0	66
ASV1001	0	11	0	0	0	0	0	0	6	0	26	0	0	0	0	0	0	0	0	0	0	0	0	6	0	0	0	0	0	0	0	0	0	0	0	0	0	0	0	0	0	11	0	0	201	48	0	0	0
ASV1002	0	0	7	0	0	0	0	0	14	0	11	0	0	0	0	0	0	0	0	0	0	0	0	0	0	0	0	0	0	0	0	0	0	0	79	0	0	0	0	0	0	0	0	13	0	23	0	0	0
ASV1003	0	0	0	0	0	0	0	0	0	0	0	0	0	0	0	0	0	0	0	0	0	0	0	0	0	0	0	0	0	0	0	0	0	0	0	0	0	0	0	0	0	22	0	0	0	0	0	2	0
ASV1004	0	0	0	0	0	0	0	0	0	0	0	0	0	0	0	0	106	0	0	0	0	0	0	0	0	0	0	0	0	0	21	0	0	0	0	0	0	0	0	0	0	0	0	0	0	0	0	0	19
ASV1005	0	0	0	0	0	0	0	0	0	0	0	0	0	0	0	0	0	0	0	0	0	0	0	0	0	0	0	0	0	0	0	0	0	0	0	0	0	0	0	0	0	0	65	21	58	0	0	0	0
ASV1006	0	0	0	0	0	0	0	0	0	0	262	0	0	0	0	0	0	0	0	0	0	0	0	0	0	0	0	0	0	0	0	0	0	0	0	0	0	0	0	0	0	0	0	0	0	0	0	0	0
ASV1007	0	0	0	0	0	0	0	0	0	0	0	0	0	0	0	0	0	0	0	0	0	0	0	0	0	0	0	0	0	0	0	0	0	0	0	0	0	0	0	0	0	0	0	0	0	0	0	0	0
ASV1008	0	0	0	0	0	0	0	0	0	0	0	0	0	0	0	0	0	0	0	0	0	0	13	0	0	0	0	0	46	0	0	0	0	0	0	0	0	0	0	0	0	0	114	0	0	0	0	0	0
ASV1009	0	0	0	0	0	0	0	0	0	0	59	0	0	0	0	0	0	0	0	0	0	0	0	0	0	0	0	25	0	0	0	0	0	0	0	0	0	0	0	0	0	0	0	9	0	0	0	0	0
ASV1010	0	0	0	0	0	0	0	0	0	0	0	0	0	0	0	0	0	0	0	0	0	0	0	0	0	0	0	0	125	0	0	0	0	0	0	0	0	0	0	0	0	0	0	0	0	0	0	0	0
ASV1011	0	0	0	0	0	0	0	0	0	0	0	0	0	0	0	0	0	0	0	0	0	0	0	0	0	0	0	0	0	0	0	0	0	0	0	0	0	0	0	0	0	0	0	0	328	0	0	0	0
ASV1012	0	0	0	0	0	0	0	0	0	0	0	0	0	0	0	0	0	0	0	0	0	0	0	0	0	0	0	0	0	0	0	0	0	0	0	0	0	0	0	0	0	0	0	0	0	20	0	0	0
ASV1013	0	0	0	0	0	0	0	0	0	0	0	0	0	0	0	4	0	129	0	0	0	0	0	0	0	0	0	0	0	0	0	0	0	0	0	0	0	0	0	0	0	0	0	0	0	0	0	10	0
ASV1014	0	0	0	0	0	0	0	0	0	0	0	0	0	0	0	0	0	0	0	0	0	0	0	0	0	0	0	0	0	0	0	0	0	0	0	0	0	0	0	0	0	0	0	0	0	0	0	0	0
ASV1015	0	0	0	0	0	0	0	0	0	0	0	0	0	0	0	0	0	0	0	0	0	0	0	0	0	0	0	0	0	0	0	0	0	0	0	0	0	0	0	0	0	0	0	0	0	0	0	0	0
ASV1016	0	0	0	0	0	0	0	0	0	0	0	0	0	13	0	0	0	23	0	0	0	0	0	0	0	0	0	0	0	0	0	0	0	0	0	0	0	0	0	0	0	0	0	12	0	0	0	0	0
ASV1017	0	0	0	0	0	0	0	0	0	0	0	0	0	0	0	0	0	0	0	0	0	0	0	0	0	0	0	0	0	0	0	0	0	0	0	0	0	0	0	0	0	0	0	0	0	0	0	0	0
ASV1018	0	0	0	0	0	0	0	0	0	0	0	0	0	0	0	0	0	0	0	0	0	0	0	0	0	0	0	0	0	0	0	0	0	0	193	0	0	0	0	0	0	0	0	0	0	0	0	0	0
ASV1019	0	0	0	0	0	0	0	0	0	0	0	0	0	0	0	0	0	0	0	0	0	0	0	0	0	0	0	0	16	0	0	0	0	0	0	0	0	0	0	0	0	0	0	0	0	0	0	0	0
ASV1020	0	0	0	0	0	0	0	0	0	0	0	0	0	0	0	0	0	0	0	0	0	0	0	22	0	0	0	0	0	0	0	0	0	0	0	0	0	0	0	0	0	0	28	0	0	0	0	0	0
ASV1021	0	0	0	0	0	0	0	0	0	0	0	0	42	0	0	3	0	0	0	0	0	0	121	0	0	0	0	0	41	0	0	0	0	0	0	0	0	0	0	0	0	0	0	0	6	0	0	0	0
ASV1022	0	0	0	0	0	0	0	0	0	0	0	0	0	0	0	0	0	0	0	0	0	0	0	0	0	0	0	0	0	0	0	0	0	0	0	0	0	0	0	0	0	0	0	0	5	0	0	0	0
ASV1023	0	0	0	0	0	0	0	0	0	0	0	0	0	0	0	0	273	0	0	0	0	0	0	0	0	0	0	0	0	0	0	0	0	0	0	0	0	0	0	0	0	0	0	0	0	0	0	0	0
ASV1024	0	0	0	0	0	0	0	0	0	0	0	0	0	0	0	0	0	0	0	0	0	0	0	0	0	0	0	0	0	0	0	0	0	0	0	0	0	0	0	0	0	0	0	0	0	0	0	0	0
ASV1025	0	0	0	0	0	0	0	0	0	0	0	0	0	0	0	0	0	0	0	0	0	0	0	0	0	0	0	0	0	0	0	0	0	0	0	0	0	0	0	0	0	0	0	0	0	0	0	0	0
ASV1026	0	0	0	0	0	0	0	0	0	0	0	0	0	0	0	0	0	0	5	0	0	0	0	55	0	0	0	0	0	0	18	0	0	0	0	0	0	0	0	0	0	0	0	0	0	33	0	0	0
ASV1027	0	0	0	0	0	0	0	0	0	0	0	0	0	0	0	0	0	0	0	0	0	0	0	0	0	19	0	0	9	0	0	0	0	0	0	0	0	0	0	0	0	0	0	0	0	0	0	40	0
ASV1028	0	0	0	0	0	0	0	0	0	0	0	0	0	0	0	0	0	0	0	0	0	0	0	0	0	0	45	0	0	0	0	0	0	0	0	0	0	0	0	0	0	0	0	0	0	0	0	0	0
ASV1029	0	175	0	0	0	0	0	0	0	0	0	0	0	0	0	0	0	0	0	0	0	0	0	0	0	0	0	0	0	0	0	0	0	0	0	0	0	0	0	0	0	0	0	0	0	0	146	0	0
ASV1030	0	0	0	0	0	0	0	0	0	0	0	0	0	0	0	60	0	0	0	0	0	32	0	0	0	38	0	0	0	0	0	0	0	0	0	0	0	0	0	0	0	0	0	0	0	0	0	0	0
ASV1031	0	0	0	0	0	0	0	0	0	0	0	0	0	0	0	0	0	0	0	0	0	0	0	0	0	0	0	0	0	0	0	0	0	0	0	0	0	0	0	0	0	170	0	0	0	0	0	0	0
ASV1032	0	0	0	0	0	0	0	0	0	0	0	0	0	11	0	11	0	0	0	0	0	0	0	5	0	0	0	0	0	0	0	0	0	0	0	0	0	0	0	0	0	0	0	0	0	13	0	0	0
ASV1033	0	0	0	0	0	0	0	0	0	0	0	0	0	0	0	0	0	0	0	0	0	0	0	0	0	0	0	0	10	0	0	0	0	0	0	0	0	0	0	0	0	0	20	36	0	0	0	0	0
ASV1034	0	0	0	0	0	0	0	0	0	0	0	0	0	0	0	0	0	0	0	0	0	0	0	0	0	0	0	0	0	0	0	0	0	0	0	0	0	0	0	0	0	0	0	0	0	0	0	0	0
ASV1035	0	0	0	0	0	0	0	0	0	0	0	319	0	0	0	0	0	0	0	0	0	0	0	0	0	0	0	0	0	0	0	0	0	0	0	0	0	0	0	0	0	0	0	0	0	0	0	0	0
ASV1036	0	0	0	0	0	0	0	0	0	0	0	0	0	0	0	0	0	0	0	0	0	0	0	0	0	0	0	0	0	71	0	0	0	0	0	0	0	0	0	0	0	19	0	0	0	0	0	0	0
ASV1037	0	0	0	0	0	0	0	0	0	0	0	0	0	0	0	0	0	0	0	0	0	0	0	0	0	0	0	0	0	0	0	0	0	0	0	0	0	0	0	0	0	0	0	0	0	0	0	0	0
ASV1038	0	0	0	0	0	0	0	0	0	0	0	0	0	0	0	0	0	0	0	0	0	0	0	0	0	0	0	0	75	0	0	0	0	0	0	0	0	0	0	0	0	0	0	0	0	0	0	0	0
ASV1039	0	0	0	3	0	0	0	0	0	0	0	0	0	0	0	0	0	0	0	0	0	0	0	0	0	0	0	0	0	0	0	0	0	0	0	0	0	0	0	0	0	0	0	0	0	222	0	0	0
ASV1040	0	0	0	0	0	0	0	0	0	0	0	0	0	0	0	221	0	0	0	0	0	0	0	0	0	0	0	0	0	0	0	0	0	0	0	0	0	0	0	0	0	0	0	0	0	0	0	0	0
ASV1041	0	3	0	0	0	0	0	0	2	0	0	0	0	0	0	16	0	0	0	0	0	0	0	0	0	0	0	0	13	0	0	0	0	0	0	0	0	0	0	0	0	0	0	2	0	0	0	0	0
ASV1042	0	0	0	0	0	0	0	0	29	0	0	27	0	0	0	0	0	0	0	0	0	0	0	0	0	0	0	0	0	0	0	0	0	0	0	0	0	0	0	0	0	0	0	17	0	0	49	0	0
ASV1043	0	0	0	0	0	0	0	0	0	0	0	0	0	0	0	0	0	0	0	0	0	0	0	0	0	0	0	0	0	0	0	0	0	0	0	0	0	0	0	0	0	0	0	0	0	144	0	0	0
ASV1044	0	0	0	0	0	0	0	0	0	0	0	0	0	0	0	0	0	0	0	0	0	0	0	0	0	0	0	0	0	0	0	0	0	0	0	0	0	0	0	0	0	0	0	0	0	0	0	0	0
ASV1045	0	146	0	0	0	0	0	0	0	0	0	0	0	0	0	0	0	0	0	0	0	0	0	0	0	0	0	0	0	0	0	0	0	0	0	0	0	0	0	0	0	0	0	0	0	0	153	0	0
ASV1046	0	0	0	0	0	0	0	0	0	0	0	0	0	0	0	0	0	0	0	0	0	0	0	0	0	0	0	0	0	0	0	0	0	0	0	0	0	0	0	0	0	0	0	0	0	0	0	0	0
ASV1047	0	0	0	0	0	0	0	0	0	0	0	0	0	0	0	0	0	0	0	0	0	0	0	0	0	0	0	0	0	0	0	0	0	0	0	0	0	0	0	0	0	0	0	0	0	0	0	0	0
ASV1048	0	0	0	3	0	0	0	0	0	0	0	0	0	0	0	93	0	0	0	0	0	0	0	0	0	0	0	0	0	0	0	0	0	0	0	0	0	0	0	0	0	0	0	0	0	0	0	109	0
ASV1049	0	0	0	0	0	0	0	0	0	0	0	0	0	0	0	0	0	0	0	0	0	0	0	0	0	0	0	0	0	0	0	0	0	0	0	0	0	0	0	0	0	0	0	0	0	0	0	0	0
ASV1050	0	0	0	0	0	0	0	0	0	0	0	0	0	0	0	0	0	13	0	0	0	0	0	0	0	10	6	0	0	0	0	0	0	0	0	0	0	0	0	0	0	0	4	0	0	0	0	24	0
ASV1051	0	0	0	0	0	0	0	0	0	0	19	0	0	0	0	0	0	0	0	0	0	0	0	0	0	0	0	0	0	0	0	0	0	0	0	0	0	0	0	0	0	0	0	0	0	0	0	0	0
ASV1052	0	0	0	0	0	0	0	0	0	0	0	0	0	0	0	0	0	0	0	0	0	0	0	0	0	0	0	0	0	0	0	0	0	0	0	0	0	0	0	0	0	0	155	0	0	0	0	0	0
ASV1053	0	0	0	0	0	0	0	0	0	0	0	0	0	0	0	0	0	0	0	0	0	37	0	0	0	91	0	0	0	0	0	0	0	0	0	0	0	0	0	0	0	0	0	0	0	0	0	0	0
ASV1054	0	0	0	0	0	0	0	0	13	0	0	0	0	0	0	0	0	0	0	0	0	15	0	0	0	0	0	7	0	0	0	0	18	0	0	0	0	0	0	11	0	0	39	19	0	37	0	9	0
ASV1055	0	0	0	0	0	0	0	0	0	0	0	0	0	0	0	27	0	0	0	0	0	0	0	0	0	0	71	0	0	0	0	0	0	0	0	0	0	0	0	0	0	0	0	0	0	0	0	0	0
ASV1056	0	0	0	0	0	0	0	0	0	0	0	0	0	0	0	0	5	0	0	0	0	0	0	25	0	0	0	0	0	0	0	0	0	0	0	0	0	0	0	0	0	0	0	0	0	0	0	0	0
ASV1057	0	0	0	0	0	0	0	0	0	0	154	0	0	0	0	8	0	0	0	0	0	0	0	0	0	0	0	12	0	12	0	0	0	0	0	0	0	0	0	0	0	0	0	0	0	0	0	0	0
ASV1058	0	0	0	0	0	0	0	0	0	0	0	0	0	0	0	240	0	0	0	0	0	0	0	0	0	0	0	0	0	0	0	0	0	0	0	0	0	0	0	0	0	0	0	0	0	0	11	0	0
ASV1059	0	0	0	0	0	0	0	0	0	0	34	0	0	0	0	0	0	0	0	0	0	0	0	0	0	0	0	0	0	0	7	0	0	0	0	0	0	0	0	0	0	0	0	0	0	0	0	0	0
ASV1060	0	0	0	0	0	0	0	0	0	0	0	0	0	0	0	0	0	0	0	0	0	0	0	0	0	0	93	0	0	0	0	0	0	0	0	0	0	0	0	0	0	0	0	0	0	0	0	0	0
ASV1061	0	0	0	0	0	0	0	0	0	0	0	0	0	0	0	0	0	0	0	0	0	0	0	0	0	0	0	0	0	0	0	0	0	0	0	0	0	0	0	0	0	0	0	0	0	0	0	0	0
ASV1062	0	0	0	0	0	0	0	0	0	0	0	0	0	0	0	0	0	0	0	0	0	0	0	0	0	0	0	0	0	0	0	0	0	0	0	0	0	0	0	0	0	0	0	0	0	0	0	0	0
ASV1063	0	0	0	0	0	0	0	0	29	0	0	0	49	0	0	0	0	0	4	0	0	0	0	0	0	8	0	3	0	0	0	0	0	0	0	0	6	0	0	0	0	0	8	14	0	0	0	0	0
ASV1064	0	0	0	0	0	0	0	0	51	0	0	0	0	0	0	0	0	0	0	0	0	0	0	0	0	0	0	0	0	0	0	0	0	0	0	0	0	0	0	0	0	0	0	0	0	0	0	0	0
ASV1065	0	6	0	0	0	0	0	0	0	0	0	0	0	0	0	0	0	0	0	0	0	0	0	21	0	0	34	0	21	0	0	0	0	0	0	0	0	0	0	59	0	0	0	0	0	14	0	0	0
ASV1066	0	0	0	0	0	0	0	0	0	0	0	0	0	0	0	3	0	13	0	0	0	0	0	0	0	0	39	0	0	0	0	0	0	0	0	0	0	0	0	0	0	0	0	0	0	0	0	248	0
ASV1067	0	0	0	0	0	0	0	0	0	0	0	0	0	0	0	0	0	0	0	0	0	0	0	0	0	0	0	0	0	0	0	0	0	0	0	0	0	0	0	0	0	0	0	0	0	0	0	0	0
ASV1068	0	0	0	0	0	0	0	0	0	0	0	0	0	0	0	0	0	0	0	0	0	0	0	0	0	0	0	0	0	0	0	0	0	0	0	0	0	0	0	0	0	0	0	0	0	0	0	0	0
ASV1069	0	0	0	0	0	0	0	0	0	0	0	0	0	0	0	0	0	0	0	0	0	0	0	0	0	0	0	0	0	0	0	0	0	0	0	0	0	0	0	0	0	0	0	0	0	0	0	0	0
ASV1070	0	0	0	0	0	0	0	0	0	0	0	0	0	0	0	0	0	152	0	0	0	0	0	0	0	0	0	0	0	0	0	0	0	0	0	0	0	0	0	0	0	0	0	0	0	0	0	0	0
ASV1071	0	127	0	0	0	0	0	0	0	0	0	0	0	0	0	0	0	0	0	0	0	0	0	0	0	0	0	0	0	0	0	0	0	0	0	0	0	0	0	0	0	0	0	0	0	0	173	0	0
ASV1072	0	0	0	0	0	0	0	0	0	0	0	0	0	0	0	0	0	0	0	0	0	0	0	0	0	0	0	0	0	16	0	0	0	0	0	0	0	0	0	0	0	0	0	0	0	0	0	0	0
ASV1073	0	0	0	0	0	0	0	0	0	0	0	0	0	0	0	74	0	0	0	0	0	0	0	0	0	27	0	0	0	0	0	0	0	0	0	0	0	0	0	29	0	0	0	56	0	0	0	15	0
ASV1074	0	0	0	0	0	0	0	0	0	0	0	0	18	0	0	0	0	0	0	0	0	0	0	0	0	0	0	0	0	0	0	0	0	0	0	0	0	0	0	0	0	35	0	0	0	0	0	0	0
ASV1075	0	0	0	0	0	0	0	0	0	0	0	0	0	0	0	22	36	0	0	0	0	0	0	0	0	0	0	0	0	0	0	0	0	0	0	0	0	0	0	0	0	0	0	0	0	0	0	0	0
ASV1076	0	0	0	0	0	0	0	0	0	0	0	0	0	0	0	0	0	0	0	0	0	0	0	0	0	0	0	0	0	0	0	0	0	0	0	0	0	0	0	0	0	0	0	0	0	0	0	0	0
ASV1077	0	0	0	0	0	0	0	0	35	0	0	0	0	0	0	0	0	0	0	0	0	0	0	0	0	0	0	0	0	0	0	0	0	0	0	0	0	0	0	0	6	0	0	0	8	0	0	0	32
ASV1078	0	0	0	0	0	0	0	0	0	0	0	0	0	0	0	0	0	0	0	0	0	0	0	0	0	0	0	0	0	0	0	0	0	0	0	0	0	0	0	0	0	0	0	0	0	0	0	0	0
ASV1079	0	0	0	0	0	0	0	0	0	0	0	0	0	0	0	0	0	0	0	0	0	0	0	0	0	0	0	0	0	0	0	0	0	0	0	0	0	0	0	0	0	0	0	31	0	178	0	0	0
ASV1080	0	0	0	11	0	9	0	0	0	0	0	0	0	0	0	0	59	0	0	0	0	0	29	0	0	0	0	0	0	0	9	0	0	0	0	0	0	0	0	0	0	0	0	26	0	0	0	0	0
ASV1081	0	0	0	0	0	0	0	0	0	0	0	0	0	0	0	0	0	0	0	0	0	0	0	19	0	0	0	0	0	0	0	0	2	0	0	0	0	0	0	0	0	0	26	0	0	0	0	0	0
ASV1082	0	0	0	0	0	0	0	0	0	0	0	25	0	0	0	0	0	0	0	0	0	0	0	0	0	0	0	0	0	0	0	0	57	0	0	0	0	0	0	0	0	0	1	15	0	0	0	4	0
ASV1083	0	0	0	0	0	0	0	0	0	0	0	0	0	0	0	0	0	0	0	5	0	0	0	0	0	0	0	0	0	0	0	0	0	0	117	0	0	0	0	0	0	0	0	0	0	0	0	0	102
ASV1084	0	0	0	0	0	0	0	0	0	0	0	0	0	0	0	0	0	0	0	0	0	0	0	0	0	0	0	0	123	0	0	0	0	0	0	0	0	0	0	0	0	43	0	0	0	0	0	0	0
ASV1085	0	0	0	0	0	0	0	0	0	0	0	0	0	0	0	0	0	0	0	0	0	0	274	0	0	0	0	0	0	0	0	0	0	0	0	0	0	0	0	0	0	0	0	0	0	0	0	0	0
ASV1086	0	0	0	0	0	0	0	0	0	0	0	0	0	0	0	0	0	0	0	0	0	0	0	0	0	0	30	0	0	0	0	0	0	0	0	0	0	0	0	0	0	0	8	0	0	2	0	220	0
ASV1087	0	0	0	0	0	0	0	0	0	0	0	0	0	0	0	0	0	0	0	0	0	0	0	0	0	0	0	0	0	0	0	0	31	0	0	0	0	0	0	0	0	0	0	0	0	0	0	0	0
ASV1088	0	0	0	0	0	0	0	0	0	0	0	0	0	0	0	0	0	0	0	0	0	0	0	0	0	0	0	0	0	0	0	0	0	0	0	0	0	0	0	0	0	0	0	0	0	0	0	0	0
ASV1089	0	0	0	0	0	0	0	0	0	0	0	0	0	0	0	0	0	0	0	0	0	0	0	0	0	0	0	0	0	0	0	0	0	0	0	0	0	0	0	0	0	0	0	0	0	0	0	0	0
ASV1090	0	0	0	0	0	0	0	0	0	0	0	0	0	0	0	0	0	0	0	0	0	0	0	0	0	0	0	0	0	0	0	0	0	0	0	0	0	0	0	0	0	0	0	178	0	0	0	8	0
ASV1091	0	0	0	0	0	0	0	0	0	0	0	0	0	0	0	0	0	0	0	0	0	0	0	0	0	0	55	0	0	0	0	0	0	0	0	0	0	0	0	0	0	0	0	0	0	0	0	207	0
ASV1092	0	0	0	0	0	0	0	0	0	0	0	0	0	0	0	0	0	0	0	0	0	0	0	0	0	0	0	0	0	0	0	0	0	0	0	0	0	0	0	0	0	0	0	0	0	0	0	0	0
ASV1093	63	7	0	0	0	0	0	0	0	0	0	0	0	0	0	0	0	0	0	0	0	0	9	0	0	0	0	0	0	0	0	0	0	0	0	0	0	0	0	0	0	0	0	0	0	0	0	0	0
ASV1094	0	0	0	0	0	0	0	0	0	0	0	0	0	0	0	0	0	0	0	0	0	0	0	0	0	0	0	0	0	0	0	0	0	0	0	0	0	0	0	0	0	0	0	0	0	0	0	0	0
ASV1095	0	0	0	0	0	0	0	0	0	0	0	0	100	0	0	0	0	0	0	0	0	0	0	0	0	0	0	0	0	0	0	0	0	0	0	0	0	0	0	0	0	0	0	0	0	0	0	0	0
ASV1096	0	0	0	0	0	0	0	0	0	0	0	0	0	0	0	0	0	0	0	0	0	0	0	0	13	0	3	0	0	0	0	0	9	8	0	0	0	4	0	0	0	0	0	0	0	0	0	0	15
ASV1097	0	0	0	0	0	0	0	0	0	0	0	0	0	0	0	0	0	0	0	0	0	0	0	0	0	0	0	0	0	0	0	0	0	0	0	0	0	0	0	0	0	290	0	0	0	0	0	0	0
ASV1098	0	0	0	0	0	0	0	0	0	0	0	0	0	0	0	0	0	0	0	0	0	0	0	0	0	0	0	0	0	0	0	0	0	0	48	0	0	0	0	0	0	0	0	0	0	0	0	0	0
ASV1099	0	0	0	0	0	0	0	0	0	0	0	0	0	0	0	0	0	0	0	0	0	0	54	0	0	0	24	0	0	0	0	0	0	0	0	0	0	0	7	0	0	0	0	0	0	0	0	0	0
ASV1100	0	0	0	0	0	0	0	0	0	0	0	0	0	0	0	4	0	0	0	0	0	0	0	0	0	0	0	0	0	0	0	0	0	0	0	0	0	0	0	0	0	0	0	0	0	0	0	2	0
ASV1101	0	0	0	0	0	0	0	0	0	0	29	0	0	0	0	0	0	21	0	0	0	0	0	0	0	0	0	0	0	0	7	0	0	0	0	0	6	0	0	0	0	48	0	0	0	0	0	0	0
ASV1102	0	0	0	0	0	0	0	0	0	0	0	0	0	0	0	0	0	0	0	0	0	0	0	0	0	0	0	0	0	0	0	0	0	0	0	0	0	0	0	0	159	0	0	0	0	0	0	0	0
ASV1103	0	0	0	0	0	0	0	0	0	0	0	0	0	41	0	0	0	0	0	6	0	0	0	0	0	56	14	0	0	13	10	0	0	0	0	0	0	0	0	0	0	13	0	0	0	0	0	0	0
ASV1104	0	0	0	0	0	0	0	0	0	0	0	0	0	0	0	0	0	0	0	0	0	0	0	0	0	0	0	0	0	0	0	0	0	0	0	0	0	0	0	0	0	0	0	0	0	0	0	0	0
ASV1105	0	0	0	0	0	0	0	0	0	0	0	0	0	0	0	0	0	0	0	0	0	0	0	0	0	84	0	0	0	0	0	0	0	0	0	0	0	0	0	0	0	0	0	0	0	0	0	0	0
ASV1106	0	0	0	0	0	12	0	0	0	0	0	0	0	0	0	0	0	0	0	0	0	0	0	12	0	0	0	0	10	0	0	0	0	0	0	0	0	0	0	0	0	0	0	84	8	0	0	0	0
ASV1107	0	0	0	0	0	0	0	0	0	0	0	0	0	0	0	0	0	0	0	0	0	0	0	0	0	0	0	0	0	0	0	0	0	0	0	0	0	0	0	0	0	0	0	0	0	0	0	259	0
ASV1108	0	0	0	0	0	0	0	0	0	0	0	0	0	0	0	0	0	0	0	0	0	0	0	0	0	0	0	0	0	0	0	0	0	0	0	0	0	0	0	0	0	0	0	0	0	0	0	0	0
ASV1109	0	0	0	0	0	0	0	0	0	0	0	0	0	0	0	0	15	0	0	0	0	0	0	0	0	0	0	0	0	0	0	0	0	0	0	0	0	0	0	0	0	0	0	0	0	0	0	270	0
ASV1110	0	0	0	0	0	0	0	0	0	0	0	0	0	0	0	0	0	0	0	0	0	0	0	0	0	0	0	0	0	0	0	0	0	0	0	0	0	0	0	0	0	0	0	0	0	0	0	0	0
ASV1111	0	0	0	0	0	0	0	0	0	0	0	0	0	0	0	0	0	0	0	0	0	0	0	0	0	0	0	0	0	0	0	0	213	0	0	0	0	0	0	0	0	0	0	0	0	0	0	0	0
ASV1112	0	0	0	0	0	0	0	0	0	0	0	0	0	15	0	10	0	0	0	0	0	0	5	0	0	0	0	0	0	0	0	0	0	0	54	0	0	0	0	0	0	0	19	0	0	0	0	68	0
ASV1113	0	0	0	0	0	0	0	0	0	0	0	0	0	0	0	0	0	9	0	0	0	0	0	0	0	0	140	0	0	0	0	0	0	0	0	0	0	0	0	0	0	0	0	0	0	0	0	6	0
ASV1114	0	0	0	0	0	0	0	0	0	0	0	0	0	0	0	0	0	63	0	0	0	0	16	0	0	0	0	0	0	0	0	0	0	0	0	0	0	0	0	0	0	0	0	0	0	0	0	0	0
ASV1115	0	0	0	0	0	0	0	0	0	0	0	0	0	0	0	0	0	0	0	0	0	0	0	0	0	0	0	0	0	0	24	0	0	0	0	0	0	0	0	0	0	0	0	0	0	0	0	0	0
ASV1116	0	0	0	0	0	0	37	0	0	0	0	0	0	0	0	0	0	11	0	0	0	0	42	0	0	0	19	0	0	0	0	0	16	0	0	0	0	0	0	0	0	0	0	0	0	0	0	0	0
ASV1117	0	0	0	0	0	0	0	0	0	0	0	0	0	0	0	6	0	115	0	0	0	0	0	0	0	0	0	0	0	0	0	0	0	0	0	0	0	0	0	0	0	0	0	0	0	0	0	0	0
ASV1118	0	0	0	0	0	0	0	0	0	0	0	0	0	0	0	0	0	0	0	0	0	0	0	0	0	0	0	0	0	0	0	0	0	0	0	0	0	0	0	0	0	0	42	0	0	0	0	0	0
ASV1119	0	0	0	0	0	0	0	0	0	0	0	0	0	0	0	0	0	0	0	0	0	0	0	0	0	0	0	0	0	0	0	0	0	0	0	0	0	0	0	0	0	0	0	0	0	0	0	0	0
ASV1120	0	100	0	0	0	0	0	0	0	0	0	0	0	0	5	0	0	0	0	0	0	0	0	4	0	0	0	0	0	0	0	0	0	0	0	10	0	0	0	6	0	0	0	0	0	0	139	0	0
ASV1121	0	0	0	0	0	0	0	0	0	0	0	0	0	0	0	0	0	0	0	0	0	0	0	0	0	0	0	0	0	0	0	0	0	0	0	0	0	0	0	0	0	0	0	0	0	0	0	0	0
ASV1122	0	0	0	0	0	0	0	0	18	3	0	0	0	14	0	0	17	6	0	0	0	0	0	0	0	21	10	0	0	0	0	0	0	0	44	0	0	0	0	0	0	0	0	0	0	0	0	0	11
ASV1123	0	0	0	0	0	0	0	0	0	0	0	0	0	0	0	0	0	28	0	0	0	0	0	0	0	0	0	0	0	0	0	0	0	0	0	0	0	0	0	0	0	0	0	0	0	0	0	128	0
ASV1124	0	0	0	0	0	0	0	0	0	0	0	0	0	0	0	22	56	0	0	0	0	4	0	0	0	0	17	0	0	0	0	0	0	0	44	0	0	0	0	0	0	0	0	0	0	0	0	75	0
ASV1125	0	0	0	0	0	0	0	0	0	0	0	0	0	0	0	0	0	0	0	0	0	0	0	0	0	0	0	0	0	0	0	0	0	0	0	0	0	0	0	0	0	0	0	0	0	0	0	0	0
ASV1126	0	0	0	0	0	0	0	0	0	0	0	0	0	0	0	0	0	0	0	0	0	0	0	0	0	0	0	0	0	0	0	0	0	0	0	0	0	0	0	0	0	0	0	0	0	0	0	0	0
ASV1127	0	0	0	0	0	0	0	0	0	0	0	0	0	0	0	0	0	0	0	0	0	0	20	0	52	0	0	0	74	0	0	0	0	0	0	0	0	0	0	0	0	0	0	0	0	0	0	0	0
ASV1128	0	0	0	0	0	0	0	0	0	0	0	0	0	0	0	0	0	0	0	0	0	0	0	0	0	0	80	0	0	0	0	0	0	0	0	0	0	0	0	0	0	0	0	0	0	0	0	0	0
ASV1129	0	0	5	0	0	0	0	0	0	0	0	0	0	0	0	0	0	0	0	0	0	0	0	0	0	50	0	0	0	0	0	0	0	11	0	0	0	0	0	0	0	0	0	0	0	0	0	0	0
ASV1130	0	0	0	0	0	0	0	0	0	0	0	0	0	0	0	0	0	93	0	0	0	0	0	0	0	0	0	0	0	0	0	0	0	0	0	0	0	0	0	0	0	0	0	0	0	0	10	8	0
ASV1131	0	0	0	0	0	0	0	0	0	0	0	0	0	0	0	278	0	0	0	0	0	0	0	0	0	0	0	0	0	0	0	0	0	0	0	0	0	0	0	0	0	0	0	0	0	0	0	0	0
ASV1132	0	0	0	0	0	0	0	0	0	0	0	0	0	0	0	0	0	0	0	0	0	0	0	0	0	0	0	0	0	0	0	0	0	0	0	0	0	0	0	0	0	0	0	0	0	0	7	0	0
ASV1133	0	0	0	0	0	0	0	0	0	0	66	0	0	0	0	0	0	0	0	10	0	0	0	0	0	0	0	0	0	0	0	0	0	0	51	0	0	0	0	0	0	0	0	0	0	0	0	0	0
ASV1134	0	0	0	0	0	0	0	0	0	0	0	0	0	0	0	0	0	0	0	0	0	0	13	0	0	0	0	0	0	0	0	0	0	0	66	0	0	0	0	0	0	0	0	0	0	0	0	0	0
ASV1135	0	0	0	0	0	0	0	0	0	0	0	0	0	0	0	0	0	0	0	0	0	0	0	0	0	0	0	0	0	0	0	0	0	0	0	0	0	0	0	0	0	0	0	0	0	0	0	0	0
ASV1136	0	0	0	0	0	0	0	0	0	0	0	0	0	0	0	6	0	0	0	0	0	0	0	0	0	0	0	0	0	0	0	0	0	0	0	0	0	0	0	0	0	0	0	0	0	0	0	48	0
ASV1137	0	0	0	0	0	0	0	0	0	0	58	0	0	0	0	0	0	0	0	0	0	0	0	0	0	0	0	0	0	0	25	0	0	0	0	0	0	0	0	0	0	0	0	0	0	0	0	0	0
ASV1138	0	0	0	0	0	0	0	0	233	0	0	0	0	0	0	0	0	0	0	0	0	0	0	0	0	0	0	0	0	0	0	0	0	0	0	0	0	0	0	0	0	0	0	0	0	0	0	0	0
ASV1139	0	0	0	0	0	0	0	0	0	0	0	0	0	0	0	36	0	0	0	0	0	0	0	0	0	110	0	0	0	0	0	0	24	0	0	0	0	0	0	0	0	0	0	30	0	0	0	0	0
ASV1140	0	0	0	0	0	0	0	0	0	0	0	0	0	0	0	0	0	0	0	0	0	0	0	0	0	0	0	0	0	0	0	0	0	0	0	0	0	0	0	0	0	0	0	0	0	23	0	0	0
ASV1141	0	0	0	0	0	0	0	0	0	0	0	0	0	0	0	0	0	0	0	0	0	0	0	0	0	0	0	0	0	0	0	0	0	0	0	0	0	0	0	0	0	0	0	0	0	0	0	62	0
ASV1142	0	0	0	0	0	0	0	0	0	0	0	0	0	0	0	0	0	0	0	0	0	0	0	0	0	0	0	0	0	0	0	0	0	0	0	0	0	0	0	0	0	0	0	0	0	0	0	0	0
ASV1143	0	0	0	0	0	0	0	0	0	0	0	0	0	0	0	0	0	0	0	0	0	0	0	0	0	0	54	0	0	0	0	0	0	0	0	0	0	0	0	0	0	0	0	0	0	220	0	0	0
ASV1144	0	0	0	0	0	0	0	0	0	0	0	0	0	0	0	0	0	0	0	0	0	0	0	7	0	115	0	0	0	0	0	0	0	0	0	6	0	0	0	0	0	0	0	0	0	19	8	0	0
ASV1145	0	0	0	0	0	0	0	0	0	0	0	0	0	232	0	0	0	0	0	0	0	0	0	0	0	0	0	0	0	0	0	0	0	0	0	0	0	0	0	0	0	0	0	0	0	0	0	0	0
ASV1146	0	0	0	0	0	0	0	0	0	0	0	0	0	0	0	86	0	33	0	0	0	0	0	0	0	0	23	0	0	0	0	0	0	0	0	0	0	0	0	0	0	0	0	0	0	0	0	41	0
ASV1147	0	0	0	0	0	0	0	0	0	0	273	0	0	0	0	0	0	0	0	0	0	0	0	0	0	0	0	0	0	0	0	0	0	0	0	0	0	0	0	0	0	0	0	0	0	0	0	0	0
ASV1148	0	0	0	0	0	0	0	0	0	0	0	0	0	0	0	0	0	0	0	0	0	0	0	0	0	0	0	0	0	0	0	0	0	0	0	0	0	0	0	0	0	0	0	0	0	0	0	0	0
ASV1149	0	0	0	0	0	0	0	0	0	0	0	0	0	0	0	0	0	0	0	0	0	0	0	0	0	0	0	0	0	0	0	0	0	0	0	0	0	0	0	0	0	0	0	0	0	0	0	0	0
ASV1150	0	0	0	0	0	0	0	0	0	0	0	0	0	0	0	0	0	0	0	0	0	0	0	0	254	0	0	0	0	0	0	0	0	0	0	0	0	0	0	0	0	0	0	0	0	0	0	0	0
ASV1151	0	0	0	0	0	0	0	0	9	0	0	38	0	0	0	0	0	0	0	0	0	0	0	0	4	0	0	0	0	12	0	0	0	0	0	0	0	0	0	0	0	0	0	0	15	0	18	0	0
ASV1152	0	0	0	0	0	0	0	0	0	0	0	0	0	0	0	0	0	0	0	0	0	0	0	0	0	0	0	0	0	0	0	0	0	0	0	0	0	0	0	0	0	0	0	0	0	0	0	0	164
ASV1153	0	0	0	0	0	0	0	0	14	0	0	0	0	0	0	0	55	16	0	0	0	0	0	0	0	0	0	0	0	0	0	0	0	0	0	0	0	0	0	0	0	0	0	0	0	0	0	123	0
ASV1154	0	0	0	0	0	0	0	0	0	0	0	0	0	0	0	0	0	0	0	0	0	0	0	0	0	0	0	0	0	0	0	0	12	0	0	0	0	0	0	0	0	0	0	0	130	0	0	0	0
ASV1155	0	0	0	0	0	0	0	0	0	0	0	0	0	0	0	271	0	0	0	0	0	0	0	0	0	0	0	0	0	0	0	0	0	0	0	0	0	0	0	0	0	0	0	0	0	0	0	0	0
ASV1156	11	0	0	0	0	0	0	0	0	0	49	17	0	0	0	0	0	0	0	0	0	0	0	0	0	0	0	0	9	0	0	0	0	0	0	0	0	0	0	0	0	0	0	0	23	0	0	0	26
ASV1157	0	0	0	0	0	0	0	0	0	0	0	0	0	0	0	0	0	0	0	0	0	0	0	0	0	0	0	0	0	0	0	0	0	0	0	0	0	0	0	0	0	0	0	0	0	0	0	0	0
ASV1158	0	0	0	0	0	0	0	0	0	0	0	0	0	0	0	0	0	0	0	0	0	0	0	0	0	25	0	0	0	0	0	0	0	0	0	0	0	0	0	0	0	10	0	0	0	0	0	0	0
ASV1159	0	0	0	0	0	0	0	0	0	0	0	0	0	0	0	0	0	0	0	0	0	0	0	0	0	0	0	0	0	0	0	0	0	0	0	0	0	0	0	0	0	0	0	0	0	0	0	0	0
ASV1160	0	0	0	0	0	0	0	0	0	0	0	0	0	0	0	1	0	36	0	0	0	0	0	0	0	0	30	0	0	0	0	0	0	0	0	0	0	0	0	0	0	1	0	0	0	0	0	2	0
ASV1161	0	0	0	0	0	0	0	0	0	0	0	0	0	0	0	0	0	0	0	0	0	0	0	0	0	0	0	0	0	0	0	0	0	0	0	0	0	0	0	0	0	0	0	0	0	0	0	0	0
ASV1162	0	0	0	0	0	0	0	0	0	0	0	0	0	0	0	0	0	0	0	0	0	0	0	15	0	0	0	0	0	0	0	0	0	0	0	0	0	0	0	0	0	0	0	0	0	0	0	0	0
ASV1163	0	0	0	0	0	0	0	0	0	0	122	0	0	0	0	0	0	0	0	0	0	0	0	26	0	28	0	0	0	0	0	0	11	0	0	0	0	0	0	0	0	0	0	0	0	0	0	0	0
ASV1164	0	0	0	0	0	0	0	0	0	0	0	0	0	0	0	0	0	10	0	0	0	0	0	0	0	0	0	0	0	0	0	0	0	0	0	0	0	0	0	0	0	0	0	0	8	0	0	0	0
ASV1165	0	0	0	0	0	0	0	0	0	0	0	0	0	0	0	0	0	0	0	0	0	0	6	0	0	0	0	0	0	0	7	0	0	0	47	0	0	0	0	0	0	0	0	0	0	0	0	0	0
ASV1166	0	0	0	0	0	0	0	0	0	0	0	0	0	0	0	0	0	0	0	0	0	0	0	0	0	0	0	0	0	0	0	0	0	0	0	0	0	0	0	0	0	0	0	0	25	0	0	0	0
ASV1167	0	0	0	0	0	0	0	0	5	0	0	0	0	0	0	0	7	0	0	0	0	0	0	0	0	0	190	0	0	0	0	0	0	0	0	0	0	0	0	0	0	0	0	0	0	0	0	0	3
ASV1168	0	0	0	0	0	0	0	0	0	0	0	0	0	0	0	0	0	0	0	0	0	0	0	0	0	0	0	0	0	0	0	0	0	0	0	0	0	0	0	0	0	0	0	0	0	0	0	0	0
ASV1169	0	0	0	0	0	0	0	0	0	0	0	0	0	0	0	0	0	0	0	0	0	0	0	0	0	0	0	0	0	0	0	0	0	0	0	0	0	0	0	0	0	0	0	0	0	0	0	0	0
ASV1170	0	0	0	0	0	33	0	0	0	0	0	0	0	0	0	0	0	0	0	0	0	0	0	0	0	0	0	0	0	0	0	0	0	0	0	0	0	0	0	0	0	0	0	0	0	0	0	0	0
ASV1171	0	0	0	0	0	0	0	0	0	0	0	0	145	0	0	0	0	0	0	0	0	0	0	0	0	0	0	0	0	0	0	0	0	0	0	0	0	0	0	0	0	0	0	0	0	0	0	0	0
ASV1172	0	0	0	0	0	0	0	0	0	0	0	0	3	0	0	0	0	0	0	0	0	0	22	0	0	28	0	0	0	0	0	0	0	0	0	0	0	0	0	0	0	0	0	0	0	0	0	0	0
ASV1173	0	0	0	0	0	0	0	0	0	0	0	0	0	0	0	0	0	20	0	0	0	0	0	0	0	0	13	0	0	0	0	0	0	0	0	0	0	0	0	0	0	0	0	0	0	0	0	0	0
ASV1174	0	0	0	0	0	0	0	0	0	0	0	0	0	0	0	0	0	0	0	0	0	0	0	0	0	0	0	0	0	0	0	0	0	0	0	0	0	0	0	0	0	0	0	0	0	0	0	0	0
ASV1175	0	17	0	0	0	0	0	0	42	0	0	0	0	0	0	0	0	0	0	0	0	0	0	0	0	0	0	0	0	0	12	0	0	0	0	0	0	0	0	0	0	0	0	0	0	0	0	0	0
ASV1176	0	0	0	0	0	0	0	0	0	0	0	0	0	0	0	0	0	0	0	0	0	0	0	0	0	0	0	0	0	0	0	0	98	0	0	0	0	0	0	0	0	0	0	0	0	33	0	0	0
ASV1177	0	0	0	0	0	0	0	0	0	0	0	0	0	0	0	0	0	0	0	0	0	0	0	0	0	0	0	0	0	0	0	0	0	0	0	0	0	0	0	0	0	0	0	0	0	0	0	0	0
ASV1178	0	0	0	0	0	0	0	0	0	0	0	0	0	0	0	0	0	0	0	0	0	0	0	0	0	0	0	0	0	0	0	0	0	0	0	0	0	0	0	0	0	0	0	0	0	0	0	0	0
ASV1179	0	0	0	0	0	0	0	0	0	0	0	0	0	0	0	0	0	0	0	0	0	0	0	0	0	18	0	0	0	78	0	0	0	0	0	0	0	0	0	0	0	0	0	0	0	0	0	0	0
ASV1180	0	0	0	0	0	0	0	0	0	0	0	0	0	0	0	27	0	0	0	0	0	0	0	0	0	0	0	0	0	23	0	0	0	0	0	0	0	0	0	0	0	0	0	0	0	0	0	0	0
ASV1181	0	0	0	0	0	0	0	0	7	0	0	0	0	0	0	0	0	0	0	47	0	0	0	0	0	0	0	0	0	0	0	0	0	0	87	0	0	0	0	0	0	0	0	16	0	0	0	0	0
ASV1182	0	0	0	0	0	0	0	0	0	0	0	0	0	0	0	0	0	0	0	0	0	0	0	0	0	0	0	0	0	0	0	0	0	0	0	0	0	0	0	0	0	0	0	0	98	17	0	0	0
ASV1183	0	0	0	0	0	0	0	0	0	0	0	0	0	0	0	0	0	0	0	0	0	0	0	0	0	0	0	0	0	0	0	0	0	0	0	0	0	0	0	0	0	0	0	0	0	249	0	0	0
ASV1184	0	0	0	0	0	0	0	0	0	0	0	0	0	0	0	0	25	0	0	0	0	0	0	0	0	0	0	0	0	0	0	0	0	0	0	0	0	0	0	0	0	0	0	0	0	0	0	84	0
ASV1185	0	0	0	0	0	0	0	0	0	0	0	0	0	0	0	0	0	0	0	0	0	0	0	0	0	0	0	0	215	0	0	0	0	0	0	0	0	0	0	0	0	0	0	0	0	0	0	0	0
ASV1186	0	0	0	0	0	0	0	0	0	0	0	0	0	0	0	0	0	0	0	0	0	0	7	0	0	0	24	0	0	0	0	0	0	0	0	0	0	0	0	0	0	0	9	0	0	0	0	0	0
ASV1187	0	0	0	0	0	0	0	0	0	0	0	0	0	0	0	0	0	0	0	0	95	0	0	0	0	39	0	0	0	0	0	0	0	0	0	0	0	0	0	0	0	0	0	0	0	0	0	0	0
ASV1188	0	0	0	0	0	0	0	0	0	0	0	0	0	0	0	0	0	0	0	0	0	0	0	0	0	0	15	0	0	0	0	0	0	0	0	0	0	0	0	0	0	0	0	0	0	0	0	0	0
ASV1189	0	0	0	0	0	0	0	0	0	0	0	0	0	0	0	0	0	0	0	0	0	0	0	0	0	0	0	0	0	0	0	0	68	0	0	0	0	0	0	0	0	0	0	0	0	0	0	0	0
ASV1190	0	0	0	0	0	0	0	0	0	0	72	0	0	0	0	0	0	0	0	0	0	0	0	0	0	0	0	0	0	0	0	0	0	0	0	0	0	0	0	0	0	0	0	0	161	0	0	0	0
ASV1191	0	0	0	0	0	0	0	0	0	0	0	0	0	0	0	0	0	0	0	0	0	0	155	0	0	0	0	0	0	0	0	0	0	0	0	0	0	0	0	0	0	0	0	0	0	0	0	0	0
ASV1192	0	0	0	0	0	0	0	0	0	0	0	0	0	0	0	0	0	0	0	0	0	0	0	0	0	0	0	0	0	0	0	0	0	0	0	0	0	0	0	0	0	0	0	0	0	0	0	0	0
ASV1193	0	0	0	0	0	0	0	0	0	0	0	0	0	0	0	0	0	0	0	0	0	0	0	0	0	0	0	0	0	0	0	0	0	0	0	0	0	0	0	0	0	0	0	0	0	0	0	0	0
ASV1194	0	0	0	0	0	0	0	0	0	0	0	0	0	0	0	0	0	0	0	0	0	0	0	0	0	0	0	0	0	0	0	0	0	0	0	0	0	0	0	0	0	0	0	0	0	0	0	0	0
ASV1195	0	0	0	0	0	0	0	0	0	0	0	0	0	0	0	0	0	0	0	0	0	0	0	0	0	0	0	0	0	0	0	0	0	0	0	0	0	0	0	0	0	0	0	0	130	0	0	0	0
ASV1196	0	0	0	0	0	0	23	0	0	0	0	0	0	0	0	0	0	0	13	0	0	0	0	0	0	0	0	0	0	0	7	0	0	0	0	0	0	0	0	0	0	0	0	0	0	0	0	0	0
ASV1197	0	0	0	0	0	0	0	0	0	0	0	0	0	0	0	0	0	0	0	0	0	0	0	0	0	0	0	0	0	0	0	0	0	0	0	0	0	0	0	0	0	0	0	0	0	0	0	0	0
ASV1198	0	0	0	0	0	0	0	0	38	0	0	0	0	0	0	0	0	111	0	0	0	0	0	0	0	0	32	0	0	0	0	0	0	0	0	0	0	0	0	0	0	0	0	0	0	0	0	0	0
ASV1199	0	0	0	0	0	0	0	0	13	0	0	0	0	0	0	0	0	17	0	0	0	0	0	0	0	10	33	0	0	0	0	0	0	0	0	0	0	0	0	0	0	22	0	0	0	0	0	0	0
ASV1200	0	0	0	0	0	0	0	0	0	0	0	0	0	0	0	0	0	0	0	0	0	0	0	0	0	0	0	0	0	0	0	0	0	0	0	0	0	0	0	0	0	0	0	58	0	0	0	0	0
ASV1201	0	0	0	0	0	0	0	0	16	0	0	0	0	0	0	0	0	0	0	0	0	0	0	0	0	0	0	0	0	0	0	0	0	0	0	0	0	0	0	0	0	0	0	0	0	29	0	0	0
ASV1202	0	0	0	0	0	0	0	0	0	0	0	0	0	0	0	0	0	6	0	0	0	0	0	0	0	0	0	0	0	0	0	0	0	0	0	0	0	0	0	0	0	0	0	30	0	0	0	0	0
ASV1203	0	0	0	0	0	0	97	0	0	0	0	0	0	0	0	0	20	0	0	0	0	0	0	24	0	0	6	0	0	0	0	0	0	0	0	0	0	0	0	0	0	0	0	0	0	0	0	0	0
ASV1204	0	0	0	0	0	0	0	0	0	0	0	0	0	0	0	0	0	0	0	0	0	0	0	0	0	0	0	0	68	0	0	0	0	0	0	0	0	0	0	0	0	0	0	0	0	0	0	0	0
ASV1205	0	0	0	0	0	0	0	0	0	0	0	0	0	0	0	0	0	0	0	0	0	0	0	0	0	37	0	0	10	0	0	0	0	0	0	0	0	0	0	0	0	0	0	0	0	0	0	0	0
ASV1206	0	0	0	0	0	0	0	0	0	0	0	0	114	0	0	0	0	0	0	0	0	0	0	0	0	0	0	0	0	0	0	0	0	0	0	0	0	0	0	0	0	0	0	0	0	0	0	0	0
ASV1207	0	0	0	0	0	0	0	0	0	0	0	0	0	0	0	0	0	0	0	0	0	0	0	0	0	0	0	0	0	0	0	0	0	0	0	0	0	0	0	0	0	0	0	0	0	0	0	0	0
ASV1208	0	0	0	0	0	0	0	0	0	0	0	0	0	0	0	0	0	0	0	0	0	0	0	0	0	0	0	218	0	0	0	0	0	0	0	0	0	0	0	0	0	0	0	0	0	0	0	0	0
ASV1209	0	0	0	0	0	0	0	0	0	0	0	0	0	0	0	0	0	0	0	0	0	0	0	0	0	0	0	0	0	0	0	0	0	0	0	0	0	0	0	0	0	0	0	0	0	0	0	0	0
ASV1210	0	0	0	0	0	0	0	0	0	0	0	0	0	0	0	0	0	0	0	0	0	0	28	0	0	0	0	0	0	25	0	0	0	0	59	0	0	0	0	0	0	0	0	0	0	0	0	0	65
ASV1211	0	0	0	0	0	0	0	0	0	0	23	0	0	12	0	34	79	0	0	0	0	0	0	7	0	0	0	0	0	0	0	0	0	0	0	0	0	0	0	0	0	0	0	0	0	0	0	0	0
ASV1212	0	0	0	0	0	0	0	0	0	0	0	0	0	0	0	0	0	0	0	0	0	0	0	0	0	0	0	0	0	0	0	0	0	0	0	0	0	0	0	0	0	0	0	0	0	0	0	0	0
ASV1213	0	0	0	0	0	0	0	0	0	0	0	0	0	0	0	0	0	0	0	0	0	0	0	0	0	69	0	0	0	0	0	0	0	0	0	0	0	0	0	0	0	0	0	0	0	0	0	14	0
ASV1214	0	0	0	0	0	0	0	0	0	0	0	0	0	0	0	0	0	0	0	0	0	0	0	0	0	35	0	0	0	0	0	0	0	0	0	0	0	0	0	0	0	0	0	0	0	0	23	0	0
ASV1215	0	0	0	0	0	0	0	0	0	0	0	0	0	0	0	0	0	0	0	0	0	0	0	0	0	33	0	0	0	0	0	0	0	0	0	0	0	9	0	0	0	165	0	0	0	0	0	0	0
ASV1216	0	0	0	0	0	0	0	0	0	0	0	0	0	0	0	0	0	0	0	0	0	0	0	0	0	0	0	0	0	0	0	0	0	0	0	0	0	0	0	0	0	0	0	0	0	0	0	0	0
ASV1217	0	0	0	0	0	20	0	0	0	0	0	0	0	0	0	0	0	0	0	0	0	0	0	0	0	0	0	0	0	0	0	0	0	0	24	0	0	0	0	22	0	0	0	2	0	0	0	0	0
ASV1218	0	0	0	0	0	0	0	0	0	0	0	0	0	0	0	4	0	0	0	0	0	14	0	0	0	0	9	0	0	0	0	0	0	0	0	0	0	0	0	0	0	0	0	0	0	85	0	30	0
ASV1219	0	0	0	0	0	0	0	0	0	0	0	0	0	0	0	54	50	0	0	0	0	0	0	0	0	42	0	0	0	0	0	0	0	0	21	0	0	0	0	0	0	0	0	0	0	0	0	0	0
ASV1220	0	0	0	0	0	0	0	0	0	0	0	0	0	0	0	0	0	0	0	0	0	0	0	0	0	0	0	0	0	0	0	0	0	0	0	0	0	0	0	0	0	0	0	0	0	0	0	0	0
ASV1221	0	17	12	0	0	0	0	0	0	0	0	0	0	0	0	0	0	0	0	0	0	0	0	0	0	0	0	0	33	0	0	0	0	0	0	0	0	0	0	0	0	0	27	3	26	0	34	0	0
ASV1222	0	0	0	4	0	0	0	0	0	0	0	0	0	0	0	14	0	0	0	0	0	0	0	0	0	0	0	0	11	0	0	0	0	0	0	0	0	0	0	0	0	0	0	11	0	0	0	9	3
ASV1223	0	0	0	0	0	0	0	0	75	0	0	0	0	0	0	0	0	0	0	0	0	0	0	0	0	0	0	0	0	0	0	0	0	0	0	0	0	0	0	0	0	0	0	0	0	0	0	0	0
ASV1224	0	0	0	0	0	0	0	0	0	0	0	0	0	0	0	56	0	0	0	0	0	0	0	0	0	0	0	0	0	0	0	0	0	0	0	0	0	0	0	0	0	0	0	0	0	0	0	0	0
ASV1225	0	0	0	0	0	0	0	0	0	0	0	0	0	0	0	0	0	0	0	0	0	0	0	0	0	0	0	0	0	0	0	0	0	0	0	0	0	0	0	0	0	0	0	0	0	0	0	0	0
ASV1226	0	0	0	0	0	0	0	0	0	0	0	0	0	0	0	0	0	0	0	0	0	0	0	0	0	0	0	0	0	0	0	0	0	0	0	0	0	0	0	0	0	0	0	0	0	0	0	0	0
ASV1227	0	0	0	0	0	0	0	0	0	0	0	0	0	0	0	0	0	0	0	0	0	0	0	0	0	0	0	0	0	0	0	0	0	0	0	0	0	0	0	0	0	0	10	0	0	0	0	0	0
ASV1228	0	0	0	0	0	0	0	0	0	0	0	0	0	0	0	0	0	0	0	0	0	6	0	0	0	0	0	0	0	0	0	0	0	0	0	0	0	0	0	0	0	0	0	6	0	0	0	0	17
ASV1229	0	0	0	0	0	0	0	0	0	0	0	0	0	0	0	0	0	0	0	0	0	0	0	0	0	0	0	0	0	0	0	0	0	0	0	0	0	0	0	0	0	0	0	0	0	0	0	0	0
ASV1230	0	0	0	0	0	0	0	0	0	0	0	0	0	0	0	0	0	0	0	0	0	0	0	0	0	0	0	0	0	0	0	0	0	0	245	0	0	0	0	0	0	0	0	0	0	0	0	0	0
ASV1231	0	0	0	0	0	0	0	0	0	0	0	0	0	0	0	0	0	0	0	0	0	0	0	0	0	0	0	0	0	0	0	0	0	0	0	0	0	0	0	0	0	0	0	4	0	0	0	0	0
ASV1232	0	0	0	0	0	0	0	0	0	0	0	0	0	0	0	0	0	7	0	0	0	0	0	0	0	18	0	0	0	0	0	0	0	0	0	0	0	0	0	6	0	0	0	0	0	0	0	21	0
ASV1233	0	0	0	0	0	0	0	0	0	0	0	0	0	0	0	0	0	0	0	0	0	0	0	0	0	0	0	0	0	127	0	0	0	0	0	0	0	0	0	0	0	0	0	0	0	0	0	0	0
ASV1234	0	0	0	0	0	0	0	0	0	0	0	0	0	0	0	0	0	0	0	0	0	0	0	0	0	0	0	0	0	0	0	0	0	0	0	0	0	0	0	0	0	0	3	0	0	0	0	0	0
ASV1235	0	0	0	0	0	0	0	0	0	0	0	0	0	0	0	0	0	9	0	0	0	6	22	6	0	0	0	0	0	0	0	0	0	0	0	0	0	0	0	0	0	0	0	0	62	0	0	0	0
ASV1236	0	0	0	0	0	0	0	0	0	0	0	0	0	0	0	0	0	0	0	0	0	0	0	0	0	0	0	0	0	0	0	0	0	0	0	0	0	0	0	0	0	0	0	0	0	0	0	0	0
ASV1237	0	0	0	0	0	0	0	0	0	0	0	0	0	0	0	0	0	0	0	0	0	0	0	0	0	0	0	0	0	0	203	0	0	0	0	0	0	0	0	0	0	0	0	0	0	0	0	0	0
ASV1238	0	0	0	0	0	0	0	0	0	0	0	0	0	0	0	0	0	0	0	0	0	0	0	0	0	0	0	0	0	0	0	0	0	0	73	0	0	0	0	0	0	0	0	0	0	168	0	0	0
ASV1239	0	0	0	0	0	0	0	0	0	0	190	0	0	0	0	0	11	0	0	0	0	0	0	0	0	0	0	0	0	0	0	0	0	0	0	0	0	0	0	0	0	0	0	0	0	0	0	0	0
ASV1240	0	0	0	0	0	0	0	0	0	0	0	0	0	0	0	0	0	0	0	0	0	0	28	0	0	0	0	0	0	0	0	0	0	0	0	0	0	0	0	0	0	0	0	0	0	0	0	0	0
ASV1241	0	0	0	0	0	0	0	0	0	0	0	0	0	0	0	0	0	0	0	0	0	0	0	0	0	0	0	0	0	0	0	0	0	0	0	0	0	0	0	0	0	0	0	0	0	0	0	0	0
ASV1242	0	0	0	0	0	0	0	0	0	0	0	0	0	0	0	0	0	0	0	0	0	0	0	47	0	0	0	0	0	0	0	0	0	0	0	0	0	0	0	0	0	0	0	0	0	0	0	0	0
ASV1243	0	0	0	0	0	0	0	0	0	0	0	0	0	0	0	0	0	0	0	0	0	0	0	0	0	0	0	0	0	0	0	0	0	0	0	0	0	0	0	0	0	0	0	0	0	0	0	0	0
ASV1244	13	0	0	0	0	0	67	0	0	0	0	0	0	10	0	0	0	0	0	0	0	0	0	0	0	0	110	0	0	0	0	0	0	0	0	0	0	0	0	0	0	0	0	0	0	0	0	12	0
ASV1245	0	0	0	0	0	0	0	0	0	0	0	0	0	0	0	0	0	0	0	0	0	0	0	0	0	0	0	0	0	0	0	0	0	0	0	0	0	0	0	0	0	0	0	0	0	0	0	205	0
ASV1246	0	0	0	0	0	0	0	0	0	0	0	0	0	0	0	0	0	0	0	0	0	0	0	0	0	0	0	0	0	0	0	0	0	0	0	0	0	0	0	0	0	0	0	0	0	0	0	0	0
ASV1247	0	0	0	0	0	0	0	0	0	0	0	0	0	0	0	0	0	0	0	0	0	0	0	0	200	0	0	0	0	0	0	0	0	0	0	0	0	0	0	0	0	0	0	0	0	0	0	0	0
ASV1248	0	0	0	0	0	0	0	0	0	0	0	0	0	0	0	0	0	0	0	0	0	0	0	0	0	0	0	0	0	0	0	0	0	0	0	0	0	0	0	0	0	0	0	0	0	0	0	0	0
ASV1249	0	0	0	0	0	0	0	0	0	0	0	0	0	0	0	0	0	0	0	0	0	0	0	0	0	79	0	0	0	0	0	0	0	0	0	0	0	0	0	0	0	0	0	0	0	37	0	0	0
ASV1250	0	0	0	0	0	0	0	0	0	0	138	0	0	0	0	0	0	0	0	0	0	0	0	0	0	0	0	0	0	0	0	0	0	0	0	0	0	0	0	0	0	0	0	0	0	29	0	0	0
ASV1251	0	0	0	0	0	0	0	0	9	0	0	0	0	0	0	0	0	43	0	9	0	0	0	0	0	0	0	0	0	0	0	0	0	0	0	5	0	0	0	0	0	0	0	0	0	0	0	32	0
ASV1252	0	0	0	0	0	0	0	0	0	0	0	0	0	0	0	0	0	0	0	0	0	0	0	0	0	0	0	0	0	0	0	0	0	0	0	0	0	0	0	0	0	0	0	0	0	0	0	0	0
ASV1253	0	0	0	0	0	0	0	0	0	0	0	0	0	0	0	0	0	0	0	0	88	0	0	0	77	0	0	0	0	0	0	0	0	0	0	0	0	0	0	0	0	0	0	20	0	0	0	0	0
ASV1254	0	0	0	0	0	0	0	0	0	0	0	0	0	0	0	0	64	0	0	0	0	0	0	0	60	0	0	0	0	0	0	0	14	0	0	0	0	0	0	0	0	0	0	0	32	0	0	0	0
ASV1255	0	0	0	0	0	5	0	0	34	0	0	0	0	0	0	0	0	0	0	0	0	0	57	0	0	0	0	0	0	0	0	0	0	0	0	0	0	0	0	0	0	0	0	0	0	0	0	0	0
ASV1256	0	0	0	0	0	0	0	0	132	0	0	0	0	0	0	0	0	0	0	0	0	0	0	0	0	0	0	0	0	0	0	0	0	0	0	0	0	0	0	0	0	0	0	0	0	0	0	0	0
ASV1257	0	0	0	0	0	0	0	0	0	0	237	0	0	0	0	0	0	0	0	0	0	0	0	0	0	0	0	0	0	0	0	0	0	0	0	0	0	0	0	0	0	0	0	0	0	0	0	0	0
ASV1258	0	0	0	0	0	0	0	0	0	0	0	0	0	0	0	0	0	71	0	0	0	0	0	0	0	0	145	0	0	0	0	0	0	0	0	0	0	0	0	0	0	0	0	0	0	0	0	0	0
ASV1259	0	0	0	0	0	0	0	0	13	0	0	0	0	0	0	0	0	0	0	0	0	0	0	6	0	0	0	0	0	0	0	0	0	0	27	0	0	0	0	0	0	0	0	0	0	0	0	0	0
ASV1260	0	0	0	0	0	0	0	0	0	0	20	0	0	0	0	0	0	0	0	0	0	0	0	0	0	0	0	0	0	0	0	0	0	0	48	0	0	0	0	0	0	0	0	0	0	0	0	0	0
ASV1261	0	0	0	0	0	0	0	0	0	0	0	0	0	0	0	0	0	0	0	0	0	0	212	0	0	0	0	0	0	0	0	0	0	0	0	0	0	0	0	0	0	0	0	0	0	0	0	0	0
ASV1262	0	0	0	0	0	0	0	0	0	0	0	0	0	0	0	0	0	0	0	0	0	0	68	0	0	0	0	0	0	0	0	0	0	0	0	0	0	0	0	0	0	0	112	0	0	0	0	0	0
ASV1263	0	0	0	0	0	0	0	0	0	0	0	0	0	0	0	0	0	0	0	0	0	0	125	0	0	0	0	0	0	0	0	0	0	0	0	0	0	0	0	0	0	0	13	30	0	3	0	0	0
ASV1264	0	0	0	0	0	0	0	0	0	0	61	0	0	9	0	0	0	0	0	0	0	0	0	0	0	0	8	0	0	0	0	0	0	0	0	0	0	15	0	0	0	0	0	0	0	0	0	0	0
ASV1265	0	0	0	0	0	0	0	0	0	0	0	0	0	0	0	0	16	0	0	0	0	0	0	0	0	0	0	0	0	0	0	0	0	0	0	0	0	0	13	0	0	0	36	36	0	0	0	13	0
ASV1266	0	0	0	0	0	0	0	0	0	0	0	0	0	0	0	0	0	0	0	0	0	0	0	0	0	0	0	0	0	0	0	0	0	0	0	0	0	0	0	0	0	0	0	0	0	0	0	0	0
ASV1267	0	0	0	0	0	0	0	0	0	0	0	0	0	0	0	0	0	0	0	0	0	0	150	0	0	0	0	0	0	0	0	0	0	0	0	0	0	0	0	0	0	0	0	0	0	0	0	0	0
ASV1268	0	0	0	0	0	0	0	0	0	0	0	0	0	0	0	0	0	0	0	0	0	0	0	0	0	0	0	0	0	0	0	0	0	0	0	0	0	0	0	0	0	0	0	0	0	0	0	0	0
ASV1269	0	0	0	0	0	0	0	0	0	0	0	0	0	0	0	0	0	0	0	0	0	0	158	0	0	0	0	0	0	0	0	0	0	0	0	0	0	0	0	0	0	0	0	0	0	0	0	0	0
ASV1270	0	0	0	0	0	0	0	0	0	0	0	0	0	0	0	0	0	0	0	0	0	0	0	0	0	0	0	0	0	0	0	0	33	0	0	0	0	0	0	0	0	0	0	0	145	0	0	0	0
ASV1271	0	0	0	0	0	0	0	0	0	0	0	0	0	0	0	0	0	0	0	0	0	8	0	0	0	0	178	0	0	0	0	0	0	0	0	0	0	0	0	0	0	0	0	0	0	0	0	0	0
ASV1272	0	0	0	0	0	0	0	0	0	0	0	0	0	0	0	0	0	0	0	0	0	0	0	0	0	0	0	0	0	0	0	0	0	0	0	0	0	0	0	0	0	0	0	0	0	0	0	0	0
ASV1273	0	0	0	0	0	0	0	0	0	0	0	0	0	0	0	0	0	0	0	0	0	0	0	0	0	0	0	0	0	0	0	0	0	0	0	0	0	0	0	0	0	0	0	0	0	0	0	0	0
ASV1274	0	0	0	0	0	0	0	0	0	0	0	0	0	0	0	8	0	0	0	0	0	0	0	0	0	0	37	0	10	0	0	0	0	0	0	0	0	0	0	0	0	0	0	0	0	0	0	0	0
ASV1275	0	0	0	0	0	0	0	0	0	0	0	0	0	0	0	0	0	0	0	0	0	0	0	0	0	0	0	0	0	0	0	0	0	0	0	0	0	0	0	0	0	0	0	0	0	0	0	0	0
ASV1276	3	103	0	0	0	0	0	0	0	0	0	0	0	0	0	0	0	0	0	0	0	0	0	0	0	0	0	0	0	0	0	0	0	0	0	0	0	0	0	0	0	0	0	0	0	0	81	0	0
ASV1277	0	0	0	0	0	0	0	0	0	0	0	0	0	0	0	0	0	0	0	0	0	0	0	0	0	0	0	0	0	0	0	0	0	0	0	0	0	0	0	0	0	0	0	0	0	0	0	0	0
ASV1278	0	0	7	0	0	0	0	0	0	0	0	0	0	0	0	0	0	0	0	0	0	0	0	0	0	0	0	0	0	0	0	0	0	0	0	0	0	0	0	0	0	30	0	0	0	0	0	0	0
ASV1279	0	0	0	0	0	0	0	0	0	0	0	0	17	0	0	0	0	0	0	0	0	0	0	0	0	0	0	0	0	0	0	0	0	0	0	0	0	0	0	0	0	0	0	0	107	0	0	0	0
ASV1280	0	0	0	0	0	0	0	0	0	0	0	0	0	0	0	0	0	0	0	0	0	0	0	0	0	0	0	0	0	0	0	0	0	0	0	0	0	0	0	0	0	0	0	0	0	0	0	0	0
ASV1281	0	0	0	0	0	0	0	0	0	0	0	0	0	0	0	0	0	0	0	0	0	0	0	0	0	0	0	0	0	0	0	0	0	0	0	0	0	0	0	0	0	0	0	0	0	0	0	0	0
ASV1282	0	0	0	0	0	0	0	0	0	0	0	0	0	0	0	0	0	0	0	0	0	0	0	0	0	0	0	0	0	0	0	0	0	0	0	0	0	0	0	0	0	0	0	0	0	0	0	0	0
ASV1283	0	0	0	0	0	0	0	0	0	0	147	0	0	0	0	0	0	0	0	0	0	0	0	0	0	0	0	0	0	0	0	0	0	0	0	0	0	0	0	0	0	0	0	0	0	0	0	0	0
ASV1284	0	0	0	0	0	0	0	0	0	0	0	0	0	8	0	0	0	0	0	0	0	0	0	0	0	0	0	0	0	0	0	0	0	0	0	0	0	0	0	0	0	0	0	0	0	0	0	0	0
ASV1285	0	0	0	0	0	0	0	0	0	0	0	0	0	0	0	0	0	0	0	0	0	0	0	0	0	0	0	0	0	0	0	0	0	0	0	0	0	0	0	0	0	0	0	0	0	0	0	0	0
ASV1286	0	0	0	0	0	0	0	0	0	0	0	0	0	0	0	0	0	0	0	0	0	0	0	0	0	0	0	0	0	77	0	0	0	0	0	0	0	0	0	0	0	0	0	0	0	0	0	0	0
ASV1287	0	0	0	0	0	0	0	0	0	0	0	0	65	0	0	0	0	0	0	0	96	0	0	0	0	18	0	0	0	0	0	0	0	0	0	0	0	0	0	0	0	0	0	0	0	0	0	0	0
ASV1288	0	0	0	0	0	0	0	0	0	0	0	0	0	1	0	2	24	22	0	0	0	0	0	0	0	0	2	0	0	21	0	0	0	0	0	0	0	0	0	0	0	0	0	4	0	3	0	40	0
ASV1289	0	0	0	0	0	0	0	0	0	0	0	0	0	0	0	0	0	0	0	0	0	0	0	0	0	56	0	0	0	0	0	0	0	0	0	0	0	4	0	0	0	0	0	0	0	0	0	0	0
ASV1290	0	0	0	0	0	0	0	0	0	0	0	0	0	0	0	14	0	0	0	0	0	0	0	0	0	0	0	0	0	0	0	0	0	0	0	0	0	0	0	0	0	0	0	0	0	0	0	0	0
ASV1291	0	0	0	0	0	0	0	0	0	0	0	0	0	0	0	0	0	0	0	0	0	0	0	0	0	0	0	0	0	0	0	0	0	0	0	0	0	0	0	0	0	0	0	0	0	0	0	0	0
ASV1292	0	0	0	0	0	0	0	0	0	0	0	0	0	0	0	0	0	0	0	0	0	0	0	0	0	117	0	0	0	0	0	0	0	0	0	0	0	0	0	0	0	0	0	0	0	0	0	0	0
ASV1293	0	74	0	0	0	0	0	0	0	0	0	0	0	0	0	0	0	0	0	0	0	0	0	0	0	0	0	0	0	0	0	0	0	0	0	0	0	0	0	0	0	0	0	0	0	0	104	0	0
ASV1294	0	0	0	0	0	0	0	0	0	0	0	0	0	8	0	0	0	0	0	0	0	0	0	0	0	0	0	0	0	0	0	0	0	0	0	0	0	0	0	0	0	0	0	0	0	0	0	0	0
ASV1295	0	0	0	0	0	0	0	0	0	0	0	0	0	0	0	0	0	0	0	0	0	0	0	0	0	0	0	0	12	18	0	0	0	0	0	0	0	0	0	0	0	0	0	0	0	0	0	0	0
ASV1296	0	0	0	0	0	0	0	0	0	0	0	0	0	0	0	0	0	0	0	0	0	0	0	0	0	0	152	0	0	0	0	0	0	0	0	0	0	0	0	0	0	0	0	0	0	0	0	0	0
ASV1297	0	0	0	0	0	0	0	0	0	0	0	0	0	0	0	66	0	0	0	0	0	0	0	0	0	0	0	0	0	0	0	0	0	0	0	0	0	0	0	0	0	0	0	0	0	0	0	149	0
ASV1298	0	0	0	0	0	0	0	0	0	0	223	0	0	0	0	0	0	0	0	0	0	0	0	0	0	0	0	0	0	0	0	0	0	0	0	0	0	0	0	0	0	0	0	0	0	0	0	0	0
ASV1299	0	0	0	0	0	0	0	0	0	0	0	0	0	0	0	0	0	0	0	0	0	0	22	0	0	0	0	0	0	0	0	0	0	0	0	0	0	0	0	0	0	0	0	0	0	0	0	0	0
ASV1300	0	0	0	0	0	0	0	0	0	0	0	0	0	0	0	0	170	0	0	0	0	0	0	0	0	0	0	0	0	0	0	0	0	0	0	0	0	0	0	0	0	0	0	0	0	0	0	0	0
ASV1301	0	0	0	0	0	0	0	0	0	0	0	0	0	0	0	0	0	0	0	0	0	0	0	0	206	0	0	0	0	0	0	0	0	0	0	0	0	0	0	0	0	0	0	0	0	0	0	0	0
ASV1302	10	0	0	0	0	0	0	0	0	0	0	0	0	0	0	0	0	0	0	0	0	0	0	0	0	0	0	0	0	0	0	0	0	0	0	0	0	0	0	0	0	0	0	38	0	0	3	0	0
ASV1303	0	0	0	5	0	0	0	0	0	0	0	0	0	0	0	8	0	0	0	0	0	0	0	0	0	0	0	0	0	0	0	0	0	0	0	0	0	0	0	0	0	0	0	0	0	0	0	0	166
ASV1304	0	0	0	0	0	0	0	0	15	0	0	0	0	0	0	0	0	0	0	0	0	0	0	0	0	0	0	0	0	0	0	0	0	0	0	0	0	0	0	0	0	0	0	0	0	0	0	0	0
ASV1305	0	0	0	0	0	0	0	0	0	0	0	0	0	0	0	0	0	0	0	0	0	0	90	0	0	0	0	0	0	0	0	0	0	0	0	0	0	0	0	0	0	0	0	0	0	0	0	0	0
ASV1306	0	0	0	0	0	0	0	0	0	0	0	0	0	0	0	0	0	0	0	0	0	0	0	0	0	0	0	0	0	0	0	0	0	0	0	0	0	0	0	16	0	0	0	0	0	0	0	21	0
ASV1307	0	0	0	0	0	0	0	0	0	0	55	0	0	0	0	0	0	0	0	0	0	0	0	0	0	0	0	0	0	0	0	0	8	0	0	0	0	0	0	0	0	0	0	0	0	0	0	0	0
ASV1308	0	0	0	0	0	0	0	0	0	0	0	0	0	0	0	0	0	0	0	0	0	8	0	0	0	0	0	11	4	0	0	0	0	0	0	0	10	0	0	0	0	0	0	0	0	0	0	0	0
ASV1309	0	0	0	0	0	0	0	0	0	0	0	0	0	0	0	0	0	0	0	0	0	8	0	0	0	0	0	0	0	0	0	0	0	0	166	0	0	0	0	0	0	0	0	0	0	0	0	0	0
ASV1310	0	0	0	0	0	0	0	0	0	0	0	0	0	0	0	0	0	0	0	0	0	0	0	0	0	0	0	0	0	0	0	0	0	0	0	0	0	0	0	0	0	0	0	0	0	0	0	0	0
ASV1311	0	0	0	0	0	0	0	0	0	0	0	0	0	0	0	0	0	0	0	0	0	0	0	0	0	0	0	0	0	0	0	0	0	0	0	0	0	0	0	0	0	0	0	0	221	0	0	0	0
ASV1312	0	0	0	0	0	0	0	0	0	0	0	0	0	0	0	0	0	0	0	0	0	0	0	0	0	0	0	0	0	0	0	0	0	0	0	0	0	0	0	0	0	0	0	0	0	0	0	0	0
ASV1313	0	0	0	0	0	0	0	0	0	0	0	0	0	0	0	0	0	0	0	0	0	0	0	0	0	0	0	0	0	0	0	0	0	0	0	0	0	0	0	0	0	0	0	0	0	0	0	0	0
ASV1314	0	0	0	0	0	0	0	0	0	0	0	0	0	0	0	0	0	0	0	0	0	0	113	0	0	0	0	0	12	0	0	0	0	0	0	0	0	0	0	0	0	0	0	0	0	0	0	0	0
ASV1315	0	0	0	0	0	0	0	0	0	0	0	0	0	0	0	0	0	0	0	0	0	0	0	0	0	0	0	0	0	0	0	0	0	0	0	0	0	0	0	0	0	0	58	58	0	0	0	0	0
ASV1316	0	0	0	0	16	16	0	0	0	0	0	0	0	0	0	0	0	0	6	0	0	0	47	0	0	0	0	0	12	0	0	0	0	0	0	0	0	0	0	0	0	0	0	0	0	0	0	12	0
ASV1317	0	0	0	0	0	0	0	0	0	0	0	0	0	0	0	0	0	0	0	0	0	0	0	0	0	0	0	0	0	0	0	0	0	0	0	0	0	0	0	0	0	0	0	0	0	0	0	83	0
ASV1318	0	0	0	0	0	0	0	0	0	0	0	15	0	0	0	0	0	0	0	23	0	0	21	0	0	0	0	0	0	0	0	0	0	0	0	0	0	0	0	0	0	0	0	0	0	0	0	0	0
ASV1319	0	0	0	0	0	0	0	0	0	0	0	0	0	0	0	0	0	0	9	0	0	0	0	0	0	0	0	0	0	0	0	0	0	0	0	0	0	0	0	0	70	0	0	0	0	0	0	0	0
ASV1320	7	0	0	0	0	11	0	0	0	0	0	15	0	0	0	0	0	0	0	0	0	0	0	0	0	0	0	0	0	0	0	0	0	0	0	0	0	0	0	0	0	0	0	0	0	80	26	0	0
ASV1321	2	9	0	0	10	0	0	0	0	0	0	0	0	9	0	0	4	0	0	0	0	0	0	7	10	0	0	0	1	2	0	0	0	0	0	0	0	0	0	0	0	0	0	4	9	0	0	3	0
ASV1322	0	0	0	0	0	0	0	0	0	0	0	0	0	0	0	0	0	0	0	0	0	0	0	0	0	0	0	0	0	0	14	0	0	0	0	0	0	0	0	0	0	0	0	25	0	0	0	0	0
ASV1323	0	0	0	0	19	0	0	0	8	0	0	0	0	0	0	0	0	0	0	0	0	0	0	0	0	0	0	0	0	0	0	0	0	0	0	0	0	0	0	0	0	0	0	0	0	0	0	0	0
ASV1324	0	0	0	0	0	0	0	0	0	0	0	0	0	0	0	0	0	0	0	0	0	0	0	0	0	26	0	0	0	28	0	0	0	0	0	0	0	0	0	0	0	0	0	0	0	0	0	165	0
ASV1325	0	0	0	0	0	0	0	0	0	0	0	0	0	0	0	0	0	0	0	0	0	0	0	0	0	0	0	0	0	0	0	0	0	0	0	0	0	0	0	0	0	0	0	0	0	0	0	0	0
ASV1326	0	0	0	0	0	0	0	0	0	0	0	0	0	0	0	0	0	0	0	0	0	0	0	0	0	0	0	0	0	0	0	0	0	0	0	0	0	0	0	0	0	0	0	0	0	0	0	0	0
ASV1327	0	0	0	0	0	0	0	0	0	0	0	0	0	0	0	0	0	0	0	0	0	0	0	0	0	0	0	0	0	0	0	0	0	0	0	0	0	0	0	0	0	0	0	0	0	0	0	0	0
ASV1328	0	0	0	0	0	0	0	0	0	0	0	0	0	0	0	0	0	0	0	0	0	0	0	0	0	0	0	0	0	0	0	0	0	0	0	0	0	0	0	0	0	0	0	0	0	0	0	0	0
ASV1329	0	0	0	0	0	0	0	0	0	0	0	0	0	0	0	16	23	0	0	0	0	0	0	0	0	0	53	0	0	0	0	0	0	0	0	0	0	0	0	0	0	0	0	0	0	15	0	0	0
ASV1330	0	0	0	0	0	0	0	0	0	0	0	0	0	14	0	0	0	0	0	0	0	0	0	0	0	0	0	0	0	0	0	0	0	0	104	0	0	0	0	0	0	0	0	0	0	0	0	0	0
ASV1331	0	0	0	0	0	0	0	0	0	0	0	0	0	0	0	0	0	0	0	0	0	6	158	0	0	0	0	0	0	0	0	0	0	0	0	0	0	0	0	0	0	0	0	0	0	0	0	0	0
ASV1332	0	0	0	0	0	0	0	0	0	0	0	0	0	0	0	0	0	0	0	0	0	0	161	0	0	34	0	0	0	0	0	0	0	0	0	0	0	0	0	0	0	0	0	0	0	0	0	0	0
ASV1333	39	0	0	0	0	0	0	0	0	0	0	0	0	0	0	0	0	0	0	0	0	0	22	0	0	0	0	0	0	0	0	0	0	0	88	0	0	0	0	0	0	0	0	0	0	0	0	0	0
ASV1334	0	0	0	0	0	0	0	0	3	0	0	0	0	0	0	0	0	0	0	0	0	0	0	0	0	0	0	0	0	0	0	0	0	0	0	0	0	0	0	0	0	0	141	0	0	0	0	0	0
ASV1335	0	0	0	0	0	0	0	0	0	0	0	0	0	0	0	0	0	0	0	0	0	0	0	0	0	0	0	0	0	0	0	0	0	0	0	0	0	0	0	0	0	0	0	0	0	0	0	0	0
ASV1336	0	0	0	0	0	0	0	0	0	0	0	0	0	0	0	0	0	0	0	3	0	0	0	0	0	0	0	0	0	0	0	0	0	0	0	0	0	0	0	0	0	0	7	0	0	19	0	174	0
ASV1337	0	0	0	0	0	0	0	0	0	0	0	0	0	0	0	0	0	0	0	0	0	0	0	0	0	0	0	0	0	0	0	0	0	0	0	0	0	0	0	0	0	0	0	0	0	0	0	216	0
ASV1338	0	0	0	0	0	0	0	0	0	0	0	0	0	0	0	0	0	0	0	0	0	0	0	0	0	0	20	0	0	0	0	0	0	0	0	0	0	0	0	0	0	0	0	0	0	0	0	189	0
ASV1339	0	0	0	0	0	0	0	0	0	0	0	0	0	0	0	0	0	0	0	0	0	0	0	0	0	0	0	0	37	0	5	0	0	0	0	0	0	0	0	0	0	0	0	0	0	0	0	0	0
ASV1340	0	0	0	0	0	0	0	0	0	0	0	0	58	0	0	0	0	0	0	0	0	0	0	0	0	0	0	0	0	0	0	0	0	0	0	0	0	0	0	0	0	0	0	0	0	0	0	0	0
ASV1341	0	0	0	0	0	0	0	0	0	0	0	0	0	0	0	0	0	0	0	0	0	0	0	0	0	0	0	0	0	0	0	0	0	0	207	0	0	0	0	0	0	0	0	0	0	0	0	0	0
ASV1342	0	0	0	0	0	0	0	0	0	0	0	0	0	0	0	0	0	0	0	0	0	0	0	0	0	0	0	0	0	0	0	0	0	0	0	0	0	0	0	0	0	0	0	0	0	0	0	215	0
ASV1343	0	0	0	0	0	0	0	0	131	0	0	0	0	0	0	9	0	6	0	0	0	0	0	0	0	0	15	0	0	0	0	0	0	0	0	0	0	0	0	0	0	0	0	0	0	0	0	0	5
ASV1344	0	0	0	0	0	0	0	0	0	0	0	0	0	0	0	0	0	0	0	0	0	0	0	0	0	36	0	0	0	0	0	0	0	0	0	0	0	0	0	0	0	0	0	0	0	0	0	0	0
ASV1345	0	56	0	0	0	0	0	0	0	0	0	0	0	0	0	0	0	0	0	0	0	0	0	0	0	0	0	0	0	0	0	0	0	0	0	0	0	0	0	0	0	0	0	0	0	0	138	0	0
ASV1346	0	0	0	0	0	0	0	0	0	0	0	0	0	0	0	0	0	0	0	0	0	0	0	0	0	0	0	0	0	0	0	0	0	0	0	0	0	0	0	0	0	0	0	54	0	0	0	0	0
ASV1347	0	0	0	0	0	0	0	0	0	0	0	0	0	0	0	0	0	0	0	0	0	0	0	0	0	0	0	0	0	0	0	0	0	0	0	0	0	0	0	0	0	0	0	0	0	0	0	0	0
ASV1348	0	0	0	0	0	0	0	0	0	0	0	0	0	0	0	0	0	0	0	0	0	0	0	0	0	0	0	0	0	0	0	0	0	0	0	0	0	0	0	0	0	0	0	0	0	0	0	0	0
ASV1349	0	0	0	0	0	0	0	0	0	0	0	0	0	0	0	0	0	0	0	0	0	0	0	0	0	163	0	0	0	0	0	0	0	0	0	0	0	0	0	0	0	0	0	0	35	0	0	0	0
ASV1350	0	0	0	0	0	0	0	0	0	0	0	0	0	0	0	0	0	0	0	0	0	0	0	0	0	0	0	0	0	0	0	0	0	0	0	0	0	0	0	0	0	0	0	0	0	0	0	0	0
ASV1351	0	0	0	0	0	0	0	0	0	0	0	0	0	0	0	0	0	0	0	0	0	0	0	0	0	0	15	0	0	0	0	0	0	0	0	0	0	0	0	0	0	0	0	0	0	0	0	36	0
ASV1352	0	0	0	0	0	0	0	0	0	0	0	0	0	0	0	0	0	0	0	0	0	0	0	0	0	0	0	0	0	0	0	0	0	0	0	0	0	0	0	0	0	0	0	0	0	0	0	0	0
ASV1353	10	0	0	0	0	0	0	0	0	0	0	0	0	10	0	0	0	21	0	0	0	0	0	0	0	0	9	0	22	0	0	0	0	0	0	0	0	0	0	0	0	0	0	0	0	0	0	47	0
ASV1354	0	0	0	0	0	0	0	0	0	0	0	0	0	0	0	0	0	0	0	0	0	0	0	0	0	0	0	0	0	0	0	0	0	0	0	0	0	0	0	0	0	0	178	0	0	0	0	0	0
ASV1355	0	0	0	0	0	0	0	0	0	0	0	0	0	0	0	0	0	0	0	0	0	0	24	0	0	0	0	0	0	0	0	0	0	0	0	0	0	0	0	0	0	0	13	16	0	0	18	0	0
ASV1356	0	0	0	0	0	0	0	0	0	0	0	0	0	0	0	55	0	0	0	0	0	0	0	0	0	0	0	0	0	0	0	0	0	0	0	0	0	0	0	4	0	0	2	0	0	0	0	0	0
ASV1357	0	0	0	0	0	0	0	0	0	0	0	0	0	0	0	0	0	0	0	0	0	0	0	0	0	0	0	0	0	0	0	0	0	0	0	0	0	0	0	0	0	0	0	0	0	212	0	0	0
ASV1358	0	0	0	0	0	0	0	0	0	0	0	0	0	0	0	194	0	0	0	0	0	0	0	0	0	0	0	0	0	0	0	0	0	0	0	0	0	0	0	0	0	0	0	0	0	0	0	0	0
ASV1359	0	0	0	0	0	0	0	0	0	0	0	0	0	0	0	0	0	0	0	0	0	0	0	0	0	0	0	0	0	0	0	0	0	0	0	0	0	0	0	0	0	0	0	0	0	0	0	0	0
ASV1360	0	0	0	0	0	0	0	0	0	0	0	0	0	0	0	0	0	0	0	0	0	0	0	0	0	0	0	0	0	0	0	0	0	0	0	0	0	0	0	0	0	0	0	0	0	0	0	0	0
ASV1361	0	0	0	0	0	0	0	0	0	0	0	0	0	0	0	0	0	0	0	0	0	0	0	0	0	0	0	0	0	0	0	0	59	0	0	0	0	0	0	0	0	0	0	0	0	0	0	0	0
ASV1362	0	0	0	0	0	0	0	0	0	0	0	0	0	0	0	0	0	0	0	0	0	0	0	0	0	0	0	0	0	0	0	0	0	0	0	0	0	0	0	0	0	0	0	0	0	0	0	0	0
ASV1363	0	0	0	0	0	0	0	0	0	0	0	0	0	0	0	0	0	0	0	0	0	0	0	0	0	0	142	0	0	0	0	0	0	0	0	0	0	0	0	0	0	0	0	0	0	0	0	12	0
ASV1364	0	0	0	0	0	0	0	0	24	0	0	0	0	0	0	0	0	19	0	0	0	0	0	16	0	57	0	0	0	0	0	0	0	0	26	0	0	0	0	0	0	0	0	0	0	0	0	0	0
ASV1365	0	0	0	0	0	0	0	0	0	0	0	0	0	0	0	0	0	0	0	0	0	0	0	0	0	0	0	0	0	0	0	0	0	0	0	0	0	0	0	0	0	0	0	0	0	0	0	0	0
ASV1366	0	0	0	0	0	0	0	0	0	0	0	0	0	0	0	0	0	0	0	0	0	0	0	0	0	0	0	0	0	0	0	0	0	0	0	0	0	0	0	0	0	0	0	0	0	0	0	0	0
ASV1367	0	0	0	0	0	0	0	0	0	0	0	0	0	0	0	0	0	0	0	0	0	0	0	0	0	0	0	0	0	0	0	0	0	0	0	0	0	0	0	0	0	0	0	0	0	0	0	0	0
ASV1368	0	0	0	0	0	0	0	0	0	0	0	0	0	0	0	0	0	0	0	0	0	0	0	0	0	0	0	0	0	0	0	0	0	0	0	0	0	0	0	0	0	0	0	0	0	0	0	0	0
ASV1369	0	0	0	0	0	0	0	0	0	0	0	0	0	0	0	0	0	0	0	0	0	0	0	0	0	0	0	0	0	0	0	0	0	0	0	0	0	0	0	0	0	0	0	0	0	0	0	0	0
ASV1370	0	0	0	0	0	0	0	0	0	0	51	0	0	0	0	0	0	0	0	0	0	0	0	0	0	0	0	0	0	0	0	0	0	0	0	0	0	0	0	0	0	0	0	0	0	158	0	0	0
ASV1371	0	0	0	0	0	0	0	0	0	0	0	0	0	0	0	0	0	0	0	0	0	0	0	0	0	0	0	0	0	0	0	0	0	0	0	0	0	0	0	0	0	0	0	0	0	0	0	0	0
ASV1372	0	0	0	0	0	0	0	0	0	0	0	0	0	0	0	0	0	0	0	0	0	0	0	0	0	139	0	0	0	0	0	0	0	0	0	0	0	0	0	0	0	0	0	0	0	0	0	0	0
ASV1373	0	0	0	0	0	0	0	0	0	0	0	0	0	0	0	0	0	0	0	0	0	0	80	0	0	0	0	28	0	0	0	0	0	0	0	0	0	0	0	0	0	0	0	0	0	0	0	0	0
ASV1374	0	0	0	0	0	0	0	0	0	0	0	0	0	0	0	0	0	0	0	0	0	0	0	0	0	0	0	0	0	0	0	0	0	0	0	0	0	0	0	0	0	0	0	0	0	0	0	0	0
ASV1375	0	9	0	0	0	0	0	0	0	0	0	0	0	0	0	0	0	0	0	0	0	0	0	0	0	39	0	0	0	0	0	0	0	0	0	0	0	0	0	75	0	0	13	0	0	0	0	3	0
ASV1376	0	0	0	0	0	0	0	0	0	0	0	0	99	0	0	0	0	0	0	0	0	0	0	0	0	0	0	0	0	0	0	0	0	0	0	0	0	0	0	0	0	0	0	0	0	0	0	0	0
ASV1377	0	0	0	0	0	0	0	0	0	0	0	0	0	0	0	0	0	0	4	0	0	0	0	0	0	0	0	0	0	0	0	0	0	0	0	0	0	0	0	0	0	0	0	0	0	0	0	0	0
ASV1378	0	0	0	0	0	0	0	0	0	0	0	0	0	0	0	0	0	0	0	0	0	0	0	0	0	0	0	0	0	0	0	0	0	0	0	0	0	0	0	0	0	0	0	0	0	0	0	0	0
ASV1379	4	0	0	0	0	0	0	0	0	0	0	0	0	0	0	0	0	0	0	0	0	0	0	0	0	0	0	0	0	0	0	0	0	0	0	0	0	0	0	0	0	0	194	0	0	0	0	0	0
ASV1380	0	49	2	0	0	0	0	0	0	0	0	0	0	0	0	0	0	0	0	0	0	0	0	0	0	0	0	0	0	0	0	0	0	0	0	0	0	0	0	0	0	0	0	0	0	0	115	0	0
ASV1381	0	0	0	0	0	0	0	0	0	0	0	0	0	0	0	0	0	0	0	0	0	0	0	0	0	0	0	0	0	0	0	0	42	0	0	0	0	0	0	0	0	0	0	0	28	0	0	0	0
ASV1382	0	0	0	0	0	0	0	0	0	0	0	0	0	0	0	0	0	0	0	0	0	0	0	0	0	0	16	0	0	0	0	0	0	0	0	0	0	0	0	0	0	0	0	0	0	0	0	9	0
ASV1383	0	0	0	0	0	0	0	0	29	0	0	0	0	0	0	0	0	0	0	0	0	0	0	0	0	38	0	8	0	0	0	0	0	0	0	0	0	0	0	0	0	0	0	0	0	0	0	0	0
ASV1384	0	0	0	0	0	0	0	0	0	0	0	0	0	172	0	0	0	0	0	0	0	0	0	0	0	0	0	0	0	0	0	0	0	0	0	0	0	0	0	0	0	0	0	0	0	0	0	0	0
ASV1385	0	0	0	0	0	0	0	0	0	0	0	0	0	0	0	69	0	0	0	0	0	0	0	0	0	0	0	0	0	0	0	0	0	0	0	0	0	0	0	0	0	0	0	0	0	0	0	0	0
ASV1386	0	0	0	0	0	0	0	0	0	0	0	0	0	0	0	0	0	0	0	0	0	0	0	0	0	0	0	0	0	0	0	0	0	0	0	0	0	0	0	0	0	0	0	0	0	0	0	0	0
ASV1387	0	0	0	0	0	0	0	0	0	0	0	0	0	0	0	0	64	0	0	0	0	0	22	15	0	0	0	0	0	0	10	0	0	0	0	0	0	0	0	0	0	0	0	0	0	25	0	0	0
ASV1388	0	0	0	0	0	0	0	0	6	0	0	0	0	15	0	0	0	0	0	0	0	24	0	3	0	0	0	0	0	0	0	0	0	0	0	0	0	0	0	0	0	0	0	0	0	0	0	0	0
ASV1389	0	0	0	0	0	0	0	0	0	0	0	0	0	6	0	0	0	0	0	0	0	0	0	0	0	0	0	0	0	0	0	0	79	0	0	0	0	0	0	0	0	0	0	0	0	0	0	0	0
ASV1390	0	0	0	0	0	0	0	0	0	0	0	0	0	0	0	0	0	0	0	0	0	0	0	0	0	0	0	0	0	0	0	0	0	0	0	0	0	0	0	0	0	0	0	0	0	0	0	0	0
ASV1391	0	0	0	0	0	0	0	0	0	0	29	0	0	0	0	0	0	0	0	0	0	0	0	0	0	0	0	0	0	0	0	0	0	0	0	0	0	0	0	0	0	0	9	0	0	0	15	0	73
ASV1392	0	0	0	0	0	0	0	0	0	0	41	0	0	0	0	0	0	0	0	0	0	0	5	0	0	0	0	0	0	0	0	0	0	0	0	6	0	0	0	0	0	0	0	0	0	0	0	0	0
ASV1393	0	0	0	0	0	0	0	0	0	0	0	0	0	0	0	0	0	0	0	0	0	0	176	0	0	0	0	0	0	0	0	0	0	0	0	0	0	0	0	0	0	0	0	0	0	0	0	0	0
ASV1394	0	0	0	0	0	0	0	0	0	0	0	0	0	0	0	0	0	0	0	0	0	0	0	0	0	0	163	0	0	0	0	0	0	0	0	0	0	0	0	0	0	0	0	0	0	0	0	0	0
ASV1395	0	0	0	0	0	0	0	0	0	0	0	0	0	0	0	0	0	0	0	0	0	0	0	0	0	0	0	0	0	0	0	0	0	0	0	0	0	0	0	0	0	0	0	0	0	0	0	0	0
ASV1396	0	104	0	0	0	0	0	0	0	0	0	0	0	0	0	0	0	0	0	0	0	0	0	0	0	0	0	0	0	0	0	0	0	0	0	0	0	0	0	0	0	0	0	0	0	0	100	0	0
ASV1397	0	0	0	0	0	0	0	0	0	0	0	0	0	0	0	32	0	0	0	0	0	0	0	0	0	0	0	0	0	0	0	0	0	0	0	0	0	0	0	0	0	0	0	0	0	0	0	111	0
ASV1398	0	0	0	0	0	0	0	0	0	0	0	0	0	2	0	0	0	0	0	9	0	8	0	0	0	0	0	0	0	0	0	0	0	0	0	0	0	0	0	0	0	0	0	0	0	0	0	0	0
ASV1399	0	0	0	0	0	0	0	0	0	0	0	0	0	0	0	13	0	0	0	0	0	0	0	0	0	0	67	0	0	0	0	0	0	0	0	0	0	0	0	0	0	0	0	0	0	0	0	0	0
ASV1400	0	0	0	0	0	0	0	0	0	0	0	0	0	0	0	0	4	0	0	0	0	0	0	0	0	0	0	0	0	0	0	0	0	0	0	0	0	0	0	0	0	0	0	0	0	0	0	0	0
ASV1401	0	0	0	0	0	0	0	0	0	0	0	0	0	0	0	0	0	0	0	0	0	0	0	0	0	0	0	0	0	0	0	0	0	0	0	0	0	0	0	0	0	0	0	0	0	0	0	0	0
ASV1402	0	0	0	0	0	0	0	0	0	0	0	0	0	0	0	0	0	0	0	0	0	0	0	0	0	0	0	0	0	0	0	0	0	0	0	0	0	0	0	0	0	0	55	0	0	0	0	0	0
ASV1403	0	0	0	0	0	0	0	0	0	0	0	0	0	0	0	0	0	0	10	0	64	0	0	0	0	0	0	0	0	0	0	0	0	0	0	0	0	0	0	0	5	0	0	0	0	0	0	0	32
ASV1404	0	0	0	0	0	0	0	0	0	0	0	0	0	0	0	0	0	0	0	0	0	0	0	0	0	0	0	0	0	0	0	0	0	0	0	0	0	0	0	0	0	0	0	0	0	0	0	0	0
ASV1405	0	0	0	0	0	0	0	0	0	0	0	0	0	0	0	0	129	0	0	0	0	0	0	0	0	0	0	0	0	0	0	0	8	0	0	0	0	0	54	0	0	0	0	0	0	0	0	0	0
ASV1406	0	0	0	0	0	0	0	0	0	0	0	0	0	0	0	0	58	0	0	0	0	0	0	0	0	0	0	0	0	0	0	0	0	0	0	0	0	0	0	0	0	0	0	0	0	0	0	0	0
ASV1407	0	0	0	0	0	0	0	0	0	0	0	0	0	0	0	0	0	114	0	0	0	0	0	0	0	0	0	0	0	0	0	0	0	0	0	0	0	0	0	0	0	0	0	0	0	0	0	0	0
ASV1408	0	0	0	0	0	0	0	0	0	0	0	0	0	0	0	0	0	0	0	0	85	0	61	0	0	0	0	0	0	0	0	0	0	0	0	0	0	0	0	0	0	0	0	6	0	0	0	0	0
ASV1409	0	0	0	0	0	0	0	0	0	0	0	0	0	0	0	10	0	6	0	0	0	0	0	0	0	0	0	0	0	0	0	0	0	0	0	0	0	0	0	0	0	0	0	0	0	0	0	0	0
ASV1410	0	0	0	0	0	0	0	0	0	0	0	0	0	11	0	0	0	54	0	0	0	0	0	0	0	0	0	0	0	0	0	0	0	0	0	0	0	0	0	0	0	0	0	0	0	0	0	0	0
ASV1411	0	11	0	0	0	0	0	0	0	0	0	38	0	0	0	0	0	0	0	0	0	0	0	0	0	0	0	0	0	0	0	0	0	0	0	0	0	0	0	0	0	0	0	0	0	0	0	0	0
ASV1412	0	0	0	0	0	0	0	0	0	0	0	0	0	0	0	0	0	0	0	0	0	0	0	0	0	9	0	4	0	2	0	0	0	0	0	0	0	0	0	0	0	0	0	5	0	3	0	0	0
ASV1413	0	0	0	0	0	0	0	0	0	0	0	0	0	0	0	0	0	0	0	0	0	0	0	0	0	0	0	0	0	0	0	0	0	0	0	0	0	0	0	0	0	0	0	0	0	35	0	0	0
ASV1414	0	0	0	0	0	0	0	0	0	0	0	0	0	0	0	181	0	0	0	0	0	0	0	0	0	0	0	0	0	0	0	0	0	0	0	0	0	0	0	0	0	0	0	0	0	0	0	0	0
ASV1415	0	0	0	0	0	0	0	0	0	0	0	0	0	0	0	0	0	0	0	0	0	0	0	0	0	0	0	0	0	0	0	0	0	0	0	0	0	0	0	0	0	0	0	0	0	0	0	0	0
ASV1416	0	0	0	0	0	0	0	0	0	0	0	0	0	0	0	0	0	0	0	0	0	0	0	0	0	0	0	0	0	0	0	0	0	0	0	0	0	0	0	0	0	0	0	0	0	0	0	0	0
ASV1417	0	0	0	0	0	0	0	0	0	0	0	0	0	0	0	0	0	0	0	0	0	0	0	0	0	0	0	0	0	0	0	0	0	0	0	0	0	0	0	0	0	0	77	0	0	0	0	0	0
ASV1418	0	0	0	0	0	0	0	0	0	0	0	0	0	0	0	0	0	0	0	0	0	0	0	1	0	0	0	0	0	0	0	0	0	0	0	0	0	0	0	0	0	0	0	40	0	0	0	0	0
ASV1419	0	0	0	0	0	0	0	0	0	0	105	18	0	0	0	0	0	0	0	0	0	0	0	0	0	0	0	0	0	0	0	0	0	0	0	0	0	0	0	12	0	0	0	0	0	0	0	0	0
ASV1420	0	0	0	0	0	0	0	0	0	0	0	0	0	0	0	0	0	0	0	0	0	0	0	0	0	0	0	0	0	0	0	0	0	0	0	0	0	0	0	0	0	0	0	0	0	0	0	0	0
ASV1421	0	0	0	0	0	0	0	0	0	0	0	0	0	0	0	0	0	0	0	0	0	0	0	0	0	0	0	0	0	0	0	0	0	0	0	0	0	0	0	0	0	0	0	0	0	0	0	0	0
ASV1422	0	0	0	0	0	0	0	0	0	0	0	0	0	0	0	0	0	0	0	0	0	0	0	0	0	0	0	0	0	0	0	0	0	0	0	0	0	0	0	0	0	0	0	0	0	0	0	0	0
ASV1423	0	70	0	0	0	0	0	0	0	0	0	0	0	0	0	0	0	3	0	0	0	0	19	0	0	0	0	0	0	0	0	0	0	0	0	0	0	0	0	0	0	0	0	0	0	0	107	0	0
ASV1424	0	0	0	0	0	0	0	0	0	0	0	0	0	0	0	0	0	0	0	0	0	0	0	0	0	0	0	0	0	0	0	0	0	0	0	0	0	0	0	0	0	0	0	0	0	0	0	0	0
ASV1425	0	0	0	0	0	0	0	0	0	0	0	0	0	0	0	0	162	0	0	0	0	0	0	0	0	0	0	0	0	0	0	0	0	0	32	0	0	0	0	0	0	0	0	0	0	0	0	0	0
ASV1426	0	0	0	0	0	0	0	0	0	0	0	0	0	0	0	0	0	0	0	0	0	0	0	0	0	0	0	0	0	0	0	0	0	0	0	0	0	0	0	0	0	0	0	0	0	0	0	0	0
ASV1427	0	0	0	0	0	0	0	0	0	0	0	0	0	0	0	0	0	0	0	0	0	0	0	0	0	0	0	0	130	0	0	0	0	0	0	0	0	0	0	0	0	0	0	0	0	0	0	0	0
ASV1428	0	0	0	0	0	0	0	0	0	0	0	0	65	0	0	0	0	0	0	0	0	0	0	0	0	0	0	0	0	0	0	0	0	0	0	0	0	0	0	0	0	0	0	39	0	0	0	29	0
ASV1429	0	0	0	0	0	0	0	0	0	0	0	0	0	0	0	0	0	0	0	0	0	0	0	0	0	0	0	0	0	0	0	0	0	0	0	0	0	0	0	0	0	0	0	9	0	0	7	0	0
ASV1430	0	0	0	0	0	0	14	0	0	0	0	0	0	0	0	0	0	0	0	0	0	0	0	0	0	28	0	0	0	0	0	0	0	0	0	0	0	0	0	0	0	0	0	0	29	0	0	0	0
ASV1431	0	0	0	0	0	0	0	29	0	0	0	0	0	0	0	0	0	0	0	0	48	0	0	0	0	0	0	0	0	0	0	0	0	0	0	0	0	0	0	0	0	0	0	0	10	0	0	0	0
ASV1432	0	0	0	0	0	3	0	0	0	0	0	0	0	0	0	0	0	0	0	0	0	0	0	0	0	0	0	0	0	0	0	0	0	0	0	0	0	0	0	0	0	0	0	0	0	0	0	0	0
ASV1433	0	0	0	0	0	0	0	0	0	0	0	0	0	0	0	63	0	0	0	0	0	5	0	0	0	0	0	0	0	0	0	0	0	0	0	0	0	0	0	0	0	0	0	0	0	0	0	0	0
ASV1434	0	0	0	0	0	0	0	0	0	0	0	0	0	0	0	0	0	0	0	0	0	0	0	0	0	0	0	0	0	0	0	0	0	0	0	0	0	0	0	0	0	0	0	0	0	0	0	0	0
ASV1435	0	0	0	0	0	0	0	0	12	0	0	0	0	0	0	0	0	0	11	0	0	0	0	0	0	0	0	0	0	0	0	0	0	0	0	0	0	0	0	0	0	0	0	6	0	0	0	0	0
ASV1436	0	0	0	0	0	0	0	0	0	0	0	0	0	0	0	0	0	0	0	0	0	0	0	0	0	0	0	0	0	0	0	0	0	0	0	0	0	0	31	0	0	0	0	0	0	104	0	0	0
ASV1437	0	86	0	0	0	0	0	0	0	0	0	0	0	0	0	0	0	0	0	0	0	0	0	0	0	0	0	0	0	0	0	0	0	0	0	0	0	0	0	0	0	0	0	0	0	0	104	0	0
ASV1438	0	0	0	0	0	0	0	0	0	0	185	0	0	0	0	0	0	0	0	0	0	0	0	0	0	0	0	0	0	0	0	0	0	0	0	0	0	0	0	0	0	0	0	0	0	0	0	0	0
ASV1439	0	0	0	0	0	0	0	0	0	0	34	0	0	0	0	0	0	0	0	0	0	0	0	0	0	0	0	0	0	0	0	0	0	0	0	0	0	0	0	0	0	0	0	0	0	0	0	0	0
ASV1440	0	0	0	0	0	0	0	0	0	0	0	63	0	0	0	0	0	0	0	0	0	0	0	0	0	0	0	0	0	0	0	0	0	0	89	0	0	0	0	0	0	11	0	0	0	0	0	0	0
ASV1441	0	0	0	0	0	0	0	0	0	0	0	0	0	0	0	0	0	0	0	0	0	0	0	0	0	0	0	0	0	0	0	0	0	0	0	0	0	0	0	0	0	0	55	0	0	0	0	0	0
ASV1442	0	101	0	0	0	0	0	0	0	0	0	0	0	0	0	0	0	0	0	0	0	0	0	0	0	0	0	0	0	0	0	0	0	0	0	0	0	0	0	0	0	0	0	0	0	0	94	0	0
ASV1443	0	0	0	0	0	0	0	0	0	0	0	0	0	0	0	0	0	0	0	88	0	0	0	0	0	0	0	0	0	0	0	0	0	0	0	0	0	0	0	0	0	0	0	0	0	55	0	0	0
ASV1444	0	0	0	0	0	0	0	0	0	0	0	0	0	0	0	0	0	0	0	0	0	0	0	0	0	0	90	0	0	0	0	0	0	0	0	0	0	0	0	0	0	0	0	0	0	0	0	0	0
ASV1445	0	0	0	0	0	0	0	0	0	0	0	0	0	0	0	0	0	0	0	0	0	0	0	0	0	0	0	0	0	0	0	0	0	0	0	0	0	0	0	0	0	0	0	0	0	0	0	0	0
ASV1446	0	0	0	0	0	0	0	0	0	0	195	0	0	0	0	0	0	0	0	0	0	0	0	0	0	0	0	0	0	0	0	0	0	0	0	0	0	0	0	0	0	0	0	0	0	0	0	0	0
ASV1447	0	0	0	0	0	0	0	0	0	0	0	0	0	0	0	0	0	0	0	0	0	0	0	0	0	0	0	0	0	0	0	0	0	0	0	0	0	0	0	0	0	0	0	0	0	0	0	0	0
ASV1448	0	0	0	0	0	0	0	0	0	0	0	0	0	0	0	0	0	0	0	0	0	0	0	0	0	0	0	0	0	0	0	0	0	0	0	0	0	0	0	0	0	0	0	0	0	0	0	0	0
ASV1449	0	0	0	0	0	0	0	0	0	0	0	0	0	0	0	0	0	0	0	0	0	0	0	0	0	0	0	0	0	0	0	0	0	0	0	0	0	0	0	0	0	0	0	0	0	0	0	0	0
ASV1450	0	0	0	0	0	0	0	0	0	0	0	0	0	0	0	0	0	0	0	0	0	0	0	0	0	0	0	0	0	0	0	0	0	0	0	0	0	0	0	0	0	0	0	0	0	0	0	122	0
ASV1451	0	0	0	0	0	0	0	0	32	0	0	0	0	0	0	0	0	0	0	0	0	0	0	0	0	0	0	0	0	0	0	0	0	0	0	0	0	0	0	0	0	0	0	0	0	0	0	0	0
ASV1452	0	0	0	0	0	0	0	0	0	0	55	0	0	0	0	0	0	0	0	0	0	0	0	0	0	0	0	0	0	0	0	0	0	0	15	0	0	0	0	0	0	0	0	0	0	0	0	0	0
ASV1453	0	0	0	0	0	0	0	0	0	0	0	0	0	0	0	0	0	0	0	0	0	0	0	0	0	0	0	0	0	0	0	0	0	0	0	0	0	0	0	0	0	0	0	0	0	0	0	0	0
ASV1454	0	0	0	0	0	0	0	0	0	0	0	0	0	0	0	14	0	0	0	0	0	0	7	0	0	0	0	0	7	0	0	0	0	0	0	0	0	0	43	0	0	0	16	0	12	0	13	0	0
ASV1455	0	0	0	0	0	0	193	0	0	0	0	0	0	0	0	0	0	0	0	0	0	0	0	0	0	0	0	0	0	0	0	0	0	0	0	0	0	0	0	0	0	0	0	0	0	0	0	0	0
ASV1456	0	0	0	0	0	0	0	0	7	0	0	0	0	0	0	35	8	5	0	0	0	0	0	0	0	6	0	0	0	0	0	0	0	0	0	0	0	0	0	0	0	0	0	0	0	0	0	0	0
ASV1457	0	0	0	0	0	0	0	0	0	0	0	0	0	0	0	0	0	0	0	0	0	0	0	0	0	0	0	0	0	0	0	0	0	0	0	2	0	0	0	0	0	0	0	0	0	0	0	0	0
ASV1458	0	0	0	0	0	0	0	0	0	0	0	0	0	0	0	0	0	0	16	0	0	0	0	0	0	21	0	0	0	0	0	0	0	0	0	0	0	0	0	0	0	0	0	0	0	0	0	0	0
ASV1459	0	0	0	0	0	0	0	0	0	0	0	0	0	0	0	0	0	0	0	0	0	0	0	0	0	0	0	0	0	0	0	0	0	0	0	0	0	0	0	0	0	0	0	0	0	0	0	0	0
ASV1460	0	0	0	0	0	4	0	0	0	0	0	0	0	0	0	0	0	0	0	0	0	0	0	0	0	0	0	0	0	0	0	0	0	0	0	0	0	0	0	0	0	0	0	0	0	0	0	0	0
ASV1461	0	0	0	0	0	0	0	0	0	0	0	0	0	0	0	0	0	0	0	0	0	0	0	0	0	0	0	0	0	0	0	0	0	0	0	0	0	0	0	0	0	0	0	0	0	0	0	148	0
ASV1462	0	0	0	0	0	0	0	0	0	0	0	0	0	0	0	0	0	0	0	0	0	0	0	0	0	0	0	0	0	0	0	0	0	0	0	0	0	0	0	0	0	0	0	0	0	0	0	0	0
ASV1463	0	0	0	0	0	0	0	0	0	0	0	0	0	0	0	0	0	0	0	0	0	0	0	0	0	0	0	0	0	0	0	0	0	0	0	0	0	0	0	0	0	0	0	0	0	0	0	0	0
ASV1464	0	0	0	0	0	0	0	0	0	0	0	0	0	0	0	0	33	0	0	0	0	0	0	0	0	0	0	0	0	0	0	0	0	0	0	0	0	0	0	0	0	0	0	0	0	0	0	0	0
ASV1465	0	0	0	0	0	0	0	0	0	0	0	0	0	0	0	0	0	0	0	0	0	0	0	0	0	0	0	0	0	0	0	0	0	0	0	0	0	0	0	0	0	0	0	0	0	0	0	0	0
ASV1466	0	0	0	0	0	0	0	0	0	0	0	36	0	0	0	0	0	9	0	0	0	10	6	0	0	0	0	0	0	0	0	0	0	0	0	0	0	0	0	0	0	49	0	0	0	0	0	0	0
ASV1467	0	0	0	0	0	0	0	0	0	0	0	0	0	0	0	0	0	0	0	0	0	0	0	0	0	0	0	0	0	0	0	0	0	0	0	0	0	0	0	0	0	0	0	0	0	0	0	0	0
ASV1468	0	0	0	0	0	0	0	0	0	0	0	0	0	0	0	0	0	0	0	0	0	0	0	0	0	0	0	0	0	0	0	0	87	0	0	0	0	0	0	0	0	0	0	0	0	0	0	0	0
ASV1469	0	0	0	0	0	0	0	0	0	0	0	0	0	0	0	0	0	0	0	0	0	0	0	0	0	0	0	0	0	0	0	0	0	0	0	0	0	0	0	0	0	0	127	0	0	0	0	0	0
ASV1470	0	0	0	0	0	0	0	0	0	0	0	0	0	0	0	0	0	0	0	0	0	0	30	0	0	0	0	0	0	0	0	0	0	0	0	0	0	0	0	0	0	0	17	0	0	0	0	0	0
ASV1471	0	0	0	0	0	0	0	0	0	0	0	0	0	0	0	7	0	0	0	0	0	0	0	0	0	0	0	0	0	0	0	0	0	0	0	0	0	0	0	0	0	0	11	0	0	0	0	0	0
ASV1472	0	0	0	0	0	0	0	0	0	0	0	0	0	0	0	0	0	0	46	0	0	0	25	0	0	0	0	0	0	0	0	0	0	0	0	0	0	0	0	0	0	0	0	0	0	0	0	0	0
ASV1473	0	0	0	0	0	0	0	0	0	0	0	0	0	0	0	0	0	0	0	0	0	0	0	0	0	0	0	28	0	0	0	0	0	0	0	0	0	0	0	0	0	0	0	0	0	0	0	0	0
ASV1474	0	0	0	0	0	0	0	0	0	0	0	0	0	0	0	0	0	0	0	0	0	0	0	0	0	0	0	10	0	0	165	0	0	0	0	0	0	0	0	0	0	4	0	0	0	0	0	0	0
ASV1475	0	0	0	0	0	0	0	0	0	0	0	0	0	0	0	0	0	0	0	0	0	0	0	0	0	0	29	0	0	0	0	0	0	0	0	0	0	0	0	0	0	6	0	0	7	0	0	63	0
ASV1476	0	0	0	0	0	0	0	0	0	0	0	0	0	0	0	0	0	0	0	0	0	0	0	0	21	39	0	0	0	0	0	0	0	0	0	0	0	0	0	0	0	0	0	0	0	0	0	0	0
ASV1477	0	0	0	0	0	0	0	0	0	0	0	0	0	0	0	106	0	0	0	0	0	0	0	0	0	0	0	0	0	0	0	0	0	0	0	0	0	0	0	0	0	0	0	0	0	0	0	0	17
ASV1478	0	0	0	0	0	0	0	0	0	0	0	0	0	0	0	0	0	0	0	0	0	0	0	0	0	0	0	0	0	0	0	0	0	0	0	0	0	0	0	0	0	0	0	0	0	0	0	189	0
ASV1479	0	0	0	0	0	0	0	0	0	0	0	0	0	0	0	0	0	0	0	0	0	0	0	0	0	0	0	0	0	0	0	0	0	0	0	0	0	0	0	0	0	0	0	0	0	0	0	0	0
ASV1480	0	0	0	0	0	0	0	0	0	0	0	0	0	0	0	0	0	0	0	0	0	0	0	0	0	0	0	0	0	0	0	0	0	0	0	0	0	0	0	0	0	0	0	0	0	0	0	0	0
ASV1481	0	0	0	0	0	0	0	0	0	0	72	0	0	0	0	0	0	0	0	0	0	0	0	0	0	0	0	0	0	0	0	0	0	0	26	0	0	0	0	0	0	0	0	0	0	0	0	0	0
ASV1482	0	0	0	0	0	0	0	0	0	0	60	0	0	0	0	0	13	0	0	0	0	0	0	0	0	0	0	0	0	0	0	0	0	0	0	0	0	0	0	0	0	0	0	0	0	0	0	0	0
ASV1483	0	0	0	0	0	20	0	0	0	0	59	0	0	0	0	0	0	0	0	0	0	0	0	0	0	0	0	0	0	0	0	0	0	0	0	0	0	0	0	0	0	0	31	0	0	0	0	0	0
ASV1484	0	0	0	0	0	0	0	0	0	0	0	0	0	0	0	0	0	0	0	0	0	0	0	0	0	0	0	0	0	0	0	0	0	0	0	0	0	0	0	0	0	0	0	0	0	138	0	0	0
ASV1485	0	0	0	0	0	0	0	0	0	0	0	0	0	0	0	2	0	0	0	0	0	0	0	0	0	0	0	0	0	0	0	0	0	0	0	0	0	0	0	0	0	0	0	0	0	0	0	0	0
ASV1486	0	0	0	0	0	0	0	0	0	0	0	0	0	0	0	0	0	0	0	0	0	0	0	0	0	0	0	0	0	0	0	0	0	0	0	0	0	0	0	0	0	0	0	0	0	0	0	0	0
ASV1487	0	0	0	0	0	0	0	0	0	0	0	0	0	0	0	0	0	0	0	0	0	0	0	0	0	0	118	0	0	0	0	0	0	0	0	0	0	0	0	0	0	0	0	0	0	0	0	0	0
ASV1488	2	0	0	0	0	0	0	0	0	0	0	0	0	0	0	31	0	0	0	0	0	14	0	0	0	0	12	0	0	0	8	0	0	0	0	0	6	0	0	0	0	0	0	0	0	0	5	0	0
ASV1489	0	0	0	0	0	0	0	0	0	0	0	0	0	0	0	0	0	0	0	0	0	0	0	8	0	0	0	0	0	0	0	0	0	0	0	0	0	0	0	0	0	53	0	7	0	0	0	102	0
ASV1490	0	0	0	0	0	0	0	0	0	0	0	0	0	0	0	0	0	0	0	0	0	0	0	0	0	0	0	0	103	0	22	0	0	0	0	0	0	0	0	0	0	22	0	0	0	0	3	0	0
ASV1491	0	0	0	0	0	0	0	0	0	0	87	0	0	0	0	0	0	0	0	0	0	0	0	0	0	0	0	0	0	0	0	0	0	0	0	0	0	0	0	0	0	0	0	0	0	0	0	0	0
ASV1492	0	0	0	0	0	0	0	0	0	0	186	0	0	0	0	0	0	0	0	0	0	0	0	0	0	0	0	0	0	0	0	0	0	0	0	0	0	0	0	0	0	0	0	0	0	0	0	0	0
ASV1493	0	0	0	0	0	0	0	0	0	0	0	0	0	0	0	0	0	0	0	0	0	0	0	0	0	0	0	0	0	0	0	0	0	0	0	0	0	0	0	0	0	0	0	0	0	0	0	0	0
ASV1494	0	0	0	0	0	0	0	0	0	0	0	0	0	0	0	0	0	0	0	0	0	0	0	0	0	0	0	0	0	0	0	0	0	0	0	0	0	0	0	0	0	0	0	0	0	0	0	0	0
ASV1495	0	0	0	0	0	0	0	0	0	0	0	0	0	0	0	0	0	0	0	0	157	0	0	0	0	0	0	0	0	0	0	0	0	0	0	0	0	0	0	0	0	0	0	0	0	0	0	0	0
ASV1496	0	0	0	0	0	0	0	0	0	0	0	0	0	0	0	0	0	0	0	0	0	0	0	0	0	0	0	0	0	0	0	0	0	0	0	0	0	0	0	0	0	0	0	0	0	106	0	0	0
ASV1497	0	0	0	0	0	0	0	0	0	0	0	0	0	0	0	0	0	0	0	0	0	0	0	6	0	0	0	0	0	0	0	0	0	0	0	0	0	0	0	0	0	0	0	0	0	90	0	0	0
ASV1498	0	0	0	0	0	0	0	0	0	0	0	0	0	0	0	0	0	0	0	0	0	0	0	0	0	23	0	0	0	0	0	0	0	0	0	0	0	0	0	0	0	0	0	0	0	0	0	0	0
ASV1499	0	0	0	0	0	0	0	0	0	0	0	0	0	0	0	0	0	0	0	0	0	0	0	0	0	0	0	0	0	0	0	0	0	0	0	0	0	0	0	0	0	0	0	0	0	0	0	33	0
ASV1500	0	0	0	0	0	0	0	0	0	0	0	0	0	0	0	0	0	0	0	0	0	0	0	0	0	0	0	0	0	0	0	0	0	0	0	0	0	0	0	0	0	0	0	0	0	0	0	0	0
ASV1501	0	0	0	0	0	0	0	0	0	0	183	0	0	0	0	0	0	0	0	0	0	0	0	0	0	0	0	0	0	0	0	0	0	0	0	0	0	0	0	0	0	0	0	0	0	0	0	0	0
ASV1502	0	0	0	0	0	0	0	0	0	0	79	0	0	0	0	104	0	0	0	0	0	0	0	0	0	0	0	0	0	0	0	0	0	0	0	0	0	0	0	0	0	0	0	0	0	0	0	0	0
ASV1503	0	0	0	0	0	0	0	0	0	0	0	0	0	0	0	0	0	0	0	0	0	0	0	0	0	0	0	0	0	0	0	0	0	3	157	0	0	0	0	0	0	0	0	0	0	0	0	0	0
ASV1504	0	0	0	0	0	0	0	0	0	0	0	0	0	0	0	0	0	0	0	0	0	0	0	0	0	0	0	0	0	0	0	0	0	0	0	0	0	0	0	0	0	0	0	0	0	0	0	0	0
ASV1505	2	0	0	0	0	0	0	0	0	0	0	0	0	0	0	0	0	0	0	0	0	0	0	0	0	0	0	0	0	0	0	0	12	0	0	0	0	0	0	0	0	0	0	0	0	132	0	0	0
ASV1506	0	0	0	0	0	0	0	0	0	0	0	0	0	0	0	0	0	0	0	0	0	0	0	0	0	0	0	0	0	0	0	0	0	0	0	0	0	0	0	0	0	0	0	0	182	0	0	0	0
ASV1507	0	0	0	0	0	0	0	0	0	0	0	0	0	0	0	0	0	0	0	0	0	0	42	0	0	0	0	0	0	0	0	0	0	0	0	0	0	0	0	0	0	0	0	0	0	0	0	0	0
ASV1508	0	0	0	0	0	0	0	0	0	0	0	0	0	0	0	0	0	141	0	0	0	0	0	0	0	0	0	0	0	0	0	0	0	0	0	0	0	0	0	0	0	0	0	0	0	0	0	0	0
ASV1509	0	0	0	0	0	0	0	0	0	0	0	0	0	0	0	0	0	0	0	0	0	0	0	0	0	0	0	0	0	0	0	0	0	0	0	0	0	0	0	0	0	0	0	0	0	0	0	0	0
ASV1510	0	0	0	0	0	0	0	0	0	0	0	0	0	0	0	34	0	0	0	0	0	0	0	0	0	0	0	0	0	0	0	0	0	0	0	0	0	0	0	0	0	0	0	147	0	0	0	0	0
ASV1511	0	0	0	0	0	0	0	0	0	0	0	0	0	0	0	0	0	0	0	0	0	0	0	0	0	0	0	0	0	0	0	0	0	0	0	0	0	0	17	0	0	22	0	0	0	0	0	0	0
ASV1512	0	0	0	0	0	0	0	0	0	0	0	0	0	0	0	0	0	0	0	0	0	0	0	0	0	0	0	0	0	0	0	0	0	0	0	0	0	0	0	0	0	0	0	0	0	0	0	0	0
ASV1513	0	0	0	0	0	0	0	0	0	0	0	0	0	0	0	0	0	0	0	0	0	0	0	0	0	0	0	0	0	0	0	0	0	0	0	0	0	0	0	0	0	0	0	0	0	0	0	0	0
ASV1514	0	0	0	0	0	0	0	0	0	0	0	0	0	0	0	0	0	0	0	0	0	0	0	0	0	0	0	0	0	0	0	0	0	0	0	0	0	0	0	0	0	0	0	0	0	0	0	0	0
ASV1515	0	0	0	0	0	0	0	0	0	0	0	0	0	0	0	0	0	0	0	0	0	0	0	0	0	0	0	0	0	0	0	0	0	0	0	0	0	0	0	0	0	0	0	0	24	0	0	0	0
ASV1516	0	0	0	0	0	0	0	0	0	0	0	0	0	0	0	0	0	0	0	0	0	0	0	0	0	0	0	0	0	0	0	0	0	0	0	0	0	0	0	0	0	0	0	0	10	122	0	0	0
ASV1517	0	0	0	0	0	0	0	0	0	0	0	0	0	0	0	0	0	38	0	0	0	0	0	0	0	0	0	0	0	0	0	0	0	0	0	0	0	0	0	0	0	0	0	0	0	0	0	71	0
ASV1518	0	0	0	0	0	0	0	0	0	0	0	0	0	0	0	0	0	0	0	0	0	0	0	0	0	78	0	0	0	0	0	0	0	0	0	0	0	0	0	0	0	0	0	0	0	0	0	14	0
ASV1519	0	0	0	0	0	0	0	0	0	0	0	0	0	0	0	130	0	0	0	0	0	0	0	0	0	0	0	0	0	0	0	0	0	0	0	0	0	0	0	0	0	0	0	0	0	0	0	0	33
ASV1520	0	0	0	0	0	0	0	0	0	0	101	0	0	0	0	13	0	0	0	0	0	0	12	0	0	0	0	0	0	0	0	0	0	0	0	0	0	0	0	0	0	0	0	0	0	0	0	0	0
ASV1521	0	0	0	0	0	0	0	0	0	0	0	0	52	0	0	0	0	0	0	0	0	0	0	0	0	0	0	0	0	0	0	0	0	0	0	2	0	0	0	0	0	0	0	0	0	0	0	0	0
ASV1522	0	0	0	0	0	0	0	0	0	0	0	0	0	0	0	0	0	0	0	0	0	0	0	0	0	0	0	0	0	0	0	0	0	0	0	0	0	0	0	0	0	0	0	0	0	0	0	0	0
ASV1523	0	0	0	0	0	0	0	0	0	0	0	0	0	0	0	0	0	0	0	0	0	0	101	0	0	78	0	0	0	0	0	0	0	0	0	0	0	0	0	0	0	0	0	0	0	0	0	0	0
ASV1524	0	0	0	0	0	0	0	0	0	0	0	0	0	0	0	0	0	0	0	0	0	0	0	0	0	0	0	0	0	0	0	0	0	0	0	0	0	0	0	0	0	0	0	0	0	0	0	0	0
ASV1525	0	0	0	0	0	0	0	0	0	0	0	0	0	0	0	0	0	0	0	0	0	0	0	0	0	0	0	0	0	0	0	0	0	0	0	0	0	0	0	0	0	0	0	0	0	0	0	0	0
ASV1526	16	0	0	0	0	0	0	0	0	0	44	0	0	0	0	0	0	0	0	0	0	0	0	0	0	0	0	0	0	0	0	0	0	0	0	0	0	0	0	26	0	20	0	0	0	0	0	0	11
ASV1527	0	0	0	0	0	0	0	0	0	0	113	0	0	0	0	0	0	0	0	0	0	0	0	0	0	0	0	0	0	0	0	0	0	0	0	0	0	0	0	0	0	0	0	0	38	0	0	0	0
ASV1528	0	0	0	0	0	0	0	0	0	0	0	0	0	0	0	0	0	0	0	0	0	0	0	0	0	0	0	0	0	0	0	0	0	0	0	0	0	0	0	0	0	0	0	0	0	162	0	0	0
ASV1529	0	0	0	0	0	0	0	0	57	0	0	0	0	0	0	0	0	0	0	0	0	0	0	0	0	0	0	0	0	0	0	0	0	0	0	0	0	0	0	0	0	20	0	0	0	0	17	0	0
ASV1530	0	0	0	0	0	0	0	0	0	0	0	0	0	0	0	0	0	0	0	0	0	0	0	0	0	0	0	0	0	0	0	0	0	0	0	0	0	0	0	0	0	0	0	0	0	0	0	0	0
ASV1531	0	0	0	0	0	0	0	0	0	0	0	0	0	0	0	0	0	0	0	0	0	0	0	0	0	0	0	0	0	0	0	0	0	11	167	0	0	0	0	0	0	0	0	0	0	0	0	0	0
ASV1532	15	0	0	0	0	0	0	0	0	0	0	0	0	0	0	0	30	0	0	0	0	0	23	0	0	0	0	0	0	0	0	0	0	0	0	0	0	0	0	0	0	0	0	8	0	0	0	0	0
ASV1533	0	5	0	0	0	0	0	0	0	0	0	0	0	0	0	0	0	0	0	0	0	0	0	0	0	0	0	0	0	0	0	0	40	0	0	0	0	0	0	0	0	0	0	0	0	0	0	0	0
ASV1534	0	0	0	0	0	0	0	0	0	0	103	0	0	0	0	0	0	0	0	0	0	0	0	0	0	0	0	0	0	0	0	0	0	0	0	0	0	0	0	0	0	0	0	0	0	0	18	0	0
ASV1535	0	0	0	0	0	0	0	0	0	0	0	0	0	0	0	0	0	0	0	0	0	0	53	0	0	0	0	0	0	0	0	0	0	0	0	0	0	0	0	0	0	0	0	0	0	0	0	0	0
ASV1536	0	0	0	0	0	0	0	0	0	0	0	0	0	0	0	0	0	0	0	0	0	0	0	0	0	0	0	0	0	0	0	0	0	0	0	0	0	0	0	0	0	0	0	0	0	0	0	0	0
ASV1537	0	0	0	0	0	0	0	0	0	0	0	0	0	0	0	0	0	0	0	0	0	0	0	0	0	0	0	0	7	0	20	0	0	0	0	0	0	0	0	0	0	0	0	0	0	0	0	0	0
ASV1538	0	0	0	0	0	0	0	0	0	0	0	0	0	0	0	0	0	0	0	0	0	0	0	0	0	0	0	0	0	0	0	0	0	0	0	0	0	0	0	0	0	0	0	0	0	0	0	0	0
ASV1539	0	0	0	0	0	0	0	0	0	0	0	0	0	0	0	3	0	0	0	6	0	0	0	0	0	0	0	0	0	0	0	0	0	0	0	0	0	0	0	0	0	0	12	0	0	0	0	0	0
ASV1540	0	0	0	0	0	0	0	0	0	0	0	0	0	0	0	0	0	0	0	0	0	1	45	0	0	0	0	0	1	0	0	0	0	0	0	0	18	0	0	0	0	0	0	0	0	0	0	0	0
ASV1541	0	0	0	0	0	0	0	0	0	0	0	0	0	0	0	0	0	0	0	0	0	0	176	0	0	0	0	0	0	0	0	0	0	0	0	0	0	0	0	0	0	0	0	0	0	0	0	0	0
ASV1542	0	0	0	0	0	0	0	0	0	0	0	0	0	0	0	0	0	0	0	0	0	0	0	0	0	0	0	0	0	0	0	0	0	0	0	0	0	0	0	0	0	0	0	0	0	0	0	0	0
ASV1543	0	0	0	0	0	0	0	0	0	0	0	0	0	0	0	0	0	0	0	0	0	0	0	0	0	0	0	0	0	0	0	0	0	0	0	0	0	0	0	0	0	0	0	0	0	0	0	0	0
ASV1544	8	0	0	0	0	0	0	0	0	0	95	0	0	0	0	0	0	0	0	0	0	0	0	0	0	0	0	0	0	0	0	0	16	0	0	0	0	0	0	0	0	0	0	0	0	0	0	0	0
ASV1545	0	0	0	0	0	0	0	0	0	0	0	0	0	0	0	0	0	0	0	0	0	0	0	0	0	0	0	0	0	0	0	0	0	0	0	0	0	0	0	0	0	0	0	0	0	0	0	0	0
ASV1546	0	0	0	0	0	0	0	0	0	0	0	0	0	0	0	0	0	0	0	0	0	0	0	0	0	0	0	0	0	0	0	0	0	0	0	0	0	0	0	0	0	0	0	0	0	0	0	14	0
ASV1547	0	0	0	0	0	0	0	0	0	0	175	0	0	0	0	0	0	0	0	0	0	0	0	0	0	0	0	0	0	0	0	0	0	0	0	0	0	0	0	0	0	0	0	0	0	0	0	0	0
ASV1548	0	0	0	0	0	0	0	0	0	0	67	0	0	0	0	0	0	0	0	0	0	0	0	0	0	0	0	0	6	0	0	0	0	0	0	0	0	0	0	0	0	0	0	0	0	0	0	0	0
ASV1549	0	0	0	0	0	0	0	0	0	0	0	0	0	0	0	0	117	0	0	0	0	0	3	0	0	0	0	0	0	0	0	0	0	0	0	0	0	0	0	0	0	0	0	0	0	0	0	0	0
ASV1550	0	0	0	0	0	0	0	0	0	0	0	0	0	0	0	0	0	0	0	0	0	0	0	0	0	0	0	0	0	0	0	0	138	0	0	0	0	0	0	0	0	0	0	0	0	0	0	0	0
ASV1551	0	55	0	0	0	0	0	0	0	0	0	0	0	0	0	0	0	0	0	5	0	0	0	0	0	0	0	0	0	0	0	0	0	0	0	0	0	0	0	0	0	0	0	0	0	0	114	0	0
ASV1552	0	0	0	0	0	0	0	0	0	0	0	0	0	0	0	0	0	0	0	0	0	0	0	0	0	0	0	0	0	0	0	0	0	0	0	0	0	0	0	0	0	0	0	0	0	158	0	0	0
ASV1553	0	0	0	0	0	0	0	0	25	0	0	0	0	0	0	0	0	0	0	0	0	0	0	0	0	0	0	0	0	0	0	0	0	0	0	0	0	0	0	0	0	0	0	0	0	0	0	0	0
ASV1554	0	0	0	0	0	0	0	0	14	0	0	0	0	0	0	0	0	0	0	0	0	0	9	0	0	0	0	0	0	0	0	0	0	0	0	0	0	0	0	0	0	0	0	0	0	0	0	0	0
ASV1555	0	0	0	0	0	0	0	0	0	0	0	0	0	0	0	0	0	0	0	0	0	0	0	0	0	0	0	0	0	0	0	0	0	0	42	0	0	0	0	0	0	0	0	0	0	0	0	0	0
ASV1556	0	0	0	0	0	0	0	0	0	0	0	0	0	0	0	0	0	0	0	0	0	0	0	0	0	0	0	0	0	0	0	0	0	0	0	0	0	0	0	0	0	0	0	0	0	0	0	0	0
ASV1557	0	0	0	0	0	0	0	0	0	0	45	0	0	0	0	0	0	0	0	0	0	0	0	0	0	0	0	0	0	0	0	0	0	0	0	0	9	0	0	0	0	0	0	17	27	0	0	0	0
ASV1558	0	0	0	0	0	0	0	0	0	0	0	0	0	0	0	0	0	0	0	0	0	0	0	0	0	0	0	0	0	0	0	0	0	0	0	0	0	0	0	0	0	0	0	0	0	0	0	0	0
ASV1559	0	0	0	0	0	0	0	0	0	0	0	0	0	0	0	0	0	0	0	0	0	0	0	0	0	0	0	0	0	0	0	0	0	0	0	0	0	0	0	0	0	0	0	0	0	0	0	0	0
ASV1560	0	0	0	0	0	0	0	0	0	0	0	0	0	0	0	0	0	0	0	0	0	0	0	0	0	0	0	23	0	0	0	0	0	0	0	0	0	0	0	0	0	0	0	0	0	0	0	0	0
ASV1561	0	0	0	0	0	0	0	0	0	0	0	0	0	0	0	0	0	0	0	0	0	0	0	0	0	0	0	0	0	91	0	0	0	0	0	0	0	0	0	0	0	0	0	0	0	0	0	0	0
ASV1562	0	0	0	0	0	0	0	0	0	0	0	0	0	0	0	0	0	0	0	0	0	0	0	0	0	0	0	0	0	0	0	0	0	0	0	0	0	0	0	0	0	0	0	0	0	0	0	0	0
ASV1563	0	0	0	0	0	0	0	0	0	0	0	0	0	0	0	0	0	0	0	0	0	0	0	0	0	0	0	0	0	0	0	0	0	0	0	0	0	0	0	0	0	0	0	0	0	0	0	0	0
ASV1564	0	0	0	0	0	0	0	0	0	0	0	0	0	0	0	0	0	0	0	0	0	0	0	0	0	0	0	0	0	0	0	0	0	0	0	0	0	0	0	0	0	0	114	21	0	0	0	0	0
ASV1565	0	0	0	0	0	0	0	0	0	0	0	0	0	0	0	0	0	0	0	0	0	0	0	0	0	0	0	0	0	0	0	0	0	0	0	0	0	0	0	0	0	0	0	0	0	0	0	0	0
ASV1566	0	0	0	0	0	0	0	0	0	0	0	0	0	0	0	0	0	0	0	0	0	0	0	0	0	0	0	0	0	0	0	0	0	0	0	0	0	0	0	0	0	0	0	0	0	0	0	0	0
ASV1567	0	0	0	0	0	0	0	0	0	0	0	0	0	0	0	0	66	0	0	0	0	0	0	0	0	0	0	0	0	0	0	0	0	0	0	0	0	0	0	0	0	0	0	0	0	0	0	0	0
ASV1568	0	0	0	0	0	0	0	0	0	0	0	0	0	0	0	0	35	11	0	0	0	0	0	0	0	0	0	0	0	0	0	0	0	0	0	0	0	0	0	0	0	0	19	0	0	31	0	0	0
ASV1569	0	0	0	0	0	0	0	0	0	0	0	0	0	0	0	0	32	0	0	0	0	0	0	0	0	0	0	0	0	0	0	0	0	0	0	0	0	0	0	0	0	0	0	0	0	0	0	27	0
ASV1570	0	0	0	0	0	0	0	0	0	0	171	0	0	0	0	0	0	0	0	0	0	0	0	0	0	0	0	0	0	0	0	0	0	0	0	0	0	0	0	0	0	0	0	0	0	0	0	0	0
ASV1571	0	0	0	0	0	0	0	0	0	0	0	0	0	0	0	0	0	0	0	0	0	0	0	0	0	0	0	0	0	0	0	0	0	0	0	0	0	0	0	0	0	0	0	0	0	0	0	0	0
ASV1572	0	0	0	0	0	0	0	0	0	0	0	0	0	0	0	0	0	0	0	0	0	0	0	0	0	0	0	0	0	0	0	0	0	0	0	0	0	0	0	0	0	0	0	0	0	0	0	0	0
ASV1573	0	0	0	0	0	0	0	0	0	0	0	0	0	0	0	0	0	0	0	0	0	0	0	0	0	0	0	0	0	0	0	0	0	0	0	0	0	0	0	0	0	0	0	0	0	0	0	0	0
ASV1574	0	0	0	0	0	0	0	0	0	0	0	0	0	0	0	0	0	0	0	0	0	0	0	0	0	171	0	0	0	0	0	0	0	0	0	0	0	0	0	0	0	0	0	0	0	0	0	0	0
ASV1575	0	0	0	0	0	0	0	0	0	0	0	0	0	0	0	0	0	0	0	0	0	0	0	0	0	0	51	0	0	0	0	0	0	0	0	0	0	0	0	0	0	0	0	0	0	0	0	0	0
ASV1576	0	0	0	0	0	0	0	0	0	0	0	0	0	0	0	0	0	0	0	0	0	0	0	0	0	35	0	0	0	0	0	0	0	0	0	0	0	0	0	0	0	0	14	58	0	39	0	0	0
ASV1577	0	0	0	0	0	0	0	0	0	0	0	0	0	0	0	26	0	0	0	0	0	0	0	0	0	0	0	0	0	0	0	0	0	0	0	0	0	0	0	0	0	0	0	14	0	0	0	0	0
ASV1578	0	0	0	0	0	0	0	0	0	0	0	0	0	0	0	0	24	0	0	0	0	0	0	0	0	0	0	0	0	0	0	0	0	0	0	0	0	0	0	18	0	0	0	0	0	27	0	0	39
ASV1579	0	0	0	0	0	0	0	0	0	0	0	0	0	0	0	0	0	35	0	0	0	0	0	0	0	0	35	0	0	0	0	0	0	0	0	0	0	0	0	0	0	0	0	0	0	0	0	0	0
ASV1580	0	0	0	0	0	0	0	0	0	0	0	0	0	0	0	0	0	0	0	0	0	0	0	0	0	0	0	0	0	0	0	0	0	0	0	0	0	0	0	0	0	0	0	0	6	0	0	0	0
ASV1581	0	0	0	0	0	0	0	0	0	0	0	0	0	0	0	0	0	0	0	0	0	0	0	0	0	0	0	0	0	0	0	0	0	0	0	0	0	0	0	0	0	0	0	0	0	169	0	0	0
ASV1582	0	0	0	0	0	0	0	0	0	0	0	0	0	0	0	0	0	0	0	0	0	0	0	0	0	0	0	0	0	0	0	0	0	0	0	0	0	0	0	0	0	0	0	0	0	0	0	0	0
ASV1583	0	0	0	0	0	0	0	0	0	0	0	0	0	0	0	0	0	0	0	9	0	0	0	0	22	0	0	0	0	0	0	0	0	0	0	0	0	0	0	0	0	0	0	0	0	0	0	0	0
ASV1584	0	0	0	0	0	0	0	0	0	0	0	0	0	0	0	0	0	0	0	0	0	0	0	10	0	0	0	0	0	0	0	0	0	0	0	0	0	0	0	0	0	109	12	0	37	0	0	0	0
ASV1585	0	0	0	0	0	0	0	0	0	0	79	0	0	0	0	0	13	0	0	0	0	0	0	0	0	0	0	0	0	0	0	0	0	0	0	9	0	0	0	0	0	0	0	0	0	0	0	12	22
ASV1586	0	0	0	0	0	0	0	0	0	0	0	0	0	0	0	0	29	0	0	0	0	0	0	0	0	0	0	0	0	0	0	0	0	0	0	0	0	0	0	0	0	0	0	0	0	0	0	0	0
ASV1587	0	0	0	0	0	0	0	0	0	0	0	0	0	0	0	0	106	0	0	0	0	0	0	0	0	0	0	0	0	0	0	0	0	0	0	0	0	0	0	0	0	0	0	0	0	0	0	0	0
ASV1588	0	0	0	0	0	0	0	0	0	0	0	0	0	0	0	0	0	0	0	0	0	0	0	0	0	0	0	0	0	0	0	0	0	0	0	0	0	0	0	0	0	0	0	0	0	0	0	0	0
ASV1589	0	0	0	0	0	0	0	0	0	0	0	0	0	0	0	0	0	0	0	0	0	0	0	0	0	0	0	0	0	0	0	0	0	0	0	0	0	0	0	0	0	0	0	0	0	0	0	0	0
ASV1590	0	0	0	0	0	1	0	0	0	0	30	0	0	0	0	0	0	0	0	0	0	0	0	0	0	0	0	0	0	0	0	0	0	0	0	0	0	0	0	0	0	0	0	0	0	0	0	0	0
ASV1591	0	0	0	0	0	0	0	0	0	0	0	0	0	0	0	0	0	0	0	0	0	0	0	0	0	0	0	0	5	0	0	0	0	0	0	0	0	0	0	0	0	0	0	0	0	0	0	0	0
ASV1592	0	0	0	0	0	0	0	0	0	0	0	0	0	0	0	0	0	0	0	0	0	0	0	0	0	0	0	0	0	0	0	0	0	0	0	0	0	0	0	0	0	0	0	0	0	0	0	0	0
ASV1593	0	0	0	0	0	0	0	0	0	0	0	0	0	0	0	0	0	11	0	0	0	0	0	0	0	0	0	0	0	0	0	0	0	0	0	0	0	0	0	0	0	0	0	0	0	0	0	0	32
ASV1594	0	0	0	0	0	0	0	0	0	0	0	0	0	0	0	0	0	20	0	9	0	0	0	0	0	0	0	0	0	46	0	0	0	0	0	0	0	0	0	0	0	0	0	0	0	0	0	0	0
ASV1595	0	0	0	0	0	0	0	0	0	0	0	0	0	0	0	0	0	0	0	0	89	0	0	18	0	0	0	0	0	0	0	0	0	0	0	0	0	0	0	0	0	0	0	0	0	0	0	0	0
ASV1596	0	0	0	0	0	0	0	0	0	0	0	0	0	0	0	0	0	0	0	0	0	0	0	0	0	0	0	0	0	0	0	0	0	0	0	0	0	0	0	0	0	0	0	0	0	0	0	0	0
ASV1597	0	0	0	0	0	0	165	0	0	0	0	0	0	0	0	0	0	0	0	0	0	0	0	0	0	0	0	0	0	0	0	0	0	0	0	0	0	0	0	0	0	0	0	0	0	0	0	0	0
ASV1598	0	0	0	0	0	0	0	0	0	0	0	0	0	0	0	0	0	0	0	0	0	0	14	0	0	0	0	0	0	0	0	0	0	0	0	0	13	0	0	0	0	0	0	0	0	0	0	0	0
ASV1599	0	0	0	0	0	0	0	0	0	0	17	0	0	0	0	0	0	0	0	0	0	0	0	0	0	0	0	0	0	0	0	0	0	0	0	0	0	0	0	0	0	0	0	0	0	0	0	0	0
ASV1600	0	0	0	0	0	0	0	0	0	0	0	0	0	0	0	0	0	0	0	0	0	0	0	0	0	0	0	0	0	0	0	0	0	0	0	0	0	0	0	0	0	0	0	0	0	0	0	0	0
ASV1601	0	0	0	0	0	0	0	0	0	0	0	0	0	0	0	0	0	0	0	0	0	0	5	0	0	0	0	0	0	0	0	0	0	0	0	0	0	0	0	0	0	0	0	0	0	0	0	0	0
ASV1602	0	0	0	0	0	0	0	0	0	0	0	0	0	0	0	0	0	0	0	0	0	0	0	0	0	0	0	0	0	0	0	0	0	0	0	0	0	0	0	0	0	0	0	0	0	0	0	0	0
ASV1603	0	0	0	0	0	0	0	0	0	0	0	0	0	0	0	0	0	0	0	0	0	0	0	0	0	0	0	0	0	0	0	0	0	0	0	0	0	0	0	0	0	0	0	0	0	0	0	0	0
ASV1604	0	0	0	0	0	0	0	0	0	0	0	0	0	0	0	0	0	0	0	0	0	0	0	0	0	0	0	0	0	0	0	0	0	0	0	0	0	0	0	0	0	0	0	0	164	0	0	0	0
ASV1605	0	0	0	0	0	0	0	0	0	0	0	0	0	0	0	0	0	0	0	0	0	0	0	0	0	0	0	0	0	0	0	0	0	0	0	0	0	0	0	0	0	0	0	0	164	0	0	0	0
ASV1606	0	0	0	0	0	0	0	0	0	0	0	0	0	0	0	0	0	0	0	0	0	0	0	0	0	0	0	0	0	0	0	0	0	0	0	0	0	0	0	0	0	0	0	0	0	0	0	0	0
ASV1607	0	0	0	0	0	0	0	0	0	0	0	0	0	0	0	0	0	127	0	0	0	0	0	0	0	0	0	0	0	0	0	0	0	0	0	0	0	0	0	0	0	0	0	0	0	0	0	0	0
ASV1608	0	0	0	0	0	0	0	0	0	0	0	0	0	0	0	0	0	0	0	0	0	0	0	0	0	42	0	0	0	0	0	0	0	0	11	0	0	0	0	0	0	0	0	0	0	0	0	0	0
ASV1609	11	0	0	0	0	0	0	0	0	0	0	0	0	0	0	0	0	0	0	0	88	0	0	0	0	0	0	0	0	0	0	0	0	0	0	0	0	0	0	0	0	0	0	0	0	0	0	0	0
ASV1610	0	0	0	0	0	0	0	0	0	0	0	16	0	0	0	0	0	0	0	0	0	0	0	0	0	0	0	0	0	0	0	0	0	0	0	0	0	0	0	0	0	0	19	0	0	0	0	100	0
ASV1611	0	0	0	0	0	0	0	0	0	0	0	0	0	0	0	0	0	0	0	0	0	9	0	0	0	0	0	0	0	0	0	0	0	0	0	0	0	0	0	0	0	0	0	0	0	9	0	0	0
ASV1612	0	0	0	0	0	0	0	0	0	0	0	0	0	128	0	0	0	0	0	0	0	0	0	0	0	0	0	0	0	0	0	0	0	0	0	0	0	0	0	0	0	0	0	0	0	0	0	0	0
ASV1613	0	0	0	0	0	0	0	0	0	0	0	0	0	0	0	0	18	0	0	0	0	0	0	0	0	0	92	0	0	0	0	0	0	0	0	0	7	0	0	0	0	0	0	0	0	0	0	0	0
ASV1614	0	0	0	0	0	0	0	0	0	0	0	0	0	0	0	0	17	0	0	0	0	0	0	0	0	0	87	0	0	0	0	0	0	0	0	0	0	0	0	0	0	0	0	0	0	0	0	0	0
ASV1615	0	0	0	0	0	0	0	0	0	0	0	0	0	0	0	0	0	0	0	0	0	0	0	0	8	0	0	0	41	0	0	0	0	0	0	0	0	0	0	0	0	7	0	0	0	0	0	0	0
ASV1616	0	0	0	0	0	0	0	0	0	0	0	0	0	0	0	0	0	0	0	0	0	0	0	0	0	0	0	0	0	0	0	0	0	0	0	0	0	0	13	0	0	0	0	0	0	0	0	0	0
ASV1617	0	0	0	0	0	0	0	0	0	0	0	0	0	0	0	0	0	0	0	0	0	0	0	0	0	0	0	0	0	0	0	0	0	0	0	0	0	0	0	0	0	0	0	0	0	0	0	0	0
ASV1618	0	0	0	0	0	0	0	0	0	0	0	0	0	0	0	0	0	0	0	0	0	0	0	0	0	0	0	0	0	0	0	0	0	0	0	0	0	0	0	0	0	0	0	0	0	0	0	0	0
ASV1619	0	0	0	0	0	0	0	0	0	13	0	0	0	0	0	0	0	0	0	0	0	0	0	0	0	0	0	0	0	0	0	0	0	0	0	0	0	0	0	0	0	0	1	0	21	9	13	0	0
ASV1620	0	8	0	0	0	0	0	0	0	0	0	0	0	0	0	0	0	0	0	0	0	0	0	0	0	0	0	0	0	0	0	0	0	0	0	0	0	0	0	0	0	0	0	0	0	0	0	0	0
ASV1621	0	0	0	0	0	0	0	0	0	0	0	0	0	0	0	0	0	0	0	0	151	0	0	0	0	0	0	0	0	0	0	0	0	0	0	0	0	0	0	0	0	0	0	0	0	0	0	0	0
ASV1622	0	0	0	0	0	0	0	0	0	0	162	0	0	0	0	0	0	0	0	0	0	0	0	0	0	0	0	0	0	0	0	0	0	0	0	0	0	0	0	0	0	0	0	0	0	0	0	0	0
ASV1623	0	0	0	0	0	0	0	0	0	0	0	0	0	0	0	0	0	0	0	0	0	0	0	0	0	0	0	0	0	0	0	0	0	0	0	0	0	0	0	0	0	0	0	0	0	0	0	0	0
ASV1624	0	0	0	0	0	0	0	0	0	0	0	0	0	0	0	0	0	0	0	0	0	0	0	0	0	0	0	0	0	0	0	0	0	0	0	0	0	0	0	0	0	0	0	0	0	0	0	0	0
ASV1625	0	0	0	0	0	0	0	0	0	0	0	0	0	0	0	0	0	0	0	0	0	0	0	0	0	0	0	0	4	0	0	0	68	0	0	0	0	0	0	0	0	0	0	0	0	0	0	0	0
ASV1626	0	0	0	0	0	0	0	0	0	0	0	0	0	0	0	0	0	0	0	0	0	0	0	0	0	0	0	0	0	0	0	0	0	0	0	0	0	0	162	0	0	0	0	0	0	0	0	0	0
ASV1627	0	0	0	0	0	0	0	0	0	0	0	0	0	0	0	6	0	0	0	0	0	0	0	0	0	0	0	0	0	0	0	0	0	0	0	0	0	0	0	0	0	0	34	0	0	0	0	0	0
ASV1628	0	0	0	0	0	0	0	0	0	0	0	0	0	0	0	0	0	0	0	0	0	0	0	0	0	0	0	0	0	0	0	0	0	0	0	0	0	0	0	0	0	0	0	0	161	0	0	0	0
ASV1629	0	0	0	0	0	0	0	0	0	0	0	0	0	0	0	0	0	0	0	0	0	0	0	0	0	0	0	0	0	0	0	0	0	0	0	0	0	0	0	0	0	0	0	0	0	0	0	0	0
ASV1630	0	0	0	0	0	0	0	0	0	0	0	0	0	0	0	0	0	0	0	0	0	0	0	0	0	0	0	0	0	0	0	0	0	0	0	0	0	0	0	0	0	0	0	0	0	0	0	0	0
ASV1631	12	0	0	0	0	0	0	0	0	0	0	0	0	0	0	0	0	0	0	0	0	0	0	0	0	0	46	0	0	0	0	0	0	0	49	0	0	0	0	0	0	0	0	0	0	0	0	0	0
ASV1632	4	0	0	0	0	0	0	0	0	0	0	0	0	0	0	0	0	0	0	0	0	0	0	0	0	0	0	0	0	0	0	0	0	0	0	0	0	0	0	0	0	47	0	0	0	0	0	0	0
ASV1633	0	0	0	0	0	0	0	0	7	0	0	0	0	0	0	0	0	0	0	0	0	0	78	0	0	0	0	0	10	0	0	0	0	0	0	0	0	0	0	0	0	8	11	0	0	0	0	0	0
ASV1634	0	0	0	0	0	0	0	0	0	0	0	0	0	0	0	0	0	0	0	0	0	0	0	0	0	0	0	0	0	0	0	0	0	0	0	0	0	0	0	0	0	0	0	105	0	0	0	0	0
ASV1635	0	0	0	0	0	0	0	0	0	0	0	0	0	0	0	44	0	0	0	0	0	0	0	0	0	0	18	0	0	0	0	0	0	0	0	0	0	0	0	0	0	0	0	5	0	0	0	0	15
ASV1636	0	0	0	0	0	0	0	0	0	0	0	0	0	0	0	0	0	0	0	0	0	0	0	0	0	0	0	0	0	0	0	0	0	0	0	0	0	0	0	0	0	0	0	0	59	0	0	0	0
ASV1637	0	0	0	0	0	0	0	0	0	0	160	0	0	0	0	0	0	0	0	0	0	0	0	0	0	0	0	0	0	0	0	0	0	0	0	0	0	0	0	0	0	0	0	0	0	0	0	0	0
ASV1638	0	0	0	0	0	0	0	0	0	0	0	0	0	0	0	0	0	0	0	0	0	0	0	0	0	0	0	0	0	0	0	0	0	0	0	0	0	0	0	0	0	0	0	0	0	0	0	0	0
ASV1639	0	0	0	0	0	0	0	0	0	0	0	0	0	0	0	0	0	0	0	0	0	0	0	0	0	0	0	0	0	0	0	14	0	0	0	0	0	0	0	0	0	0	0	0	0	0	0	0	0
ASV1640	0	0	0	0	0	0	0	0	0	0	0	0	0	0	0	0	0	0	0	0	0	0	0	0	0	0	0	0	0	0	0	0	58	0	0	0	0	0	0	0	0	0	0	0	0	0	0	0	0
ASV1641	0	0	0	0	0	0	0	0	0	0	0	0	0	0	0	0	0	0	0	0	0	0	0	0	0	81	0	0	0	0	0	0	0	0	0	0	0	0	0	0	0	0	0	18	0	0	0	0	0
ASV1642	0	0	0	0	0	0	0	0	0	0	0	0	0	0	0	0	0	0	0	0	0	0	0	0	0	0	5	0	0	0	0	0	0	0	0	0	0	0	16	0	0	0	0	0	0	115	23	0	0
ASV1643	0	0	0	0	0	0	0	0	0	0	0	0	0	0	0	0	0	0	0	0	0	0	12	0	0	0	0	0	0	0	0	0	96	0	0	0	0	0	0	0	0	23	0	0	0	0	0	0	0
ASV1644	0	0	0	0	0	0	0	0	0	0	0	0	0	0	0	0	0	0	0	0	0	0	0	0	0	0	0	0	0	0	0	0	0	0	0	0	0	0	0	0	0	0	0	0	0	0	0	0	0
ASV1645	0	0	0	0	0	0	0	0	0	0	0	0	0	0	0	0	0	0	0	0	0	0	0	0	0	0	0	0	0	0	0	0	0	0	0	0	0	0	0	0	0	0	0	0	0	0	0	0	0
ASV1646	0	0	0	0	0	0	0	0	0	0	0	0	0	0	0	0	0	0	0	0	0	0	0	0	0	22	0	0	0	0	0	0	0	0	0	0	0	0	0	0	0	0	0	0	0	0	0	74	0
ASV1647	0	0	0	0	0	0	0	0	0	0	0	0	0	0	0	0	0	0	0	0	0	0	0	0	0	0	0	0	0	0	0	0	0	0	0	0	0	0	0	0	0	0	0	0	0	0	0	0	0
ASV1648	0	0	0	0	0	0	0	0	9	0	0	0	0	0	0	0	13	0	0	0	0	0	0	0	0	0	0	0	0	0	0	0	0	0	0	0	0	0	0	0	0	0	0	7	0	0	0	0	0
ASV1649	0	0	0	0	0	0	0	0	0	0	0	0	0	0	0	0	0	0	0	0	0	0	0	16	0	0	0	0	0	0	0	0	0	0	0	0	0	0	0	0	0	0	0	0	0	34	0	0	0
ASV1650	0	0	0	0	0	0	0	0	0	0	0	0	0	0	0	0	0	0	0	0	0	0	0	0	0	0	0	0	0	0	0	0	0	0	0	0	0	0	0	0	0	0	0	0	0	0	0	0	0
ASV1651	0	0	0	0	0	0	0	0	0	0	54	0	0	0	0	0	0	0	0	0	0	0	0	0	0	0	0	0	0	0	0	0	0	0	0	0	0	0	0	0	0	0	0	0	0	0	47	0	0
ASV1652	0	0	0	0	0	0	0	0	0	0	0	0	0	0	0	0	0	0	0	0	0	0	0	0	0	0	0	0	0	0	0	0	0	0	0	0	0	0	0	0	0	0	0	0	0	0	0	0	0
ASV1653	0	0	0	0	0	0	0	0	0	0	0	0	0	0	0	0	0	0	0	0	0	0	0	0	0	0	0	0	0	0	0	0	0	0	0	0	0	0	0	0	0	0	0	0	0	0	0	0	0
ASV1654	0	0	0	0	0	0	0	0	0	0	0	0	0	0	0	0	0	0	0	0	0	0	0	0	0	0	0	0	12	0	0	0	0	0	0	0	0	0	0	0	0	0	0	0	0	0	0	0	0
ASV1655	0	0	0	0	0	0	0	0	0	0	0	0	0	0	0	0	0	0	0	0	0	0	6	0	0	0	0	0	99	0	0	0	0	0	0	0	0	0	0	0	0	0	0	0	0	0	0	0	0
ASV1656	0	0	0	0	0	0	0	0	0	0	0	0	0	0	0	0	0	0	0	0	0	0	0	0	0	0	0	0	0	0	0	0	0	0	0	0	0	0	0	0	0	0	0	0	0	0	0	0	0
ASV1657	0	0	0	0	0	0	0	0	0	0	0	0	0	0	0	0	0	0	0	0	0	0	0	0	0	0	0	0	0	0	0	0	0	0	0	0	0	0	0	0	0	0	0	0	0	0	0	0	0
ASV1658	0	0	0	0	0	0	0	0	0	0	0	0	0	0	0	0	0	0	0	0	0	0	0	0	0	0	0	0	0	0	0	0	0	0	0	0	0	0	0	0	0	0	67	0	0	0	0	0	0
ASV1659	0	0	0	0	0	0	0	0	0	0	0	0	0	0	0	15	0	62	0	0	0	0	0	0	0	0	0	0	0	0	0	0	0	0	0	0	5	0	0	0	0	0	10	0	0	0	0	0	0
ASV1660	0	0	0	0	0	0	0	0	0	0	39	0	0	0	0	0	0	0	0	0	0	0	0	0	0	0	0	0	0	0	0	0	0	0	0	0	0	0	0	0	0	0	0	0	0	0	0	0	49
ASV1661	0	0	0	0	0	0	0	0	0	0	0	0	0	0	0	0	0	0	0	0	58	0	0	0	0	0	0	0	0	0	0	0	0	0	0	0	0	0	0	0	0	0	0	0	0	0	0	0	0
ASV1662	0	0	0	0	0	0	0	0	0	0	0	13	0	0	0	0	0	0	0	0	0	0	0	0	0	0	0	0	0	77	0	0	0	0	0	0	0	0	0	0	0	0	0	0	0	0	0	0	0
ASV1663	0	0	0	0	0	0	0	0	0	0	0	0	0	0	0	0	0	0	0	0	0	0	0	0	0	0	0	0	0	0	0	0	0	0	0	0	0	0	0	0	0	0	0	0	0	0	0	0	0
ASV1664	0	0	0	0	0	0	0	0	0	0	0	0	0	0	0	0	0	0	0	0	0	0	0	0	0	0	0	0	0	0	0	0	0	0	0	0	0	0	0	0	0	0	0	0	0	0	0	0	0
ASV1665	0	0	0	0	0	0	0	0	0	0	0	0	0	0	0	0	0	0	0	0	0	0	0	0	0	0	0	0	0	0	0	0	0	0	0	0	0	0	0	0	0	0	0	0	0	0	0	0	0
ASV1666	0	0	0	0	0	0	0	0	0	0	0	0	0	0	0	0	0	0	0	0	0	0	0	0	0	0	0	0	0	0	0	0	0	0	0	0	0	0	0	0	0	0	0	0	0	0	0	0	0
ASV1667	0	0	0	0	0	0	0	0	0	0	0	0	0	0	0	0	0	0	0	0	0	0	0	0	0	0	0	0	0	0	0	0	0	0	0	0	0	0	0	0	0	155	0	0	0	0	0	0	0
ASV1668	0	0	0	0	0	0	0	0	0	0	0	0	0	0	0	0	0	0	0	0	0	0	0	0	0	0	0	0	0	0	0	0	91	0	0	0	0	0	0	0	0	0	63	0	0	0	0	0	0
ASV1669	0	0	0	0	0	0	0	0	0	0	0	0	0	0	0	7	0	0	0	0	0	0	4	0	0	0	0	0	11	9	0	0	0	0	0	0	0	0	0	0	0	0	0	23	0	0	0	0	0
ASV1670	0	0	0	0	0	0	0	0	0	0	0	0	0	0	0	0	0	0	0	0	0	0	0	0	0	0	25	0	0	0	0	0	0	0	0	0	0	0	0	0	0	0	0	3	0	0	0	4	0
ASV1671	0	0	0	0	7	0	0	0	0	0	55	0	0	0	0	0	0	0	0	0	0	0	0	0	0	0	0	0	0	0	52	0	0	0	0	0	0	0	0	0	0	0	0	0	0	0	0	0	0
ASV1672	0	0	0	0	0	0	0	0	0	0	0	0	0	0	0	0	0	0	0	0	0	0	0	0	0	0	0	0	7	0	0	0	0	0	0	0	0	0	0	0	0	0	0	0	0	0	0	0	0
ASV1673	0	0	0	0	0	0	0	0	0	0	106	0	0	0	0	0	0	0	0	0	0	0	0	0	0	0	0	0	0	0	0	0	17	0	0	0	0	0	0	0	0	0	0	0	0	0	0	0	0
ASV1674	0	0	0	0	0	0	0	0	0	0	0	0	0	0	0	0	0	0	0	0	0	0	0	0	0	0	0	0	0	0	0	0	0	0	0	0	0	0	0	0	0	0	0	0	0	0	0	0	0
ASV1675	0	0	0	0	0	0	0	0	0	0	0	0	0	0	0	0	0	0	0	0	0	0	0	0	0	0	0	0	0	0	0	0	0	0	0	0	0	0	0	0	0	0	0	0	0	0	0	0	0
ASV1676	0	0	0	0	0	0	0	0	0	0	0	0	0	0	0	0	0	0	0	0	0	0	0	0	0	0	0	0	0	0	0	0	0	0	0	0	0	0	0	0	0	0	0	0	0	0	0	0	0
ASV1677	0	0	0	0	0	0	0	0	0	0	0	0	0	0	0	0	0	0	0	0	0	0	0	0	0	0	0	0	0	0	0	0	0	0	0	0	0	0	0	0	0	0	0	0	0	0	0	0	0
ASV1678	0	0	0	0	0	0	0	0	0	0	0	0	0	0	0	0	0	0	0	0	0	0	0	0	0	0	0	0	0	0	0	0	0	0	0	0	0	0	0	0	32	0	0	0	0	0	0	0	0
ASV1679	0	0	0	0	0	0	0	0	0	0	0	0	0	0	0	0	0	0	0	0	0	0	0	0	0	0	0	0	0	0	0	0	0	0	0	0	0	0	0	0	0	0	0	0	0	0	0	0	0
ASV1680	0	0	0	0	0	0	0	0	0	0	0	0	0	0	0	0	0	0	0	0	0	0	0	0	0	0	0	0	0	0	0	0	64	0	0	0	0	0	0	0	0	0	0	0	0	0	0	0	0
ASV1681	0	0	0	0	0	0	0	0	0	0	0	0	0	0	0	0	0	0	0	0	0	0	0	0	0	0	139	0	0	0	0	0	0	0	0	0	0	0	0	0	0	0	0	0	0	0	0	0	0
ASV1682	0	0	0	0	0	0	0	0	0	0	0	0	0	0	0	0	0	0	0	0	0	0	0	0	0	0	0	0	0	0	0	0	0	0	13	0	0	0	0	0	0	0	0	0	0	128	0	0	0
ASV1683	0	0	0	0	0	0	0	0	0	0	0	0	0	0	0	0	0	0	0	0	0	0	0	0	0	0	0	0	0	0	0	0	0	0	0	0	0	0	0	0	0	0	0	0	0	0	0	0	0
ASV1684	0	0	0	0	0	0	0	0	0	0	0	0	0	0	0	0	0	0	0	0	0	0	0	0	0	0	0	0	0	0	0	0	0	0	0	0	0	0	0	0	0	0	0	0	0	0	0	0	0
ASV1685	0	0	0	0	0	0	0	0	0	0	0	0	0	0	0	0	0	0	0	0	0	0	0	0	0	0	0	0	0	0	0	0	0	0	0	0	0	0	0	0	0	0	0	0	0	0	0	0	0
ASV1686	0	0	0	0	0	0	0	0	0	0	0	0	0	0	0	0	0	0	0	0	0	0	0	0	0	0	0	0	0	0	0	0	0	0	0	0	0	0	0	0	0	0	0	0	0	0	0	0	0
ASV1687	0	0	0	0	0	0	0	0	0	0	0	0	0	0	0	0	0	0	0	0	0	0	0	0	0	0	0	0	0	0	0	0	0	0	0	0	0	0	0	0	0	0	0	0	0	0	0	0	0
ASV1688	0	0	0	0	0	0	0	0	0	0	0	0	0	0	0	0	0	0	0	0	0	0	0	0	0	0	0	0	0	0	0	0	0	0	0	0	0	0	0	0	0	153	0	0	0	0	0	0	0
ASV1689	0	0	0	0	0	0	0	0	0	0	0	0	0	0	0	0	0	0	0	9	0	0	0	0	0	0	0	0	0	0	12	0	0	0	0	0	0	0	0	0	0	0	33	33	0	0	0	0	0
ASV1690	0	40	0	0	0	0	0	0	0	0	0	0	0	0	0	0	0	0	0	0	0	0	0	0	11	0	0	0	0	0	0	0	0	0	0	0	0	0	0	0	0	0	0	0	0	0	87	0	0
ASV1691	0	0	0	0	0	0	0	0	0	0	0	0	0	0	0	0	0	0	0	0	0	0	0	0	0	0	0	0	0	0	0	0	0	0	0	0	0	0	0	0	0	0	0	0	0	0	0	0	0
ASV1692	0	0	0	0	0	0	0	0	0	0	0	0	0	0	0	0	0	0	0	0	0	0	0	0	0	0	0	0	0	0	0	0	0	0	0	0	0	0	0	0	0	0	0	0	0	0	0	0	57
ASV1693	0	0	0	0	0	0	0	0	0	0	0	32	0	0	0	0	54	0	0	0	0	0	19	0	0	0	0	0	0	0	0	0	0	0	0	0	0	0	0	0	0	0	0	0	0	0	0	0	0
ASV1694	0	0	0	0	0	0	0	0	0	0	0	0	0	0	0	0	71	0	0	0	0	0	0	0	0	0	0	0	0	0	0	0	0	0	0	0	0	0	0	0	0	0	0	0	0	0	0	0	0
ASV1695	0	0	0	0	0	0	0	0	0	0	0	0	0	0	0	0	0	0	0	0	0	0	0	0	0	0	0	0	0	0	0	0	0	0	0	0	0	0	0	0	0	0	0	0	0	0	0	0	0
ASV1696	0	0	0	0	0	0	0	0	0	0	0	0	0	0	0	0	0	0	0	0	0	0	0	0	0	0	0	0	0	0	0	0	0	0	0	0	0	0	0	0	0	0	0	0	0	0	0	0	0
ASV1697	0	0	0	0	0	0	0	0	0	0	0	0	0	0	0	0	0	0	0	0	0	0	0	0	0	0	0	0	0	0	0	0	0	0	120	9	0	0	0	0	0	0	0	0	0	0	0	0	0
ASV1698	0	0	0	0	0	0	0	0	0	0	0	0	0	0	0	0	0	0	0	0	0	0	0	0	0	0	0	0	0	0	0	0	0	0	0	0	0	0	0	0	0	0	0	0	0	0	0	0	0
ASV1699	0	0	0	0	0	0	0	0	0	0	0	0	0	0	7	0	0	0	0	0	0	0	0	0	0	0	0	0	10	0	0	0	0	0	0	0	2	0	0	0	0	0	0	6	0	0	0	0	0
ASV1700	0	0	0	0	0	0	0	0	7	0	0	0	0	12	0	0	15	0	0	0	0	0	0	0	0	0	0	0	0	0	0	0	0	0	0	0	0	0	0	0	0	0	0	0	0	0	0	0	0
ASV1701	0	0	0	0	0	0	0	0	0	0	0	0	0	0	0	0	0	0	0	0	0	0	0	0	0	0	0	0	0	0	0	0	0	0	0	0	0	0	0	0	0	0	0	0	0	0	0	0	0
ASV1702	0	0	0	0	0	0	0	0	0	0	0	0	0	0	0	0	0	0	0	0	0	0	0	0	0	0	0	0	0	0	0	0	0	0	0	0	0	0	0	0	0	0	0	0	0	0	0	0	0
ASV1703	0	0	0	0	0	0	0	0	1	0	0	0	0	0	0	0	0	0	10	12	0	9	0	9	0	0	0	0	4	0	3	0	0	0	0	0	0	0	0	0	0	0	0	15	0	0	0	0	0
ASV1704	0	0	0	0	0	0	0	0	0	0	0	0	0	0	0	0	0	0	0	0	0	0	0	0	0	79	0	0	0	0	0	0	0	0	0	0	0	0	0	0	0	0	0	1	0	0	0	0	0
ASV1705	0	0	0	0	0	0	0	0	0	0	0	0	0	0	0	0	0	0	0	0	0	0	0	0	0	0	0	0	0	0	0	0	0	0	0	0	0	0	0	0	0	0	0	0	16	131	0	0	0
ASV1706	0	0	0	0	0	0	0	0	0	0	0	0	0	0	0	0	0	0	0	0	0	0	0	0	0	0	0	0	0	0	0	0	70	0	0	0	0	0	0	0	0	0	0	0	13	0	0	0	0
ASV1707	0	0	0	0	0	0	0	0	0	0	0	0	0	0	0	0	0	0	0	0	0	0	0	0	0	0	0	0	0	0	0	0	0	0	0	0	0	0	0	0	0	0	0	0	0	0	0	0	0
ASV1708	0	0	0	0	0	0	0	0	0	0	0	0	0	0	0	0	0	0	0	0	0	0	0	0	0	0	0	0	0	0	0	0	0	0	0	0	0	0	0	0	0	0	0	0	0	0	0	0	0
ASV1709	0	0	0	0	0	0	0	0	0	0	0	0	0	0	0	0	0	0	0	0	0	0	0	0	0	0	0	0	7	0	0	0	0	0	0	0	0	0	0	0	0	0	0	0	0	0	0	0	0
ASV1710	0	0	0	0	0	0	0	0	0	0	150	0	0	0	0	0	0	0	0	0	0	0	0	0	0	0	0	0	0	0	0	0	0	0	0	0	0	0	0	0	0	0	0	0	0	0	0	0	0
ASV1711	0	0	0	0	0	0	0	0	0	0	0	0	0	0	0	0	0	0	0	15	0	0	0	0	0	0	0	0	0	0	0	0	0	0	0	0	0	0	0	79	0	0	0	0	0	0	0	0	0
ASV1712	0	0	0	0	0	0	0	0	0	0	0	0	0	0	0	0	0	0	0	0	0	0	0	0	0	0	0	0	0	0	0	0	0	0	0	0	0	0	0	0	0	0	0	0	0	0	0	0	0
ASV1713	0	0	0	0	0	0	0	0	0	0	0	0	0	0	0	0	0	0	0	0	0	0	0	0	0	0	0	0	0	0	0	0	0	0	0	0	0	0	0	0	0	0	0	0	0	0	0	0	0
ASV1714	0	0	6	0	0	0	0	0	0	0	0	20	0	0	0	0	0	0	0	0	0	0	0	0	0	0	0	0	0	0	0	0	0	0	18	0	0	0	0	0	0	38	14	0	0	0	0	0	0
ASV1715	0	0	0	0	0	0	0	0	0	0	1	0	0	0	0	1	0	0	0	0	0	0	0	0	0	0	13	0	0	19	0	0	0	0	0	0	0	0	0	0	0	0	0	1	0	5	0	0	0
ASV1716	0	0	0	0	0	0	0	0	0	0	0	0	0	0	0	0	0	0	0	0	0	0	0	0	0	0	0	0	0	0	0	0	0	0	0	0	0	0	0	0	0	0	0	0	0	0	0	0	0
ASV1717	0	0	0	0	0	0	0	0	0	0	0	0	0	0	0	0	0	0	0	0	0	0	0	0	0	0	0	0	0	0	0	0	0	0	0	0	0	0	0	0	0	0	0	0	0	0	0	0	0
ASV1718	0	0	0	0	0	0	0	0	0	0	0	0	0	0	0	0	0	0	0	0	0	0	0	0	0	0	0	0	0	0	0	0	0	0	0	0	0	0	0	0	0	0	0	0	0	0	0	0	149
ASV1719	0	0	0	0	0	0	0	0	0	0	85	0	0	0	0	0	0	0	0	0	0	0	0	0	0	0	0	0	0	0	0	0	14	0	0	0	0	0	0	0	0	0	0	0	0	0	0	0	0
ASV1720	0	0	0	0	0	0	0	0	0	0	0	0	0	0	0	0	0	0	0	0	0	0	0	0	31	0	0	0	0	0	0	0	0	0	0	0	0	0	0	0	0	0	0	0	0	0	0	0	0
ASV1721	0	0	0	0	0	0	0	0	0	0	0	0	0	0	0	0	0	0	0	0	0	0	0	0	0	0	0	0	0	0	0	0	0	0	0	0	0	0	0	0	0	0	0	0	0	0	0	0	0
ASV1722	0	0	0	0	0	0	0	0	0	0	0	0	0	0	0	0	0	0	0	0	0	0	0	0	0	0	0	0	0	0	0	0	0	0	0	0	0	0	0	0	0	0	0	0	0	0	0	0	0
ASV1723	0	0	0	0	0	0	0	0	0	0	0	0	0	0	0	0	0	0	0	0	0	0	0	0	0	0	0	0	0	0	0	0	0	0	0	0	0	0	0	0	0	0	0	8	0	0	0	0	0
ASV1724	0	0	0	0	0	0	0	0	0	0	0	0	0	0	0	0	0	0	0	0	0	0	0	0	0	11	0	0	0	0	0	0	75	0	0	0	0	0	0	0	0	0	0	0	0	0	0	0	17
ASV1725	0	0	0	0	0	0	0	0	0	0	0	0	0	0	0	0	0	0	0	0	0	0	0	0	0	0	0	0	0	0	0	0	0	0	0	0	0	0	0	0	0	0	0	0	0	0	0	0	0
ASV1726	0	0	0	0	0	0	0	0	0	0	0	0	0	7	0	0	0	0	0	0	0	0	0	0	0	16	0	0	0	0	0	0	0	0	0	0	0	0	0	0	0	0	0	0	0	0	0	0	0
ASV1727	0	0	0	0	0	0	0	0	0	0	0	0	0	46	0	0	0	0	0	0	0	0	0	0	0	0	0	0	0	0	0	0	0	0	53	0	0	0	0	0	0	0	0	0	0	0	0	0	0
ASV1728	0	0	0	0	0	0	0	0	0	0	0	0	0	0	0	0	0	63	0	0	0	0	0	0	0	0	0	0	0	0	0	0	0	0	0	0	0	0	0	0	0	0	0	0	0	0	0	0	0
ASV1729	0	0	0	0	0	0	0	0	0	0	0	0	0	0	0	0	0	0	0	0	0	0	0	0	0	0	0	0	0	0	0	0	0	0	0	0	0	0	0	0	0	0	0	0	0	0	0	0	0
ASV1730	0	0	0	0	0	0	0	0	0	0	0	0	0	0	0	0	0	0	0	0	0	0	0	0	0	0	0	0	0	0	0	0	0	0	0	0	0	0	0	0	0	0	0	0	0	0	0	0	0
ASV1731	0	0	0	0	0	0	0	0	0	0	0	0	0	0	0	0	0	0	0	0	0	0	0	0	0	52	0	0	0	13	0	0	0	0	0	0	0	0	0	0	0	0	0	0	0	0	0	13	0
ASV1732	0	0	0	0	0	0	0	0	0	0	0	0	0	0	0	0	0	0	0	0	0	0	0	25	0	0	0	0	0	0	0	0	0	0	0	0	0	0	0	0	0	0	0	0	0	0	0	0	0
ASV1733	0	0	0	0	0	0	0	0	0	0	0	20	0	0	0	0	0	0	0	0	0	0	6	0	0	28	0	0	0	0	37	0	7	0	0	0	0	0	0	0	0	0	0	0	0	0	0	0	0
ASV1734	0	0	0	0	0	0	0	0	0	0	0	0	147	0	0	0	0	0	0	0	0	0	0	0	0	0	0	0	0	0	0	0	0	0	0	0	0	0	0	0	0	0	0	0	0	0	0	0	0
ASV1735	0	0	0	0	0	0	0	0	0	0	0	0	0	0	0	73	0	0	0	0	0	0	0	0	0	0	0	0	0	0	0	0	38	0	0	0	0	0	0	0	0	0	0	0	0	0	0	0	0
ASV1736	0	0	0	0	0	0	0	0	0	0	0	0	0	0	0	0	0	0	0	0	0	0	0	0	0	0	0	0	0	0	0	0	0	0	0	0	0	0	0	0	0	0	0	0	0	0	0	0	0
ASV1737	0	0	0	0	0	0	0	0	0	0	0	0	0	0	0	0	0	0	0	0	0	0	0	0	0	0	0	0	0	0	0	0	0	0	0	0	0	0	0	0	0	0	0	0	0	0	0	0	0
ASV1738	0	0	0	0	0	0	0	0	0	0	63	0	0	0	0	0	0	0	0	0	0	0	0	0	0	0	0	0	0	0	0	0	0	0	0	0	0	0	0	0	0	0	0	0	0	0	0	0	0
ASV1739	0	0	0	0	0	0	0	0	0	0	0	0	0	0	0	0	0	0	0	0	0	0	0	0	0	0	0	0	0	0	0	15	0	0	0	0	0	0	0	0	0	0	0	0	0	0	0	0	0
ASV1740	0	0	0	0	0	0	0	0	0	0	0	0	0	0	0	0	0	0	0	0	0	0	0	0	0	0	13	0	0	0	0	0	0	0	0	0	0	0	0	0	0	44	0	0	0	0	0	0	0
ASV1741	0	0	0	0	0	0	0	0	0	0	0	0	0	0	0	0	0	0	0	0	0	0	0	0	0	0	0	0	0	0	0	0	0	0	0	0	0	0	0	0	0	0	0	0	0	0	0	0	0
ASV1742	0	0	0	0	0	0	0	0	0	0	0	0	0	0	0	0	0	0	0	0	0	0	0	0	0	0	0	0	0	0	0	0	0	0	0	0	0	0	0	0	0	0	0	0	0	0	0	0	0
ASV1743	0	0	0	0	0	0	0	0	0	0	0	0	0	0	0	0	0	0	0	0	0	0	0	0	0	0	0	0	0	0	0	0	0	0	0	0	0	0	0	0	0	0	0	0	0	0	0	0	0
ASV1744	0	0	0	0	0	0	0	0	0	0	0	0	0	0	0	0	0	0	0	0	0	0	0	0	0	13	0	0	0	0	0	0	0	0	0	0	0	0	0	0	0	0	0	0	0	0	0	0	0
ASV1745	0	0	0	0	0	0	0	0	20	0	0	0	0	0	0	3	3	17	0	0	0	0	4	0	0	0	0	2	0	2	0	4	0	0	0	0	1	0	0	0	0	0	0	2	0	0	0	1	0
ASV1746	0	0	0	0	0	0	87	0	0	0	0	0	0	0	0	0	0	0	0	0	0	0	0	0	0	0	0	0	0	0	0	0	0	0	0	0	0	0	0	0	0	0	0	0	0	0	0	0	0
ASV1747	0	0	0	0	0	0	0	0	0	0	0	0	0	0	0	0	0	0	0	0	0	0	0	0	0	0	0	0	0	0	0	0	0	0	0	0	0	0	0	0	0	0	0	0	0	0	0	107	0
ASV1748	0	0	0	0	0	0	0	0	24	0	0	0	0	0	0	0	0	0	0	0	0	0	0	0	0	13	0	0	0	0	0	0	0	0	54	0	0	0	0	0	0	0	0	0	0	0	0	0	0
ASV1749	0	0	0	0	0	0	0	0	0	0	0	0	0	0	0	0	0	0	0	0	0	0	0	0	0	0	28	0	0	0	0	0	0	0	0	0	0	0	0	0	0	0	0	0	0	0	0	0	0
ASV1750	0	0	0	0	0	0	0	0	0	0	0	0	0	0	0	0	0	0	0	0	0	0	0	0	0	0	0	0	0	0	0	0	0	0	0	0	0	0	0	0	0	0	0	0	0	0	0	0	0
ASV1751	0	0	0	0	0	0	0	0	0	0	0	0	0	0	0	0	0	0	0	0	0	0	0	0	0	0	3	0	0	0	0	0	0	0	0	0	0	0	0	0	0	0	0	0	0	0	0	0	0
ASV1752	0	0	0	0	0	0	0	0	0	0	0	0	0	0	0	0	0	0	0	0	0	0	0	0	0	0	0	0	0	0	0	0	0	0	0	0	0	0	0	0	0	0	0	0	0	0	0	0	0
ASV1753	0	0	0	0	0	0	0	0	0	0	0	0	0	0	0	0	0	0	0	0	0	0	0	0	0	0	0	0	0	0	0	0	0	0	0	0	0	0	0	0	0	0	0	0	0	0	0	0	0
ASV1754	0	0	0	0	0	0	0	0	0	0	0	0	0	0	0	0	0	0	0	0	0	0	0	0	0	0	0	0	0	0	0	0	0	0	0	0	0	0	0	0	0	0	0	0	0	0	0	0	0
ASV1755	0	0	0	0	0	0	0	0	0	0	41	0	0	0	0	0	0	0	0	0	0	0	0	0	0	0	0	0	0	0	0	0	0	0	28	0	0	0	0	0	0	0	0	0	0	46	0	0	20
ASV1756	0	0	0	0	0	0	0	0	0	0	0	0	0	0	0	0	0	0	0	0	0	0	0	0	0	0	0	0	0	0	0	0	0	0	0	0	0	0	0	0	0	0	0	0	0	0	0	28	0
ASV1757	0	0	0	0	0	0	0	0	0	0	0	0	0	0	0	0	0	0	0	0	0	0	0	0	0	0	0	0	0	0	0	0	0	0	0	0	0	0	0	0	0	0	0	0	0	0	0	0	0
ASV1758	0	0	0	0	0	0	0	0	0	0	0	0	0	0	0	0	44	0	0	0	0	0	50	0	0	0	0	0	0	0	0	0	0	0	0	0	0	0	0	0	0	0	0	0	0	0	0	0	0
ASV1759	0	0	0	0	0	0	0	0	0	0	0	0	0	0	0	0	0	0	0	0	0	0	55	0	0	0	0	0	0	0	0	0	0	0	0	0	0	0	0	0	0	0	0	0	0	0	0	0	0
ASV1760	0	0	0	0	0	0	0	0	0	0	0	0	0	0	0	0	0	0	0	0	0	0	105	0	0	0	0	0	0	0	0	0	0	0	0	0	0	0	0	0	0	0	0	0	0	0	0	0	0
ASV1761	0	0	0	0	0	0	0	0	0	0	0	0	0	0	0	0	0	0	0	0	0	0	0	0	0	0	0	0	0	0	0	0	0	0	0	0	0	0	0	0	0	0	0	0	0	0	0	0	0
ASV1762	0	0	0	0	0	0	0	0	0	0	0	0	0	0	0	0	0	0	0	0	0	0	0	0	0	0	0	0	0	0	0	0	0	0	0	0	0	0	0	0	0	0	0	0	0	0	0	0	0
ASV1763	0	0	0	0	0	0	0	0	0	0	0	0	0	0	0	0	0	0	0	0	0	0	0	0	0	0	0	0	0	0	0	0	0	0	0	0	0	0	0	0	0	0	0	0	0	0	0	0	0
ASV1764	0	0	0	0	0	0	0	0	0	0	0	0	0	0	0	0	0	0	0	0	0	0	0	0	0	0	0	0	0	0	0	0	0	0	0	0	0	0	0	0	0	0	0	143	0	0	0	0	0
ASV1765	0	0	0	0	0	0	0	0	0	0	0	0	0	0	0	0	0	0	0	0	0	0	0	0	0	0	0	0	0	0	0	0	0	0	0	0	0	0	0	0	0	0	0	0	0	143	0	0	0
ASV1766	0	0	0	0	0	0	0	0	0	0	0	0	0	0	0	0	0	0	0	0	0	0	0	0	0	0	0	0	0	0	0	0	0	0	0	0	0	0	0	0	0	0	0	0	0	0	0	0	0
ASV1767	0	0	0	0	0	0	0	0	0	0	0	0	0	0	0	0	0	0	0	0	0	0	0	0	0	0	0	0	0	0	0	0	0	0	0	0	0	0	0	0	0	0	0	0	0	0	0	0	0
ASV1768	0	0	0	0	0	0	0	0	0	0	0	0	0	27	0	0	0	0	0	0	0	0	0	0	0	0	0	0	0	0	0	0	0	0	0	0	0	0	0	0	0	0	0	0	0	0	0	0	0
ASV1769	0	0	0	0	0	0	0	0	0	0	0	0	0	0	0	0	0	0	0	0	0	0	0	0	0	0	0	0	0	0	0	0	0	0	0	0	0	0	0	0	0	0	0	0	0	0	0	0	0
ASV1770	0	0	0	0	0	0	0	0	13	0	0	0	0	0	0	0	0	0	0	0	0	0	33	0	0	0	0	0	0	0	0	0	0	0	0	0	0	0	0	0	0	0	0	0	0	0	0	0	0
ASV1771	0	0	0	0	0	0	0	0	0	0	0	0	0	0	0	0	0	0	0	0	0	0	0	0	0	0	0	0	0	0	0	0	0	0	0	0	0	0	0	0	0	0	0	0	0	0	0	0	0
ASV1772	0	0	0	0	0	0	0	0	0	0	0	0	0	0	0	0	0	0	0	0	0	0	0	0	0	0	98	0	0	0	0	0	0	0	0	0	0	0	0	0	0	0	0	0	0	0	0	0	0
ASV1773	0	0	0	0	0	0	0	0	0	0	0	0	0	0	0	0	0	0	0	0	0	0	0	0	0	20	0	0	0	0	0	0	0	0	0	0	0	0	0	0	0	0	0	0	0	2	0	0	0
ASV1774	0	0	0	0	0	0	0	0	0	0	0	0	0	0	0	0	0	0	0	0	0	0	0	0	0	0	0	53	0	0	0	0	0	0	0	0	0	0	0	0	0	0	0	0	0	0	12	0	0
ASV1775	0	0	0	0	0	0	0	2	0	0	0	0	0	0	0	14	0	0	0	0	0	0	0	0	0	67	0	0	0	0	0	0	0	0	0	0	0	0	0	0	0	0	0	0	0	0	0	0	0
ASV1776	0	0	0	0	0	0	0	0	0	0	0	0	0	0	0	0	0	0	0	0	0	0	103	0	0	0	0	0	0	0	0	0	0	0	0	0	0	0	0	0	0	0	0	0	0	0	0	0	0
ASV1777	0	0	0	0	0	0	0	0	0	0	0	0	0	0	0	0	0	0	0	0	0	0	138	0	0	0	0	0	0	0	0	0	0	0	0	0	0	0	0	0	0	0	0	0	0	0	0	0	0
ASV1778	0	0	0	0	0	0	0	0	0	0	0	0	0	0	0	0	0	0	0	0	0	0	0	0	0	0	0	0	0	0	0	0	0	0	0	0	0	0	0	0	0	0	0	0	0	0	0	0	0
ASV1779	0	0	0	0	0	0	0	0	0	0	0	0	0	0	0	0	0	0	0	0	0	0	0	0	0	0	0	0	142	0	0	0	0	0	0	0	0	0	0	0	0	0	0	0	0	0	0	0	0
ASV1780	0	0	0	0	0	0	0	0	0	0	0	44	0	0	0	0	0	0	0	0	0	0	0	0	0	0	0	0	0	0	0	0	0	0	0	0	0	0	0	0	0	0	0	26	0	0	0	0	0
ASV1781	0	0	0	0	0	0	0	0	0	0	0	0	0	0	0	0	0	0	0	0	0	0	0	0	0	0	0	0	0	0	0	0	0	0	0	0	0	0	0	0	0	0	0	11	0	0	0	0	0
ASV1782	0	0	0	0	0	0	0	0	0	0	0	0	0	0	0	0	0	0	0	0	0	0	0	0	0	0	0	0	0	0	0	0	0	0	0	0	0	0	0	0	0	0	0	5	136	0	0	0	0
ASV1783	0	0	0	0	0	0	0	0	0	0	0	0	0	0	0	0	0	0	0	0	0	0	0	0	0	0	0	0	0	0	0	0	0	0	0	0	0	0	0	0	0	0	0	0	0	72	0	0	0
ASV1784	0	0	0	0	0	0	0	0	0	0	0	0	0	0	0	0	0	0	0	0	0	0	0	0	0	0	0	0	0	0	0	0	0	0	0	0	0	0	0	0	0	0	0	0	0	0	0	0	0
ASV1785	0	0	0	0	0	0	0	0	0	0	0	0	0	0	0	0	0	0	0	0	0	0	0	0	0	0	0	0	0	0	0	0	0	0	0	0	0	0	0	0	0	0	0	0	0	0	11	0	0
ASV1786	0	0	0	0	0	0	0	0	0	0	0	0	0	0	0	0	0	0	0	0	0	0	0	0	0	0	0	0	0	0	0	0	0	0	0	0	0	0	0	0	0	0	0	0	0	0	0	98	0
ASV1787	0	0	0	0	0	0	0	0	0	0	0	0	0	0	0	0	0	0	0	0	0	0	0	0	0	0	0	0	0	0	0	0	0	0	0	0	0	0	0	0	0	0	0	0	0	0	0	12	0
ASV1788	0	0	0	0	0	0	0	0	0	0	0	0	0	0	0	0	0	0	0	0	0	0	0	0	0	0	0	0	0	0	0	0	0	0	0	0	0	0	0	0	0	0	0	0	0	0	0	0	0
ASV1789	0	0	0	0	0	0	0	0	0	0	0	0	0	0	0	0	0	0	0	0	0	0	0	0	0	0	0	0	0	0	0	0	0	0	0	0	0	0	0	0	0	0	0	0	0	0	0	0	0
ASV1790	0	0	0	0	0	0	0	0	0	0	0	0	0	0	0	0	0	0	0	0	0	0	0	0	0	0	0	0	0	0	0	0	0	0	0	0	0	0	0	0	0	0	0	0	0	0	0	0	0
ASV1791	0	0	0	0	0	0	0	0	0	0	0	0	0	0	0	0	0	0	0	0	0	0	0	0	0	0	0	0	0	0	0	0	0	0	0	0	0	0	0	0	0	0	0	0	0	0	0	0	0
ASV1792	0	0	0	6	0	0	46	0	0	0	0	0	0	2	0	6	0	0	0	0	0	0	0	0	0	3	0	0	10	0	0	0	0	0	0	0	0	0	0	0	0	0	3	0	0	0	0	0	0
ASV1793	0	34	0	0	0	4	0	0	0	0	0	0	0	0	0	0	0	0	0	0	0	0	0	0	0	0	0	0	0	0	0	0	38	0	0	0	0	0	0	0	0	0	0	0	0	0	29	0	0
ASV1794	0	0	0	0	0	0	0	0	0	0	0	0	0	0	0	0	0	0	0	0	0	0	0	0	0	0	0	0	0	0	0	0	0	0	0	0	0	0	0	0	0	0	0	100	0	0	0	0	0
ASV1795	0	0	0	0	0	0	0	0	0	0	0	0	0	0	0	0	18	0	0	0	0	0	0	0	0	0	0	0	0	0	0	0	34	0	0	0	0	0	0	0	0	0	0	0	51	0	0	0	0
ASV1796	0	0	0	0	0	0	0	0	12	0	0	15	0	0	0	0	0	0	0	0	0	0	0	0	0	0	0	0	3	0	0	0	0	0	0	0	0	0	0	0	0	0	0	0	0	19	0	0	0
ASV1797	0	0	0	0	0	0	0	0	0	0	89	0	0	0	0	0	0	0	0	0	0	0	0	0	0	0	0	0	0	0	0	0	0	0	0	0	0	0	0	0	0	0	0	0	0	0	0	0	0
ASV1798	0	0	0	0	0	0	0	0	0	0	0	0	0	0	0	0	0	0	0	0	0	0	0	0	0	0	0	0	0	0	0	0	0	0	0	0	0	0	0	0	0	0	0	0	0	0	0	0	0
ASV1799	0	0	0	0	0	0	0	0	0	0	0	0	0	0	0	0	20	0	0	0	0	0	0	0	0	0	11	0	0	0	15	2	0	3	0	4	0	0	0	0	0	0	0	0	0	0	0	0	0
ASV1800	0	0	0	0	0	0	0	0	0	0	0	0	0	0	0	0	0	0	0	0	0	0	0	0	0	20	0	0	0	0	0	0	0	0	0	0	14	0	0	0	0	0	0	0	0	0	0	0	0
ASV1801	0	0	0	0	0	0	0	0	0	0	0	0	0	0	0	0	0	0	0	0	0	0	0	0	0	0	0	0	0	0	0	0	0	0	0	0	0	0	0	0	0	0	0	0	0	0	0	0	0
ASV1802	0	0	0	0	0	0	0	0	0	0	0	0	0	0	0	0	0	0	0	0	0	0	0	0	0	0	0	0	0	0	0	0	0	0	0	0	0	0	0	0	0	0	0	0	0	0	0	0	0
ASV1803	0	0	0	0	0	0	0	0	0	0	0	0	0	0	0	0	0	0	0	0	0	0	0	0	0	0	0	0	0	0	0	0	0	0	0	0	0	0	0	0	0	0	0	0	0	11	0	0	0
ASV1804	0	0	0	0	0	0	0	0	0	0	0	0	0	0	0	0	0	0	0	0	0	0	0	0	0	0	0	0	0	0	0	0	0	0	0	0	0	0	0	0	0	0	0	0	0	0	0	0	0
ASV1805	0	0	0	0	0	0	0	0	0	0	0	0	0	0	0	0	0	0	0	0	0	0	0	0	0	0	0	0	0	0	0	0	0	0	0	0	0	0	0	0	0	0	0	0	0	0	0	0	0
ASV1806	0	0	0	0	0	0	0	0	0	0	0	0	0	0	0	0	0	84	0	0	0	0	0	0	0	0	0	0	0	0	0	0	0	0	0	0	0	0	0	0	0	0	0	0	0	0	0	0	0
ASV1807	0	0	0	0	0	0	0	0	0	0	0	0	0	0	0	0	0	0	0	0	0	0	0	0	0	0	0	0	0	0	0	0	0	0	0	0	0	0	0	0	0	0	0	0	0	0	0	0	0
ASV1808	0	0	0	0	0	0	0	0	0	0	0	0	0	0	0	0	0	0	0	0	0	0	0	0	0	0	0	0	0	0	0	0	0	0	0	0	0	0	0	0	0	0	0	0	0	0	0	0	0
ASV1809	0	0	0	0	0	0	0	0	0	0	0	0	0	0	0	0	0	0	0	0	0	0	0	0	85	0	0	0	0	0	0	0	0	0	0	0	0	0	0	0	0	0	0	0	0	0	0	0	0
ASV1810	0	0	0	0	0	0	0	0	0	0	0	0	0	0	0	0	0	0	0	0	0	0	0	0	0	0	0	0	0	0	0	0	0	0	0	0	0	0	0	0	0	0	0	0	0	0	0	0	0
ASV1811	0	0	0	0	0	0	0	0	0	0	0	0	0	0	0	0	0	0	0	0	0	0	0	0	0	0	0	0	0	0	0	0	0	0	0	0	0	0	0	0	0	0	0	0	0	0	0	0	0
ASV1812	0	0	0	0	0	0	0	0	0	0	0	0	0	0	0	0	0	0	0	0	0	0	0	0	0	0	0	0	0	0	0	0	0	0	0	0	0	4	0	0	0	0	0	0	0	0	0	0	0
ASV1813	0	0	0	0	0	0	0	0	0	0	0	0	44	0	0	0	0	3	0	0	0	0	0	0	0	0	0	0	0	0	0	0	0	0	0	0	0	0	0	0	0	0	0	0	0	0	0	0	0
ASV1814	0	0	0	0	0	0	0	0	0	0	0	0	0	0	0	0	0	0	0	0	0	0	0	0	0	37	0	0	0	0	0	0	0	0	0	0	2	0	0	0	0	0	0	0	0	0	0	0	0
ASV1815	0	0	0	0	0	0	0	0	0	0	0	0	0	0	0	0	0	0	0	0	0	0	0	0	0	0	0	0	0	0	0	0	0	0	0	0	0	0	0	0	0	0	0	0	0	0	0	0	0
ASV1816	0	0	0	0	0	0	0	0	0	0	138	0	0	0	0	0	0	0	0	0	0	0	0	0	0	0	0	0	0	0	0	0	0	0	0	0	0	0	0	0	0	0	0	0	0	0	0	0	0
ASV1817	0	0	0	0	0	0	0	0	0	0	0	21	0	0	0	0	0	0	0	0	0	0	0	0	0	0	0	0	0	34	0	0	0	0	0	0	0	0	0	0	0	0	0	0	0	0	0	0	0
ASV1818	0	0	0	0	0	0	0	0	0	0	0	0	0	10	0	0	0	0	0	0	0	0	0	0	0	0	0	0	0	0	0	0	0	0	0	0	0	0	0	0	0	0	0	0	0	0	0	0	0
ASV1819	0	0	0	0	0	0	0	0	0	0	0	0	0	0	0	0	0	0	0	0	0	0	0	0	0	0	0	0	0	0	0	0	0	0	0	0	0	0	0	0	0	0	0	0	0	0	0	0	0
ASV1820	0	6	0	0	0	0	0	0	0	0	0	0	0	0	0	5	0	0	0	0	0	0	0	0	0	20	0	0	0	0	0	0	0	0	0	0	0	0	0	0	0	0	0	0	0	0	0	0	0
ASV1821	0	0	0	0	0	0	0	0	0	0	0	0	0	0	0	0	0	0	0	0	0	0	0	0	0	0	0	0	0	0	0	0	0	0	0	0	0	0	0	0	0	0	0	0	89	0	0	0	0
ASV1822	0	0	0	0	0	0	0	0	10	0	0	0	0	0	0	0	0	0	0	0	0	0	0	0	0	25	0	0	0	0	0	0	0	0	0	0	0	0	0	0	0	0	0	0	0	21	0	0	0
ASV1823	0	0	0	0	0	0	0	0	0	0	0	0	0	0	0	0	0	12	0	0	0	0	0	0	0	0	0	0	0	0	0	0	0	0	0	0	0	0	0	0	0	0	0	0	0	0	0	0	0
ASV1824	0	0	0	0	0	0	0	0	0	0	0	16	0	0	0	0	0	0	0	0	0	0	0	0	0	0	0	0	0	0	0	0	0	0	0	0	0	0	0	0	0	0	0	0	0	0	0	0	0
ASV1825	0	0	0	0	0	0	0	0	0	0	0	12	0	14	0	0	0	0	0	0	0	10	18	7	0	0	0	0	0	0	0	0	0	0	0	0	0	0	0	0	0	0	0	0	0	0	0	0	0
ASV1826	0	0	0	0	0	0	0	0	0	0	0	45	0	0	0	0	0	0	0	0	0	0	0	0	0	0	0	0	0	0	0	0	0	0	0	0	11	0	0	0	0	0	0	0	0	0	0	0	0
ASV1827	0	0	0	0	0	0	0	0	0	0	0	0	0	0	0	0	0	0	0	0	0	0	0	0	0	0	0	0	0	0	0	0	0	0	0	0	0	0	0	12	0	0	0	0	0	0	0	0	0
ASV1828	0	0	0	0	0	0	0	0	0	0	0	0	0	0	0	0	0	0	0	0	0	0	0	0	0	0	0	0	0	0	0	0	0	0	0	0	0	0	0	0	0	0	0	0	0	0	0	0	0
ASV1829	0	0	0	0	0	0	0	0	0	0	0	0	0	0	0	0	0	0	0	0	0	0	0	0	0	0	0	0	0	0	0	0	0	0	0	0	0	0	0	0	0	0	0	0	0	0	0	0	0
ASV1830	0	0	0	0	0	0	0	0	0	0	0	0	0	0	0	0	0	0	0	0	0	0	0	7	0	0	0	0	0	0	0	0	51	0	0	0	0	0	0	0	0	0	0	0	0	0	0	0	0
ASV1831	0	0	0	0	0	0	0	0	0	0	0	0	0	0	0	0	0	0	0	0	0	0	7	0	20	0	0	0	0	0	0	0	0	0	0	0	0	0	0	0	0	0	68	8	0	0	0	0	0
ASV1832	0	7	0	0	0	0	65	0	0	0	0	0	0	0	0	0	0	0	0	0	0	0	0	0	0	0	0	0	0	0	0	0	0	0	0	0	0	0	0	0	0	0	0	0	0	0	0	0	0
ASV1833	0	0	0	0	0	0	0	0	0	0	0	11	0	0	0	0	0	0	0	0	0	0	0	0	0	0	0	0	0	0	0	0	0	0	0	0	0	0	40	0	0	0	0	5	0	0	27	0	0
ASV1834	0	0	0	0	0	0	0	0	0	0	0	0	0	0	0	0	0	0	0	0	0	0	0	0	0	0	0	0	3	9	0	0	0	0	0	0	0	0	0	0	0	0	0	0	18	0	0	0	0
ASV1835	0	0	0	0	0	0	0	0	0	0	0	0	0	0	0	0	0	0	0	0	0	0	0	0	0	0	0	0	0	0	0	0	0	0	0	0	0	0	0	0	0	0	0	0	0	120	0	0	0
ASV1836	0	0	0	0	0	0	0	0	0	0	0	0	0	0	0	0	0	0	0	0	0	0	0	0	0	0	0	0	0	0	0	0	0	0	0	0	0	0	0	0	0	0	0	0	0	0	0	0	0
ASV1837	0	0	0	0	0	0	0	0	0	0	0	0	0	17	0	0	0	0	0	0	0	0	0	0	0	0	0	0	0	0	0	0	0	0	0	0	0	0	0	0	0	0	0	0	0	0	9	0	0
ASV1838	0	0	0	0	0	0	0	0	0	0	0	0	0	0	0	0	0	0	0	0	0	0	0	0	0	0	0	0	0	0	0	0	0	0	0	0	0	0	0	0	0	0	0	0	0	0	0	0	0
ASV1839	0	0	0	0	0	0	0	0	0	0	0	0	0	0	0	0	0	0	0	0	0	0	0	0	0	0	0	0	0	0	0	0	0	0	0	0	0	0	0	0	0	0	0	0	0	0	0	0	0
ASV1840	0	8	0	0	0	0	0	0	0	0	0	0	0	0	0	0	0	0	0	0	0	0	10	0	0	0	4	0	0	0	0	0	0	0	0	0	0	0	0	0	0	0	0	0	0	0	0	0	0
ASV1841	0	0	2	0	0	0	0	0	0	0	0	0	0	0	0	0	0	0	0	0	0	0	0	0	0	0	0	0	0	0	0	0	0	0	0	0	0	0	0	0	0	0	0	0	0	0	0	0	0
ASV1842	0	0	0	0	0	0	0	0	0	0	0	0	0	0	0	0	0	0	0	0	0	0	0	0	0	0	0	0	0	0	0	0	0	0	0	0	0	0	0	0	0	0	0	0	0	49	0	0	0
ASV1843	0	0	0	0	0	0	0	0	0	0	0	2	0	14	0	0	0	0	0	0	0	0	0	0	0	7	0	0	0	0	0	0	0	0	0	0	0	0	0	0	0	0	0	0	0	13	0	0	0
ASV1844	0	0	0	0	0	0	0	0	0	0	0	0	0	0	0	0	0	0	0	0	0	0	0	11	0	0	0	0	0	0	0	0	12	0	0	0	0	0	0	0	9	0	0	0	0	12	0	0	0
ASV1845	0	0	0	0	0	0	0	0	0	0	0	0	0	0	0	0	0	0	0	0	0	0	0	0	0	0	0	0	0	0	0	0	0	0	0	0	0	0	0	0	0	0	0	0	0	0	0	0	0
ASV1846	0	0	0	0	0	0	0	0	18	0	0	0	0	9	0	0	0	10	0	0	0	0	0	0	0	0	0	0	4	0	0	0	0	0	0	0	0	0	0	0	0	0	0	0	0	0	0	0	0
ASV1847	0	0	0	0	0	0	0	0	0	0	0	0	0	0	0	0	0	0	0	0	0	0	0	0	0	0	0	0	0	0	0	0	0	0	0	0	0	0	0	0	0	0	0	0	0	0	0	0	0
ASV1848	0	0	0	0	0	0	0	0	0	0	130	0	0	0	0	0	0	0	0	0	0	0	0	0	0	0	0	0	0	0	5	0	0	0	0	0	0	0	0	0	0	0	0	0	0	0	0	0	0
ASV1849	0	0	0	0	0	0	0	0	0	0	0	0	0	0	0	10	0	0	0	0	0	0	0	0	0	0	39	0	0	0	0	0	0	0	0	0	0	0	0	0	0	0	0	0	0	0	0	0	0
ASV1850	0	0	0	0	0	0	0	0	0	0	0	0	0	0	0	0	0	0	0	0	0	0	79	0	0	29	0	0	0	0	0	0	0	0	0	0	0	0	0	0	0	0	0	0	0	0	0	0	0
ASV1851	0	0	0	0	0	0	0	0	0	0	0	0	0	0	0	0	0	0	0	0	0	0	0	0	0	0	46	0	9	0	0	0	0	0	0	0	0	0	0	0	0	0	0	0	0	0	0	0	0
ASV1852	0	0	0	0	0	0	0	0	0	0	0	0	0	0	0	0	0	17	0	0	0	0	0	0	0	0	0	0	0	0	0	0	0	0	26	0	0	0	0	0	0	0	0	0	31	0	4	0	0
ASV1853	0	0	0	0	0	0	0	0	0	0	0	0	0	0	0	0	0	0	0	0	0	0	0	0	0	0	0	0	0	0	0	0	0	0	0	0	0	0	0	0	0	0	0	0	0	0	0	35	0
ASV1854	0	0	0	0	0	0	0	0	0	0	0	0	0	0	0	0	0	0	0	0	0	0	0	0	0	0	0	0	0	0	0	0	0	0	0	0	0	0	0	0	0	0	0	0	0	0	0	0	0
ASV1855	0	0	0	0	0	0	0	0	0	0	0	0	0	0	0	0	0	0	0	0	0	0	0	0	0	0	0	0	0	0	0	0	0	0	0	0	0	0	0	0	0	0	0	0	0	0	0	0	0
ASV1856	0	0	0	0	0	0	0	0	0	0	0	0	0	0	0	0	0	0	0	0	0	0	0	0	0	0	0	0	0	0	0	0	0	0	0	0	0	0	0	0	0	0	0	0	0	0	0	0	0
ASV1857	0	0	0	0	0	0	0	0	0	0	0	0	0	0	0	0	0	0	0	0	0	0	0	0	0	0	0	0	0	0	0	0	0	0	0	0	0	0	0	0	0	0	0	0	0	0	0	0	0
ASV1858	18	0	0	0	0	0	0	0	0	0	0	0	0	0	0	4	0	0	0	0	0	0	11	0	0	0	0	0	0	0	0	0	0	0	0	0	0	0	0	0	0	0	0	0	0	0	0	0	0
ASV1859	0	0	0	0	0	0	0	0	0	0	0	0	0	0	0	0	0	0	0	0	0	0	0	0	0	0	0	0	9	0	0	0	0	0	0	0	0	0	0	0	0	0	66	0	0	0	0	0	0
ASV1860	0	0	0	0	0	0	0	0	0	0	0	0	0	0	0	0	0	0	0	0	0	0	0	0	0	0	0	0	9	0	8	0	0	0	0	0	0	0	0	0	0	0	0	0	0	60	0	0	0
ASV1861	0	0	0	0	0	0	0	0	0	0	0	0	0	0	0	0	0	6	0	0	0	0	0	0	0	0	0	0	0	0	0	0	0	0	0	0	0	0	0	0	0	0	0	0	0	0	0	0	0
ASV1862	0	0	0	0	0	0	0	0	0	0	0	0	0	0	0	0	0	0	0	0	0	0	0	0	0	0	0	0	0	0	0	0	0	0	0	0	0	0	0	0	0	0	0	0	0	0	0	0	0
ASV1863	0	0	0	0	0	0	0	0	0	0	0	0	58	0	0	0	0	0	0	0	0	0	0	0	0	0	0	0	0	0	0	0	0	0	0	0	0	0	0	0	0	0	0	0	0	0	0	0	0
ASV1864	0	0	0	0	0	0	0	0	0	0	0	0	0	0	0	0	0	0	0	0	0	0	0	0	0	0	0	13	0	0	0	0	0	0	0	0	0	0	0	0	0	0	0	0	0	0	0	0	0
ASV1865	0	0	0	0	0	0	0	0	0	0	0	0	0	0	0	0	16	0	0	0	0	0	7	0	0	0	0	0	0	0	0	0	0	0	0	0	0	0	0	0	0	0	0	0	0	0	0	0	0
ASV1866	0	0	0	0	0	0	0	0	0	0	0	0	0	0	0	0	0	85	0	0	0	0	0	0	0	0	0	0	0	0	0	0	0	0	0	0	0	0	0	0	0	0	0	0	0	0	0	0	0
ASV1867	0	0	0	0	0	0	0	0	0	0	0	0	0	0	0	0	0	0	0	0	0	0	0	0	0	0	0	0	10	0	0	0	11	0	0	0	0	0	0	0	0	0	0	0	0	0	0	0	0
ASV1868	0	0	0	0	0	0	0	0	0	0	0	0	0	0	0	0	0	0	0	0	0	0	0	0	0	0	0	0	0	0	0	0	0	0	0	0	0	0	0	0	0	0	0	0	0	0	0	0	0
ASV1869	0	0	0	0	0	0	0	0	0	0	0	0	0	0	0	0	0	0	0	0	0	0	0	0	0	0	0	0	0	0	0	0	0	0	0	0	0	0	0	0	0	0	0	0	0	0	0	0	0
ASV1870	0	0	0	0	0	0	0	0	0	0	0	0	0	0	0	0	0	0	0	0	0	0	0	0	0	0	23	0	0	0	0	0	0	0	41	0	0	0	0	0	0	0	49	0	0	0	0	0	0
ASV1871	0	0	0	0	0	0	0	0	0	0	0	0	0	0	0	0	0	0	0	0	0	0	0	7	0	0	0	0	0	0	0	0	0	0	0	0	0	0	0	0	0	0	0	0	0	0	0	0	125
ASV1872	0	0	0	0	0	0	0	0	0	0	0	0	0	0	0	0	0	0	0	0	0	0	0	0	0	0	0	0	0	0	0	0	0	0	0	0	0	0	0	0	0	0	0	0	0	0	0	0	0
ASV1873	0	0	0	0	0	0	0	0	0	0	0	0	0	0	0	0	0	0	0	0	0	0	0	0	0	0	0	0	0	0	0	0	0	0	0	0	0	0	0	0	0	0	0	0	0	0	0	0	0
ASV1874	0	0	0	0	0	0	0	0	0	0	0	0	0	0	0	0	0	0	0	0	0	0	0	0	0	0	0	0	0	0	0	0	59	0	0	0	0	0	0	0	0	0	0	0	0	0	0	0	0
ASV1875	0	0	0	0	0	0	0	0	0	0	0	0	0	0	0	0	0	0	0	0	0	0	0	0	0	0	0	0	0	0	0	0	0	0	0	0	0	0	0	0	0	0	0	0	0	0	0	0	0
ASV1876	0	0	0	0	0	0	0	0	0	0	0	0	0	0	0	0	0	0	0	0	0	0	0	0	0	0	0	0	0	0	0	0	0	0	0	0	0	0	0	0	0	0	6	0	0	80	0	0	0
ASV1877	0	0	0	0	0	0	0	0	0	0	0	0	0	0	0	0	0	0	0	0	0	0	0	0	0	0	0	0	0	0	0	0	0	0	0	0	0	0	0	0	0	0	0	0	0	0	0	0	0
ASV1878	0	0	0	0	0	0	0	0	0	0	0	0	0	0	0	0	0	0	0	0	0	0	0	0	0	0	0	0	0	0	0	0	0	0	0	0	0	0	0	0	0	0	0	0	0	0	0	0	0
ASV1879	0	0	0	0	0	0	0	0	0	0	0	0	0	0	0	0	0	0	0	0	0	0	0	0	0	0	0	0	0	0	0	0	0	0	0	0	0	0	0	0	0	0	0	0	0	0	0	0	0
ASV1880	0	0	0	0	0	0	0	0	0	0	0	131	0	0	0	0	0	0	0	0	0	0	0	0	0	0	0	0	0	0	0	0	0	0	0	0	0	0	0	0	0	0	0	0	0	0	0	0	0
ASV1881	0	0	0	0	0	0	0	0	0	0	0	0	0	0	0	0	0	0	0	0	0	0	0	0	0	0	0	0	0	0	0	0	0	0	0	0	0	0	0	0	0	0	0	0	0	0	0	0	0
ASV1882	0	0	0	0	0	0	0	0	0	0	0	0	0	0	0	0	0	0	0	0	0	0	0	0	0	0	0	0	0	0	0	0	0	0	0	0	0	0	0	0	0	0	0	0	0	0	0	0	0
ASV1883	0	0	0	0	0	0	0	0	0	0	0	0	0	0	0	11	0	0	0	0	0	21	0	0	0	0	0	0	0	0	0	0	0	0	0	0	0	0	0	0	0	0	0	0	0	0	0	0	0
ASV1884	0	0	0	0	0	0	0	0	0	0	0	0	0	0	0	0	0	0	0	0	0	0	0	0	0	0	62	0	0	0	0	0	0	0	0	0	0	0	0	0	0	0	0	0	0	0	0	0	0
ASV1885	0	0	0	0	0	0	0	0	0	0	0	0	0	0	0	38	0	0	0	0	0	0	0	0	0	0	0	0	9	0	0	0	0	0	0	0	0	0	0	0	0	0	1	16	0	0	0	0	0
ASV1886	0	5	0	0	0	0	0	0	0	0	0	0	0	0	0	0	12	0	0	0	0	0	0	0	14	0	0	0	0	0	0	0	0	0	0	0	0	0	0	0	0	0	0	0	16	0	0	0	0
ASV1887	0	0	11	0	0	0	0	0	0	0	0	0	0	0	0	0	0	0	0	0	0	0	0	0	0	0	0	0	0	0	0	0	0	0	0	0	0	0	0	0	0	0	0	0	0	0	0	0	0
ASV1888	0	0	0	0	0	0	0	0	0	0	0	0	0	0	0	0	0	0	0	0	0	0	0	0	0	0	0	0	0	0	0	0	0	0	0	0	0	0	0	0	0	0	0	0	0	130	0	0	0
ASV1889	0	0	0	0	0	0	0	0	0	0	0	0	0	0	0	0	0	0	0	0	0	0	5	0	0	0	0	0	0	0	0	0	0	0	0	0	0	0	0	0	0	0	0	0	0	0	0	0	0
ASV1890	0	0	0	0	0	0	0	0	16	0	0	0	0	0	0	0	0	0	0	0	0	0	35	0	0	0	0	9	0	0	0	0	0	0	0	0	0	0	0	0	0	0	0	0	0	0	0	0	0
ASV1891	0	0	0	0	0	0	0	0	0	0	0	23	0	0	0	0	0	0	0	0	0	0	9	0	0	0	0	0	0	0	0	0	0	0	0	0	15	0	0	0	0	52	0	0	0	0	0	0	0
ASV1892	0	0	0	0	0	0	0	0	0	0	0	0	0	0	0	0	0	19	0	0	0	0	0	0	0	0	69	0	0	0	0	0	0	0	0	0	0	0	0	0	0	0	0	0	0	0	0	0	0
ASV1893	0	0	0	0	0	0	0	0	0	0	0	0	0	0	0	0	0	0	0	0	130	0	0	0	0	0	0	0	0	0	0	0	0	0	0	0	0	0	0	0	0	0	0	0	0	0	0	0	0
ASV1894	0	0	0	0	0	0	0	0	0	0	0	0	0	0	0	0	0	0	0	0	0	0	97	0	0	33	0	0	0	0	0	0	0	0	0	0	0	0	0	0	0	0	0	0	0	0	0	0	0
ASV1895	0	0	0	0	0	0	0	0	0	0	0	0	0	0	0	0	0	0	0	0	0	0	0	0	0	0	0	0	0	0	0	0	0	0	0	0	0	0	0	0	0	0	0	0	0	0	0	0	0
ASV1896	0	0	0	0	0	0	0	0	0	0	0	0	0	0	0	0	0	0	0	0	0	0	0	0	0	0	0	0	0	0	0	0	0	0	0	0	0	0	0	0	0	0	0	0	0	0	0	0	0
ASV1897	0	0	0	0	0	0	0	0	0	0	81	0	0	0	0	0	0	0	0	0	0	0	0	0	0	0	0	0	0	0	0	0	0	0	0	0	0	0	0	0	0	0	15	0	0	0	0	0	0
ASV1898	0	91	0	0	0	0	0	0	0	0	0	0	0	0	0	0	0	0	0	0	0	0	0	0	0	0	0	0	0	0	0	0	0	0	0	0	0	0	0	0	0	0	0	0	0	0	38	0	0
ASV1899	0	0	0	0	0	0	0	0	0	0	0	0	0	0	0	0	0	0	0	0	0	0	0	0	0	13	0	0	0	0	68	0	0	0	0	0	0	0	0	0	0	0	0	7	0	21	0	0	0
ASV1900	0	0	0	0	0	0	0	0	0	0	0	0	0	0	0	0	0	7	0	0	0	0	0	0	0	0	29	0	0	0	0	0	0	0	0	0	0	0	0	0	0	0	0	0	0	0	0	11	0
ASV1901	0	0	0	0	0	0	0	0	0	0	0	0	0	0	0	0	0	0	0	0	0	0	0	0	0	0	0	0	0	0	0	0	0	0	0	0	0	0	0	0	0	0	0	0	0	0	0	0	0
ASV1902	0	0	0	0	0	0	0	0	0	0	0	0	0	0	0	0	0	0	0	0	0	0	0	0	0	28	0	0	0	0	0	0	0	0	0	0	0	0	0	0	0	0	0	0	0	0	0	0	0
ASV1903	0	0	0	0	0	0	0	0	0	0	0	0	0	0	0	0	0	0	0	0	0	0	107	0	0	0	0	0	0	0	0	0	0	0	0	0	0	0	0	0	0	0	0	0	0	0	0	0	0
ASV1904	0	0	0	0	0	0	0	0	0	0	129	0	0	0	0	0	0	0	0	0	0	0	0	0	0	0	0	0	0	0	0	0	0	0	0	0	0	0	0	0	0	0	0	0	0	0	0	0	0
ASV1905	0	0	0	0	0	0	0	0	0	0	0	0	0	0	0	0	0	0	0	0	0	0	0	0	0	0	0	0	0	0	0	0	0	0	0	0	0	0	0	0	0	0	0	0	0	0	0	0	0
ASV1906	0	0	0	0	0	0	0	0	0	0	0	0	0	0	0	10	0	0	0	0	0	0	0	0	0	0	0	0	0	0	0	0	0	0	0	0	0	0	0	0	0	0	0	0	0	0	0	0	0
ASV1907	0	0	0	0	0	0	0	0	0	0	0	0	0	0	0	0	0	0	0	0	0	0	0	0	0	0	0	0	0	0	0	0	0	0	0	0	0	0	0	0	0	87	0	0	0	0	0	0	0
ASV1908	0	0	0	0	0	0	0	0	0	0	0	0	0	0	0	0	0	0	0	0	0	0	0	0	0	0	0	0	0	0	0	0	0	0	0	0	0	0	0	0	0	0	0	0	0	0	0	0	0
ASV1909	0	0	0	0	0	0	0	0	0	0	0	0	0	0	0	0	0	0	0	0	0	0	0	0	0	0	0	0	0	0	0	0	0	0	0	0	0	0	30	0	0	0	28	0	0	0	0	0	0
ASV1910	0	0	0	0	0	0	0	0	2	0	0	0	0	0	0	3	0	0	0	0	0	0	0	0	0	0	0	0	0	0	0	0	0	0	0	0	0	0	0	0	0	0	0	13	0	0	0	84	0
ASV1911	0	0	0	0	0	0	0	0	0	0	0	0	0	0	0	0	0	0	0	0	0	0	0	0	0	0	0	0	0	0	0	0	0	0	0	0	0	0	0	0	0	0	0	0	0	0	0	0	0
ASV1912	0	0	0	0	0	0	0	0	0	0	0	0	0	0	0	0	0	0	0	0	0	0	0	0	0	26	0	0	0	0	0	0	0	0	0	0	0	0	0	0	0	0	0	0	0	0	0	0	82
ASV1913	0	0	0	0	0	0	0	0	0	0	0	0	0	0	0	11	0	0	15	0	0	0	0	0	0	0	0	0	0	0	0	0	0	0	0	0	0	0	0	0	0	0	0	0	0	0	0	0	0
ASV1914	0	0	0	0	0	0	0	0	0	0	128	0	0	0	0	0	0	0	0	0	0	0	0	0	0	0	0	0	0	0	0	0	0	0	0	0	0	0	0	0	0	0	0	0	0	0	0	0	0
ASV1915	0	0	0	0	0	0	0	0	0	0	84	0	0	0	0	0	0	0	0	0	0	0	0	0	0	0	0	44	0	0	0	0	0	0	0	0	0	0	0	0	0	0	0	0	0	0	0	0	0
ASV1916	0	0	0	0	0	0	0	0	0	0	0	0	0	0	0	0	0	0	0	0	0	0	0	0	0	0	0	0	0	0	0	0	0	0	0	0	0	0	0	0	0	0	0	0	0	0	0	0	0
ASV1917	0	0	0	0	0	0	0	0	0	0	0	0	0	0	0	0	0	0	0	0	0	0	0	0	0	0	0	0	0	0	0	0	0	0	0	0	0	0	0	0	0	0	0	0	0	0	0	0	0
ASV1918	0	0	0	0	0	0	0	0	0	0	0	0	0	0	0	24	0	0	0	0	0	0	0	0	0	0	0	0	0	0	0	0	0	0	0	0	0	0	0	0	0	0	0	0	0	0	0	0	0
ASV1919	0	0	0	0	0	0	0	0	0	0	0	0	0	0	0	0	17	0	0	0	0	0	8	0	0	0	0	0	0	0	0	0	0	0	0	0	0	0	0	0	0	0	0	0	0	0	0	0	0
ASV1920	0	0	0	0	0	0	0	0	0	0	0	0	0	0	0	0	0	0	0	0	0	0	0	0	0	0	0	0	0	0	0	0	0	0	0	0	0	0	0	0	0	0	0	0	0	0	0	0	0
ASV1921	0	0	0	0	0	0	0	0	0	0	0	0	0	0	0	0	0	0	0	0	0	0	0	0	0	0	0	0	0	0	0	0	0	0	0	0	0	0	0	0	0	0	0	0	0	0	0	0	0
ASV1922	0	0	0	0	0	0	0	0	0	0	0	0	0	0	0	0	0	0	0	0	0	0	0	0	0	0	0	0	0	0	0	0	43	0	0	0	0	0	0	0	0	0	0	0	0	0	0	0	0
ASV1923	0	0	0	0	0	0	0	0	0	0	0	0	0	0	0	0	0	0	0	0	0	0	0	0	0	0	0	0	0	0	0	0	0	0	0	0	0	0	0	0	0	0	0	0	0	0	0	0	0
ASV1924	0	0	0	0	0	0	0	0	0	0	0	0	0	0	0	0	0	0	0	0	0	0	0	0	0	0	0	0	0	0	0	0	0	0	0	0	0	0	0	0	0	0	17	2	0	0	29	0	0
ASV1925	0	0	0	0	0	0	0	0	0	0	0	0	0	0	0	0	0	0	0	0	0	0	0	0	0	29	0	0	0	0	0	0	0	0	0	0	0	0	0	0	0	0	0	0	0	0	0	15	0
ASV1926	0	0	0	0	0	0	0	0	52	0	0	0	0	0	0	0	0	0	0	0	0	0	0	0	0	0	0	0	0	0	0	0	0	0	0	0	0	0	0	0	0	0	0	0	0	0	0	0	0
ASV1927	0	0	0	0	0	0	0	0	0	0	0	0	0	0	0	0	0	0	0	0	0	0	0	0	0	0	0	0	0	0	0	0	0	0	0	0	0	0	0	0	0	0	0	0	0	0	0	0	0
ASV1928	0	0	0	0	0	0	0	0	0	0	0	0	0	0	0	0	0	11	0	0	0	0	0	0	0	0	0	0	0	0	0	0	0	0	0	0	0	0	0	0	0	0	0	0	0	0	0	0	0
ASV1929	0	0	0	0	0	0	0	0	0	0	0	0	0	0	0	0	0	0	0	0	0	0	0	0	0	0	0	0	0	0	0	0	0	0	0	0	0	0	0	0	0	0	0	0	0	0	0	0	0
ASV1930	0	0	0	0	0	0	0	0	0	0	0	0	0	0	0	0	0	0	0	0	0	0	0	0	0	0	0	0	0	0	0	0	0	0	0	0	0	0	0	0	0	0	0	0	0	0	0	0	0
ASV1931	0	0	0	0	0	0	0	0	0	0	0	0	0	0	0	0	0	0	0	0	0	0	0	0	0	0	0	0	0	0	0	0	0	0	0	0	0	0	0	0	0	0	0	0	0	0	0	0	0
ASV1932	0	0	0	0	0	0	0	0	0	0	0	0	0	0	0	0	0	0	0	0	0	0	0	0	0	0	0	0	0	0	0	0	0	0	0	0	0	0	0	0	0	0	0	0	0	0	0	0	0
ASV1933	0	0	0	0	0	0	0	0	0	0	0	0	0	0	0	0	0	0	0	0	0	0	0	0	0	0	0	0	0	0	0	0	0	0	0	0	0	0	0	0	0	0	0	0	0	0	0	0	0
ASV1934	0	0	0	0	0	0	0	0	0	0	0	0	0	0	0	0	0	0	0	0	0	0	0	0	0	0	0	0	0	0	0	0	0	0	0	0	0	0	0	0	0	0	0	0	0	28	0	0	10
ASV1935	0	0	0	0	0	0	0	0	0	0	30	0	0	0	0	0	0	0	0	0	0	0	0	0	0	0	0	0	0	0	0	0	0	0	0	0	0	0	0	0	0	0	0	0	0	0	0	0	0
ASV1936	0	0	0	0	0	0	0	0	0	0	0	0	0	0	0	0	0	0	0	0	0	0	0	0	0	0	0	0	0	0	0	0	0	0	0	0	0	0	0	0	0	0	0	0	0	0	0	0	0
ASV1937	0	0	0	0	0	0	0	0	0	0	0	0	0	0	0	0	0	0	0	0	0	0	0	0	0	0	0	0	0	0	0	0	0	0	0	0	0	0	0	0	0	0	0	0	0	0	0	0	0
ASV1938	0	0	0	0	0	0	0	0	0	0	0	0	0	0	0	0	0	0	0	0	0	0	0	0	0	22	0	0	0	0	0	0	0	0	0	0	0	0	0	0	0	0	0	0	0	0	0	0	0
ASV1939	0	0	0	0	0	0	0	0	0	0	0	113	0	0	0	0	0	0	0	0	0	0	10	0	0	0	0	0	0	0	0	0	0	0	0	0	0	0	0	0	0	0	0	0	0	0	0	0	0
ASV1940	0	0	0	0	0	0	0	0	0	0	0	0	0	0	0	0	0	0	0	0	0	0	0	0	0	0	0	0	0	0	0	0	0	0	0	0	0	0	0	0	0	0	0	0	0	0	0	0	0
ASV1941	0	0	0	0	0	0	0	0	0	0	0	0	0	0	0	0	0	0	0	0	0	0	0	0	0	0	0	0	0	0	0	0	0	0	0	0	0	0	0	0	0	0	0	0	0	0	0	0	0
ASV1942	0	0	0	0	0	0	0	0	0	0	0	0	0	0	0	0	0	0	0	0	0	0	0	0	0	0	0	0	0	0	0	0	0	0	0	0	0	0	0	0	0	0	0	0	0	0	0	0	0
ASV1943	0	7	0	0	0	17	0	0	0	0	0	0	0	0	0	0	0	0	0	0	0	41	0	0	0	39	0	0	0	0	0	0	0	0	0	0	0	0	0	0	0	0	0	0	0	0	0	0	0
ASV1944	0	0	0	0	0	0	0	0	13	0	0	0	0	0	0	0	0	0	0	0	0	0	0	0	0	0	0	0	0	0	7	0	0	0	0	0	0	0	0	0	0	0	0	0	89	0	0	0	0
ASV1945	0	0	0	0	0	0	0	0	0	0	0	0	0	0	0	0	0	0	0	0	0	0	0	0	0	0	0	0	0	0	0	0	0	0	0	0	0	0	0	0	0	0	0	0	0	0	0	0	0
ASV1946	0	0	0	0	0	0	0	0	0	0	0	0	0	0	0	0	0	0	0	0	0	0	0	0	0	0	0	0	0	0	0	0	0	0	0	0	0	0	0	0	0	0	0	0	0	0	0	125	0
ASV1947	0	0	0	0	0	0	0	0	0	0	40	0	0	0	0	0	0	0	0	0	0	0	0	0	0	0	0	0	0	0	0	0	0	0	0	0	0	0	0	0	0	0	0	0	0	0	0	0	0
ASV1948	0	0	0	0	0	0	0	0	0	0	0	0	0	0	0	0	0	0	0	0	0	0	0	0	0	0	0	0	0	0	0	0	0	0	0	0	0	0	0	0	0	0	0	0	0	0	0	0	0
ASV1949	0	0	0	0	0	0	0	0	0	0	0	0	0	0	0	0	0	0	0	0	0	0	0	0	0	0	0	0	0	0	0	0	0	0	0	0	0	0	0	0	0	0	0	0	0	0	0	0	0
ASV1950	0	0	0	0	0	0	0	0	0	0	0	0	0	0	0	0	0	0	0	0	0	0	0	0	0	0	0	0	0	0	0	0	0	0	0	0	0	0	0	0	0	0	0	0	0	0	0	0	0
ASV1951	0	0	0	0	0	0	0	0	0	0	0	0	0	0	0	0	0	0	0	0	0	0	0	0	0	78	0	0	0	0	0	0	0	0	0	0	0	0	0	0	0	0	0	0	0	0	0	0	0
ASV1952	19	0	0	0	0	0	0	0	0	0	0	0	0	0	0	0	0	0	0	0	0	0	0	0	0	0	0	0	0	0	7	0	0	0	0	0	0	0	0	0	0	0	0	0	0	0	0	0	0
ASV1953	8	0	0	0	0	0	0	0	0	0	0	0	0	0	0	0	0	0	0	0	0	0	0	0	0	0	0	0	0	16	0	0	0	0	0	0	0	0	0	0	0	0	0	0	0	0	0	0	0
ASV1954	0	0	0	0	0	0	0	0	0	0	0	0	9	0	0	0	8	0	0	0	0	0	7	0	0	0	0	0	0	0	0	0	0	0	0	3	0	0	0	0	0	0	0	0	0	0	0	0	72
ASV1955	0	0	0	0	0	0	0	0	0	0	0	0	0	0	0	0	0	0	0	0	0	0	0	0	0	0	0	0	0	0	0	0	0	0	0	0	0	0	0	0	0	0	0	0	0	0	0	124	0
ASV1956	0	0	0	0	0	0	82	0	0	0	0	0	0	0	0	0	0	0	0	0	0	0	0	0	0	0	0	0	0	0	0	0	0	0	0	0	0	0	0	0	0	0	0	0	0	0	0	15	0
ASV1957	0	0	0	0	0	0	0	0	0	0	116	0	0	0	0	0	0	0	0	0	0	0	0	0	0	0	0	0	0	0	0	0	0	0	0	0	0	0	0	0	0	0	0	0	0	0	0	0	0
ASV1958	0	0	0	0	0	0	0	0	0	0	51	0	0	0	0	0	0	0	0	0	0	0	0	0	0	0	0	15	0	0	0	0	0	0	0	0	0	0	0	0	0	0	0	0	0	0	0	0	0
ASV1959	0	0	0	0	0	0	0	0	0	0	0	0	0	0	0	0	0	0	0	0	0	0	0	0	0	0	0	0	0	0	0	0	0	0	0	0	0	0	0	0	0	0	0	0	0	0	0	0	0
ASV1960	0	0	0	0	0	0	0	0	0	0	0	0	0	0	0	0	0	0	0	0	0	0	0	0	0	0	0	0	0	0	0	0	0	0	0	0	0	0	0	0	0	0	0	0	0	0	0	0	0
ASV1961	0	0	0	0	0	0	0	0	0	0	0	0	0	0	0	0	0	0	0	0	0	0	0	0	0	0	0	0	0	0	0	0	0	0	0	0	0	0	0	0	0	0	0	0	0	0	0	0	0
ASV1962	0	0	0	0	0	0	0	0	0	0	0	0	0	0	0	0	0	0	0	0	0	0	0	0	0	0	0	0	0	0	0	0	0	0	0	0	0	0	0	0	0	0	0	0	0	0	0	0	0
ASV1963	0	0	0	0	0	0	0	0	0	0	0	0	0	11	0	8	0	0	0	0	0	4	0	0	0	0	22	0	0	0	0	0	0	0	0	0	0	0	0	0	0	0	5	0	0	0	0	0	0
ASV1964	0	9	0	0	0	0	0	0	0	0	34	0	0	0	0	0	0	0	0	0	0	0	0	0	0	0	0	0	0	0	0	0	0	0	0	0	0	0	0	0	0	32	0	6	0	0	22	0	0
ASV1965	0	0	0	0	0	0	0	0	0	0	0	0	0	0	0	0	0	0	0	0	0	0	0	0	0	0	0	0	0	0	0	0	0	0	0	0	0	0	0	0	0	0	0	0	123	0	0	0	0
ASV1966	0	0	0	0	0	0	0	0	0	0	0	0	0	0	0	0	0	0	0	0	0	0	0	14	0	0	0	0	0	0	0	0	0	0	0	0	0	0	0	0	0	42	0	0	0	0	0	0	0
ASV1967	0	0	0	0	0	0	0	0	0	0	123	0	0	0	0	0	0	0	0	0	0	0	0	0	0	0	0	0	0	0	0	0	0	0	0	0	0	0	0	0	0	0	0	0	0	0	0	0	0
ASV1968	0	0	0	0	0	0	0	0	0	0	0	0	111	0	0	0	0	0	0	0	0	0	0	0	0	0	0	0	0	0	0	0	0	0	0	0	0	0	0	0	0	0	0	0	0	0	0	0	0
ASV1969	0	0	0	0	0	0	0	0	0	0	0	0	0	0	0	0	0	0	0	0	0	0	0	0	0	0	0	0	0	0	0	0	0	0	0	0	0	0	0	0	0	0	0	0	0	0	0	0	0
ASV1970	0	0	0	0	0	0	0	0	0	0	0	0	0	0	0	0	0	0	0	0	0	0	0	0	0	0	0	0	0	0	0	0	0	0	0	0	0	0	0	0	0	0	0	0	0	0	0	0	0
ASV1971	0	0	0	0	0	0	0	0	0	0	0	0	0	0	0	0	0	0	0	0	0	0	0	0	0	0	0	0	0	0	0	0	0	0	0	0	0	0	0	0	0	0	0	0	0	0	0	0	0
ASV1972	0	0	0	0	0	0	0	0	0	0	0	0	0	0	0	0	0	0	0	0	0	0	0	0	0	0	0	0	0	0	0	0	0	0	0	0	0	0	0	0	0	0	0	0	0	0	0	0	0
ASV1973	0	0	0	0	0	0	0	0	0	0	0	0	0	0	0	0	0	0	0	0	0	0	0	0	0	0	0	0	0	0	0	0	0	0	0	0	0	0	0	0	0	0	0	0	0	0	0	0	0
ASV1974	0	0	0	0	0	0	0	0	0	0	0	0	0	0	0	0	0	0	0	0	0	0	0	0	0	0	0	0	0	0	0	0	0	0	0	0	0	0	0	0	0	0	8	0	0	16	0	0	0
ASV1975	0	0	0	0	0	0	0	0	0	0	0	0	0	0	0	0	0	0	0	0	0	0	0	0	0	0	0	0	0	0	0	0	0	0	0	0	0	0	0	0	0	0	0	10	0	0	8	0	0
ASV1976	0	0	0	0	0	0	0	0	0	0	0	0	0	0	0	0	0	0	0	0	0	0	0	0	0	0	0	0	0	0	0	0	0	0	27	0	0	0	0	0	0	0	0	0	95	0	0	0	0
ASV1977	0	0	0	0	0	0	0	0	0	0	0	0	0	0	0	0	0	0	0	0	0	0	0	0	0	0	0	0	0	0	0	0	0	0	0	0	0	0	0	0	0	0	0	0	11	0	0	0	0
ASV1978	0	0	0	0	0	0	0	0	0	0	0	0	0	0	0	0	0	0	0	0	0	0	6	0	0	0	0	0	0	0	0	0	0	0	0	0	0	0	0	0	0	0	0	0	0	0	0	0	0
ASV1979	0	0	0	0	0	0	0	0	0	0	0	0	0	0	0	0	0	0	0	0	0	0	0	0	0	0	0	0	0	0	0	0	0	0	0	0	0	0	0	0	0	0	0	0	0	0	0	0	0
ASV1980	0	0	0	0	0	0	0	0	0	0	0	0	0	0	0	0	0	0	0	0	0	0	0	0	0	0	0	0	0	0	0	0	50	0	0	0	0	0	0	0	0	0	0	0	0	0	0	0	0
ASV1981	0	0	0	0	0	0	0	0	0	0	0	0	0	0	0	0	0	0	0	0	0	0	0	0	0	0	0	0	0	0	0	0	0	0	0	0	0	0	0	0	0	0	0	0	0	0	0	0	0
ASV1982	0	0	0	22	0	0	0	0	0	0	0	0	0	0	0	1	0	3	0	0	0	0	0	0	0	0	0	0	0	0	0	0	0	0	0	0	0	0	0	0	0	0	0	24	0	1	0	0	0
ASV1983	0	0	0	0	0	39	0	0	0	0	0	0	0	0	0	0	0	0	0	0	0	0	0	0	0	0	0	0	0	0	0	0	0	0	0	0	0	0	0	0	0	0	0	0	0	0	0	0	0
ASV1984	0	0	0	0	0	0	0	0	0	0	121	0	0	0	0	0	0	0	0	0	0	0	0	0	0	0	0	0	0	0	0	0	0	0	0	0	0	0	0	0	0	0	0	0	0	0	0	0	0
ASV1985	0	0	0	0	0	0	0	0	0	0	0	33	0	0	0	0	0	0	0	0	0	0	0	0	0	0	0	0	0	0	0	0	0	0	0	0	0	0	0	0	0	0	0	0	0	0	0	0	0
ASV1986	0	0	0	0	0	0	0	0	0	0	0	31	0	0	0	0	0	0	0	0	0	0	0	0	0	0	0	0	0	0	0	0	0	0	0	0	0	0	0	0	0	0	0	0	0	0	0	0	0
ASV1987	0	0	0	0	0	0	0	0	0	0	0	0	0	0	0	0	0	0	0	0	0	0	0	0	0	0	0	0	0	0	0	0	0	0	0	0	0	0	0	0	0	0	0	0	0	0	0	0	0
ASV1988	0	0	0	0	0	0	0	0	0	0	0	0	0	0	0	57	0	0	0	0	0	0	0	0	0	0	0	0	0	0	0	0	0	0	0	0	0	0	0	0	0	0	0	0	0	0	0	0	0
ASV1989	0	0	0	0	0	0	0	0	0	0	0	0	0	0	0	0	0	0	0	0	0	0	0	0	0	0	0	0	0	0	0	0	0	0	0	0	0	0	0	0	0	0	0	0	0	0	0	0	0
ASV1990	0	0	0	0	0	0	0	0	0	0	0	0	0	0	0	0	0	0	0	0	121	0	0	0	0	0	0	0	0	0	0	0	0	0	0	0	0	0	0	0	0	0	0	0	0	0	0	0	0
ASV1991	0	0	0	0	0	0	0	0	0	0	0	0	0	0	0	0	0	0	0	0	121	0	0	0	0	0	0	0	0	0	0	0	0	0	0	0	0	0	0	0	0	0	0	0	0	0	0	0	0
ASV1992	0	0	0	0	0	0	0	0	0	0	0	0	0	0	0	0	0	0	0	0	0	0	0	0	0	0	0	0	0	0	0	0	0	0	0	0	0	0	0	0	0	0	0	0	0	0	0	0	0
ASV1993	0	0	0	0	0	0	0	0	0	0	0	0	0	0	0	0	0	0	0	0	0	0	0	0	0	0	0	0	0	0	0	0	0	0	0	0	0	0	0	0	0	0	0	0	0	0	0	0	0
ASV1994	0	0	0	0	0	0	0	0	0	0	0	0	0	0	0	0	0	0	0	0	0	0	0	0	0	0	0	0	0	0	0	0	0	0	0	0	0	0	0	0	0	0	0	0	0	0	0	0	0
ASV1995	0	0	0	0	0	0	0	0	0	0	0	0	0	0	0	0	0	2	0	0	0	0	0	0	0	9	0	0	0	0	0	0	0	0	0	0	0	0	9	6	0	0	1	0	0	2	0	0	0
ASV1996	0	7	0	0	0	0	0	0	23	0	0	0	0	0	0	0	0	0	0	0	0	0	0	0	0	0	0	0	0	0	0	0	0	0	0	0	0	0	0	0	0	0	0	0	0	0	0	0	0
ASV1997	0	0	0	0	0	0	0	0	0	0	0	0	0	0	0	0	0	0	0	0	0	0	0	0	0	0	0	0	0	0	0	0	0	0	0	0	0	0	0	0	0	0	0	0	0	81	0	0	0
[truncated: 11,853 more rows]
[truncated: 117 more columns]

## Sheet: ST5
Supplementary Table 5: Taxonomy information of ASVs.
ASV-ID	Kindom	Phylum	Class	Order	Family	Genus	Species
ASV1	d_Bacteria	p_Actinobacteria	c_Actinobacteria	o_Propionibacteriales	f_Propionibacteriaceae	g_Cutibacterium	Unknown
ASV2	d_Bacteria	p_Firmicutes	c_Bacilli	o_Bacillales	f_Staphylococcaceae	g_Staphylococcus	Unknown
ASV3	d_Bacteria	p_Firmicutes	c_Bacilli	o_Bacillales	f_Staphylococcaceae	g_Staphylococcus	Unknown
ASV4	d_Bacteria	p_Actinobacteria	c_Actinobacteria	o_Corynebacteriales	f_Corynebacteriaceae	g_Corynebacterium 1	Unknown
ASV5	d_Bacteria	p_Proteobacteria	c_Gammaproteobacteria	o_Betaproteobacteriales	f_Neisseriaceae	g_uncultured	s_uncultured bacterium
ASV6	d_Bacteria	p_Firmicutes	c_Bacilli	o_Lactobacillales	f_Streptococcaceae	g_Streptococcus	Unknown
ASV7	d_Bacteria	p_Proteobacteria	c_Gammaproteobacteria	o_Pseudomonadales	f_Moraxellaceae	g_Enhydrobacter	Unknown
ASV8	d_Bacteria	p_Proteobacteria	c_Gammaproteobacteria	o_Betaproteobacteriales	f_Neisseriaceae	g_uncultured	s_uncultured bacterium
ASV9	d_Bacteria	p_Actinobacteria	c_Actinobacteria	o_Corynebacteriales	f_Corynebacteriaceae	g_Lawsonella	s_uncultured bacterium
ASV10	d_Bacteria	p_Actinobacteria	c_Actinobacteria	o_Corynebacteriales	f_Corynebacteriaceae	g_Lawsonella	s_uncultured bacterium
ASV11	d_Bacteria	p_Proteobacteria	c_Alphaproteobacteria	o_Sphingomonadales	f_Sphingomonadaceae	g_Sphingomonas	Unknown
ASV12	d_Bacteria	p_Firmicutes	c_Bacilli	o_Bacillales	f_Staphylococcaceae	g_Staphylococcus	Unknown
ASV13	d_Bacteria	p_Actinobacteria	c_Actinobacteria	o_Propionibacteriales	f_Propionibacteriaceae	g_Cutibacterium	s_Propionibacterium sp. KPL1844
ASV14	d_Bacteria	p_Proteobacteria	c_Gammaproteobacteria	o_Xanthomonadales	f_Xanthomonadaceae	g_Xanthomonas	Unknown
ASV15	d_Bacteria	p_Proteobacteria	c_Alphaproteobacteria	o_Rhodobacterales	f_Rhodobacteraceae	g_Paracoccus	Unknown
ASV16	d_Bacteria	p_Proteobacteria	c_Alphaproteobacteria	o_Rhodobacterales	f_Rhodobacteraceae	g_Paracoccus	Unknown
ASV17	d_Bacteria	p_Proteobacteria	c_Alphaproteobacteria	o_Caulobacterales	f_Caulobacteraceae	g_Brevundimonas	Unknown
ASV18	d_Bacteria	p_Firmicutes	c_Bacilli	o_Bacillales	f_Staphylococcaceae	g_Staphylococcus	Unknown
ASV19	d_Bacteria	p_Proteobacteria	c_Gammaproteobacteria	o_Betaproteobacteriales	f_Burkholderiaceae	g_Pelomonas	Unknown
ASV20	d_Bacteria	p_Actinobacteria	c_Actinobacteria	o_Propionibacteriales	f_Propionibacteriaceae	g_Cutibacterium	Unknown
ASV21	d_Bacteria	p_Actinobacteria	c_Actinobacteria	o_Micrococcales	f_Micrococcaceae	g_Kocuria	s_Kocuria palustris
ASV22	d_Bacteria	p_Proteobacteria	c_Gammaproteobacteria	o_Betaproteobacteriales	f_Burkholderiaceae	g_Aquabacterium	Unknown
ASV23	d_Bacteria	p_Actinobacteria	c_Actinobacteria	o_Propionibacteriales	f_Propionibacteriaceae	g_Cutibacterium	Unknown
ASV24	d_Bacteria	p_Actinobacteria	c_Actinobacteria	o_Micrococcales	f_Intrasporangiaceae	Unknown	Unknown
ASV25	d_Bacteria	p_Firmicutes	c_Bacilli	o_Bacillales	f_Staphylococcaceae	g_Staphylococcus	Unknown
ASV26	d_Bacteria	p_Actinobacteria	c_Actinobacteria	o_Micrococcales	f_Micrococcaceae	g_Kocuria	s_Kocuria rhizophila
ASV27	d_Bacteria	p_Proteobacteria	c_Alphaproteobacteria	o_Sphingomonadales	f_Sphingomonadaceae	g_Sphingomonas	Unknown
ASV28	d_Bacteria	p_Firmicutes	c_Bacilli	o_Bacillales	f_Staphylococcaceae	g_Staphylococcus	Unknown
ASV29	d_Bacteria	p_Firmicutes	c_Bacilli	o_Lactobacillales	f_Streptococcaceae	g_Streptococcus	s_Streptococcus sanguinis
ASV30	d_Bacteria	p_Proteobacteria	c_Gammaproteobacteria	o_Betaproteobacteriales	f_Neisseriaceae	g_uncultured	Unknown
ASV31	d_Bacteria	p_Proteobacteria	c_Gammaproteobacteria	o_Pasteurellales	f_Pasteurellaceae	g_Haemophilus	Unknown
ASV32	d_Bacteria	p_Firmicutes	c_Bacilli	o_Bacillales	f_Staphylococcaceae	g_Staphylococcus	Unknown
ASV33	d_Bacteria	p_Actinobacteria	c_Actinobacteria	o_Micrococcales	f_Micrococcaceae	g_Kocuria	s_Kocuria rhizophila
ASV34	d_Bacteria	p_Firmicutes	c_Bacilli	o_Bacillales	f_Staphylococcaceae	g_Staphylococcus	Unknown
ASV35	d_Bacteria	p_Proteobacteria	c_Alphaproteobacteria	o_Rhizobiales	f_Xanthobacteraceae	Unknown	Unknown
ASV36	d_Bacteria	p_Proteobacteria	c_Gammaproteobacteria	o_Betaproteobacteriales	f_Neisseriaceae	g_Neisseria	s_uncultured bacterium
ASV37	d_Bacteria	p_Actinobacteria	c_Actinobacteria	o_Corynebacteriales	f_Corynebacteriaceae	g_Corynebacterium 1	s_Corynebacterium suicordis
ASV38	d_Bacteria	p_Firmicutes	c_Bacilli	o_Lactobacillales	f_Streptococcaceae	g_Streptococcus	s_Streptococcus salivarius subsp. thermophilus
ASV39	d_Bacteria	p_Actinobacteria	c_Actinobacteria	o_Corynebacteriales	f_Corynebacteriaceae	g_Corynebacterium 1	Unknown
ASV40	d_Bacteria	p_Proteobacteria	c_Gammaproteobacteria	o_Pseudomonadales	f_Moraxellaceae	g_Acinetobacter	s_Acinetobacter lwoffii
ASV41	d_Bacteria	p_Actinobacteria	c_Actinobacteria	o_Corynebacteriales	f_Nocardiaceae	g_Rhodococcus	Unknown
ASV42	d_Bacteria	p_Actinobacteria	c_Actinobacteria	o_Corynebacteriales	f_Corynebacteriaceae	g_Corynebacterium 1	Unknown
ASV43	d_Bacteria	p_Deinococcus-Thermus	c_Deinococci	o_Deinococcales	f_Deinococcaceae	g_Deinococcus	s_Deinococcus sp.
ASV44	d_Bacteria	p_Proteobacteria	c_Alphaproteobacteria	o_Sphingomonadales	f_Sphingomonadaceae	g_Sandaracinobacter	Unknown
ASV45	d_Bacteria	p_Firmicutes	c_Bacilli	o_Lactobacillales	f_Lactobacillaceae	g_Lactobacillus	s_Lactobacillus iners AB-1
ASV46	d_Bacteria	p_Firmicutes	c_Bacilli	o_Bacillales	f_Staphylococcaceae	g_Staphylococcus	Unknown
ASV47	d_Bacteria	p_Firmicutes	c_Bacilli	o_Bacillales	f_Staphylococcaceae	g_Staphylococcus	Unknown
ASV48	d_Bacteria	p_Firmicutes	c_Bacilli	o_Bacillales	f_Bacillaceae	g_Anoxybacillus	s_Anoxybacillus flavithermus subsp. flavithermus
ASV49	d_Bacteria	p_Proteobacteria	c_Alphaproteobacteria	o_Sphingomonadales	f_Sphingomonadaceae	Unknown	Unknown
ASV50	d_Bacteria	p_Firmicutes	c_Bacilli	o_Bacillales	f_Thermoactinomycetaceae	g_Kroppenstedtia	s_uncultured Kroppenstedtia sp.
ASV51	d_Bacteria	p_Actinobacteria	c_Actinobacteria	o_Micrococcales	f_Micrococcaceae	g_Micrococcus	Unknown
ASV52	d_Bacteria	p_Actinobacteria	c_Actinobacteria	o_Actinomycetales	f_Actinomycetaceae	g_Actinotignum	s_uncultured bacterium
ASV53	d_Bacteria	p_Proteobacteria	c_Gammaproteobacteria	o_Betaproteobacteriales	f_Neisseriaceae	g_uncultured	s_uncultured organism
ASV54	d_Bacteria	p_Cyanobacteria	c_Oxyphotobacteria	o_Chloroplast	Unknown	Unknown	Unknown
ASV55	d_Bacteria	p_Proteobacteria	c_Alphaproteobacteria	o_Rhizobiales	f_Beijerinckiaceae	g_Methylobacterium	Unknown
ASV56	d_Bacteria	p_Proteobacteria	c_Alphaproteobacteria	o_Sphingomonadales	f_Sphingomonadaceae	g_Sphingomonas	Unknown
ASV57	d_Bacteria	p_Firmicutes	c_Bacilli	o_Bacillales	f_Staphylococcaceae	g_Staphylococcus	Unknown
ASV58	d_Bacteria	p_Firmicutes	c_Bacilli	o_Bacillales	f_Staphylococcaceae	g_Staphylococcus	Unknown
ASV59	d_Bacteria	p_Actinobacteria	c_Actinobacteria	o_Corynebacteriales	f_Corynebacteriaceae	g_Corynebacterium 1	Unknown
ASV60	d_Bacteria	p_Proteobacteria	c_Gammaproteobacteria	o_Pseudomonadales	f_Moraxellaceae	g_Acinetobacter	Unknown
ASV61	d_Bacteria	p_Firmicutes	c_Bacilli	o_Bacillales	f_Staphylococcaceae	g_Staphylococcus	Unknown
ASV62	d_Bacteria	p_Firmicutes	c_Bacilli	o_Bacillales	f_Staphylococcaceae	g_Staphylococcus	Unknown
ASV63	d_Bacteria	p_Firmicutes	c_Bacilli	o_Bacillales	f_Staphylococcaceae	g_Staphylococcus	Unknown
ASV64	d_Bacteria	p_Proteobacteria	c_Gammaproteobacteria	o_Pseudomonadales	f_Moraxellaceae	g_Acinetobacter	Unknown
ASV65	d_Bacteria	p_Proteobacteria	c_Alphaproteobacteria	o_Sphingomonadales	f_Sphingomonadaceae	g_Sphingorhabdus	s_uncultured bacterium
ASV66	d_Bacteria	p_Firmicutes	c_Bacilli	o_Bacillales	f_Thermoactinomycetaceae	g_Kroppenstedtia	s_uncultured Kroppenstedtia sp.
ASV67	d_Bacteria	p_Cyanobacteria	c_Oxyphotobacteria	o_Chloroplast	Unknown	Unknown	Unknown
ASV68	d_Bacteria	p_Firmicutes	c_Bacilli	o_Lactobacillales	f_Aerococcaceae	g_Aerococcus	Unknown
ASV69	d_Bacteria	p_Bacteroidetes	c_Bacteroidia	o_Flavobacteriales	f_Weeksellaceae	g_Chryseobacterium	Unknown
ASV70	d_Bacteria	p_Actinobacteria	c_Actinobacteria	o_Corynebacteriales	f_Corynebacteriaceae	g_Corynebacterium 1	Unknown
ASV71	d_Bacteria	p_Actinobacteria	c_Actinobacteria	o_Propionibacteriales	f_Propionibacteriaceae	g_Cutibacterium	Unknown
ASV72	d_Bacteria	p_Proteobacteria	c_Gammaproteobacteria	o_Betaproteobacteriales	f_Burkholderiaceae	g_Herbaspirillum	s_Herbaspirillum huttiense subsp. huttiense
ASV73	d_Bacteria	p_Deinococcus-Thermus	c_Deinococci	o_Deinococcales	f_Deinococcaceae	g_Deinococcus	s_Deinococcus sp.
ASV74	d_Bacteria	p_Actinobacteria	c_Actinobacteria	o_Actinomycetales	f_Actinomycetaceae	g_Actinomyces	Unknown
ASV75	d_Bacteria	p_Firmicutes	c_Bacilli	o_Lactobacillales	f_Lactobacillaceae	g_Lactobacillus	Unknown
ASV76	d_Bacteria	p_Firmicutes	c_Bacilli	o_Bacillales	f_Staphylococcaceae	g_Staphylococcus	Unknown
ASV77	d_Bacteria	p_Firmicutes	c_Negativicutes	o_Selenomonadales	f_Veillonellaceae	g_Veillonella	Unknown
ASV78	d_Bacteria	p_Firmicutes	c_Bacilli	o_Lactobacillales	f_Streptococcaceae	g_Streptococcus	s_Streptococcus gordonii
ASV79	d_Bacteria	p_Proteobacteria	c_Alphaproteobacteria	o_Sphingomonadales	f_Sphingomonadaceae	g_Sphingomonas	Unknown
ASV80	d_Bacteria	p_Firmicutes	c_Bacilli	o_Bacillales	f_Family XI	g_Gemella	Unknown
ASV81	d_Bacteria	p_Firmicutes	c_Clostridia	o_Clostridiales	f_Family XI	g_Finegoldia	s_uncultured bacterium
ASV82	d_Bacteria	p_Proteobacteria	c_Gammaproteobacteria	o_Betaproteobacteriales	f_Burkholderiaceae	g_Roseateles	s_Roseateles depolymerans
ASV83	d_Bacteria	p_Proteobacteria	c_Gammaproteobacteria	o_Pseudomonadales	f_Moraxellaceae	g_Acinetobacter	Unknown
ASV84	d_Bacteria	p_Proteobacteria	c_Gammaproteobacteria	o_Pseudomonadales	f_Moraxellaceae	g_Acinetobacter	Unknown
ASV85	d_Bacteria	p_Actinobacteria	c_Actinobacteria	o_Corynebacteriales	f_Corynebacteriaceae	g_Corynebacterium 1	s_unidentified
ASV86	d_Bacteria	p_Proteobacteria	c_Gammaproteobacteria	o_Pseudomonadales	f_Pseudomonadaceae	g_Pseudomonas	Unknown
ASV87	d_Bacteria	p_Firmicutes	c_Bacilli	o_Lactobacillales	f_Carnobacteriaceae	g_Granulicatella	Unknown
ASV88	d_Bacteria	p_Proteobacteria	c_Alphaproteobacteria	o_Rhodobacterales	f_Rhodobacteraceae	g_Paracoccus	Unknown
ASV89	d_Bacteria	p_Firmicutes	c_Bacilli	o_Bacillales	f_Staphylococcaceae	g_Staphylococcus	Unknown
ASV90	d_Bacteria	p_Bacteroidetes	c_Bacteroidia	o_Flavobacteriales	f_Weeksellaceae	g_uncultured	Unknown
ASV91	d_Bacteria	p_Actinobacteria	c_Actinobacteria	o_Micrococcales	f_Micrococcaceae	g_Rothia	Unknown
ASV92	d_Bacteria	p_Proteobacteria	c_Gammaproteobacteria	o_Pseudomonadales	f_Pseudomonadaceae	g_Pseudomonas	Unknown
ASV93	d_Bacteria	p_Proteobacteria	c_Gammaproteobacteria	o_Pseudomonadales	f_Pseudomonadaceae	g_Pseudomonas	Unknown
ASV94	d_Bacteria	p_Actinobacteria	c_Actinobacteria	o_Micrococcales	f_Dermabacteraceae	g_Brachybacterium	Unknown
ASV95	d_Bacteria	p_Actinobacteria	c_Actinobacteria	o_Micrococcales	f_Dermacoccaceae	Unknown	Unknown
ASV96	d_Bacteria	p_Actinobacteria	c_Actinobacteria	o_Actinomycetales	f_Actinomycetaceae	g_Actinomyces	s_Actinomyces naeslundii
ASV97	d_Bacteria	p_Proteobacteria	c_Gammaproteobacteria	o_Betaproteobacteriales	f_Neisseriaceae	g_Neisseria	Unknown
ASV98	d_Bacteria	p_Proteobacteria	c_Alphaproteobacteria	o_Rickettsiales	f_Mitochondria	g_Adiantum pedatum	Unknown
ASV99	d_Bacteria	p_Actinobacteria	c_Actinobacteria	o_Actinomycetales	f_Actinomycetaceae	g_Actinomyces	Unknown
ASV100	d_Bacteria	p_Actinobacteria	c_Actinobacteria	o_Propionibacteriales	f_Propionibacteriaceae	g_Cutibacterium	s_Cutibacterium acnes
ASV101	d_Bacteria	p_Firmicutes	c_Erysipelotrichia	o_Erysipelotrichales	f_Erysipelotrichaceae	g_Allobaculum	s_uncultured bacterium
ASV102	d_Bacteria	p_Actinobacteria	c_Actinobacteria	o_Corynebacteriales	f_Corynebacteriaceae	g_Corynebacterium 1	Unknown
ASV103	d_Bacteria	p_Proteobacteria	c_Alphaproteobacteria	o_Sphingomonadales	f_Sphingomonadaceae	g_Sphingomonas	s_Sphingomonas koreensis
ASV104	d_Bacteria	p_Firmicutes	c_Bacilli	o_Bacillales	f_Bacillaceae	g_Virgibacillus	s_uncultured bacterium
ASV105	d_Bacteria	p_Proteobacteria	c_Gammaproteobacteria	o_Enterobacteriales	f_Enterobacteriaceae	g_Escherichia-Shigella	Unknown
ASV106	d_Bacteria	p_Actinobacteria	c_Actinobacteria	o_Corynebacteriales	f_Nocardiaceae	g_Gordonia	Unknown
ASV107	d_Bacteria	p_Proteobacteria	c_Alphaproteobacteria	o_Sphingomonadales	f_Sphingomonadaceae	Unknown	Unknown
ASV108	d_Bacteria	p_Actinobacteria	c_Actinobacteria	o_Micrococcales	f_Brevibacteriaceae	g_Brevibacterium	Unknown
ASV109	d_Bacteria	p_Firmicutes	c_Bacilli	o_Lactobacillales	f_Streptococcaceae	g_Streptococcus	Unknown
ASV110	d_Bacteria	p_Firmicutes	c_Bacilli	o_Bacillales	f_Staphylococcaceae	g_Staphylococcus	Unknown
ASV111	d_Bacteria	p_Proteobacteria	c_Gammaproteobacteria	o_Betaproteobacteriales	f_Burkholderiaceae	g_Variovorax	Unknown
ASV112	d_Bacteria	p_Actinobacteria	c_Actinobacteria	o_Micrococcales	f_Micrococcaceae	g_Rothia	Unknown
ASV113	d_Bacteria	p_Deinococcus-Thermus	c_Deinococci	o_Deinococcales	f_Deinococcaceae	g_Deinococcus	s_Deinococcus antarcticus
ASV114	d_Bacteria	p_Actinobacteria	c_Actinobacteria	o_Micrococcales	f_Brevibacteriaceae	g_Brevibacterium	Unknown
ASV115	d_Bacteria	p_Firmicutes	c_Bacilli	o_Lactobacillales	f_Streptococcaceae	g_Streptococcus	Unknown
ASV116	d_Bacteria	p_Bacteroidetes	c_Bacteroidia	o_Bacteroidales	f_Muribaculaceae	g_uncultured bacterium	Unknown
ASV117	d_Bacteria	p_Actinobacteria	c_Actinobacteria	o_Corynebacteriales	f_Corynebacteriaceae	g_Corynebacterium 1	Unknown
ASV118	d_Bacteria	p_Patescibacteria	c_Saccharimonadia	o_Saccharimonadales	f_Saccharimonadaceae	g_uncultured bacterium	Unknown
ASV119	d_Bacteria	p_Proteobacteria	c_Gammaproteobacteria	o_Betaproteobacteriales	f_Burkholderiaceae	g_Lautropia	s_uncultured bacterium
ASV120	d_Bacteria	p_Actinobacteria	c_Actinobacteria	o_Actinomycetales	f_Actinomycetaceae	g_Actinomyces	Unknown
ASV121	d_Bacteria	p_Deinococcus-Thermus	c_Deinococci	o_Deinococcales	f_Deinococcaceae	g_Deinococcus	Unknown
ASV122	d_Bacteria	p_Proteobacteria	c_Gammaproteobacteria	o_Betaproteobacteriales	f_Burkholderiaceae	g_Pseudorhodoferax	Unknown
ASV123	d_Bacteria	p_Proteobacteria	c_Gammaproteobacteria	o_Enterobacteriales	f_Enterobacteriaceae	g_uncultured	s_uncultured bacterium
ASV124	d_Bacteria	p_Actinobacteria	c_Actinobacteria	o_Corynebacteriales	f_Corynebacteriaceae	g_Corynebacterium 1	Unknown
ASV125	d_Bacteria	p_Firmicutes	c_Bacilli	o_Lactobacillales	f_Aerococcaceae	g_Abiotrophia	s_uncultured bacterium
ASV126	d_Bacteria	p_Firmicutes	c_Bacilli	o_Bacillales	f_Staphylococcaceae	g_Staphylococcus	s_Staphylococcus lentus
ASV127	d_Bacteria	p_Firmicutes	c_Bacilli	o_Bacillales	f_Staphylococcaceae	g_Staphylococcus	Unknown
ASV128	d_Bacteria	p_Actinobacteria	c_Actinobacteria	o_Corynebacteriales	f_Corynebacteriaceae	g_Corynebacterium 1	Unknown
ASV129	d_Bacteria	p_Actinobacteria	c_Actinobacteria	o_Corynebacteriales	f_Corynebacteriaceae	g_Corynebacterium 1	Unknown
ASV130	d_Bacteria	p_Firmicutes	c_Bacilli	o_Bacillales	f_Staphylococcaceae	g_Staphylococcus	Unknown
ASV131	d_Bacteria	p_Firmicutes	c_Clostridia	o_Clostridiales	f_Family XI	g_Peptoniphilus	s_uncultured organism
ASV132	d_Bacteria	p_Proteobacteria	c_Gammaproteobacteria	o_Pasteurellales	f_Pasteurellaceae	g_Haemophilus	Unknown
ASV133	d_Bacteria	p_Firmicutes	c_Negativicutes	o_Selenomonadales	f_Veillonellaceae	g_Veillonella	Unknown
ASV134	d_Bacteria	p_Proteobacteria	c_Alphaproteobacteria	o_Sphingomonadales	f_Sphingomonadaceae	g_Sphingomonas	Unknown
ASV135	d_Bacteria	p_Actinobacteria	c_Actinobacteria	o_Corynebacteriales	f_Corynebacteriaceae	g_Corynebacterium 1	Unknown
ASV136	d_Bacteria	p_Proteobacteria	c_Gammaproteobacteria	o_Pseudomonadales	f_Moraxellaceae	g_Acinetobacter	Unknown
ASV137	d_Bacteria	p_Proteobacteria	c_Alphaproteobacteria	o_Sphingomonadales	f_Sphingomonadaceae	g_Sphingopyxis	Unknown
ASV138	d_Bacteria	p_Firmicutes	c_Bacilli	o_Lactobacillales	f_Streptococcaceae	g_Streptococcus	Unknown
ASV139	d_Bacteria	p_Bacteroidetes	c_Bacteroidia	o_Bacteroidales	f_Muribaculaceae	g_uncultured bacterium	Unknown
ASV140	d_Bacteria	p_Proteobacteria	c_Gammaproteobacteria	o_Pseudomonadales	f_Moraxellaceae	g_Acinetobacter	Unknown
ASV141	d_Bacteria	p_Proteobacteria	c_Gammaproteobacteria	o_Betaproteobacteriales	f_Burkholderiaceae	g_Lautropia	s_uncultured bacterium
ASV142	d_Bacteria	p_Actinobacteria	c_Actinobacteria	o_Propionibacteriales	f_Propionibacteriaceae	g_Cutibacterium	s_Cutibacterium acnes
ASV143	d_Bacteria	p_Actinobacteria	c_Actinobacteria	o_Corynebacteriales	f_Corynebacteriaceae	g_Corynebacterium 1	s_Corynebacterium imitans
ASV144	d_Bacteria	p_Proteobacteria	c_Gammaproteobacteria	o_Pseudomonadales	f_Moraxellaceae	g_Acinetobacter	s_Acinetobacter radioresistens
ASV145	d_Bacteria	p_Proteobacteria	c_Gammaproteobacteria	o_Pseudomonadales	f_Pseudomonadaceae	g_Pseudomonas	Unknown
ASV146	d_Bacteria	p_Proteobacteria	c_Gammaproteobacteria	o_Pseudomonadales	f_Moraxellaceae	g_Acinetobacter	Unknown
ASV147	d_Bacteria	p_Actinobacteria	c_Actinobacteria	o_Propionibacteriales	f_Propionibacteriaceae	g_Cutibacterium	Unknown
ASV148	d_Bacteria	p_Proteobacteria	c_Gammaproteobacteria	o_Betaproteobacteriales	f_Burkholderiaceae	g_Aquabacterium	s_uncultured Burkholderiales bacterium
ASV149	d_Bacteria	p_Fusobacteria	c_Fusobacteriia	o_Fusobacteriales	f_Fusobacteriaceae	g_Fusobacterium	Unknown
ASV150	d_Bacteria	p_Firmicutes	c_Bacilli	o_Bacillales	f_Staphylococcaceae	g_Staphylococcus	s_Staphylococcus saprophyticus subsp. saprophyticus
ASV151	d_Bacteria	p_Actinobacteria	c_Actinobacteria	o_Actinomycetales	f_Actinomycetaceae	g_Actinomyces	Unknown
ASV152	d_Bacteria	p_Actinobacteria	c_Actinobacteria	o_Corynebacteriales	f_Corynebacteriaceae	g_Corynebacterium	Unknown
ASV153	d_Bacteria	p_Firmicutes	c_Bacilli	o_Lactobacillales	f_Lactobacillaceae	g_Lactobacillus	s_Lactobacillus murinus
ASV154	d_Bacteria	p_Proteobacteria	c_Gammaproteobacteria	o_Betaproteobacteriales	f_Burkholderiaceae	Unknown	Unknown
ASV155	d_Bacteria	p_Firmicutes	c_Bacilli	o_Bacillales	f_Staphylococcaceae	g_Staphylococcus	Unknown
ASV156	d_Bacteria	p_Proteobacteria	c_Gammaproteobacteria	o_Betaproteobacteriales	f_Burkholderiaceae	g_Herbaspirillum	s_Herbaspirillum huttiense subsp. huttiense
ASV157	d_Bacteria	p_Firmicutes	c_Bacilli	o_Bacillales	f_Staphylococcaceae	g_Staphylococcus	Unknown
ASV158	d_Bacteria	p_Bacteroidetes	c_Bacteroidia	o_Flavobacteriales	f_Weeksellaceae	g_Chryseobacterium	Unknown
ASV159	d_Bacteria	p_Actinobacteria	c_Actinobacteria	o_Actinomycetales	f_Actinomycetaceae	g_Actinomyces	s_Actinomyces massiliensis 4401292
ASV160	d_Bacteria	p_Proteobacteria	c_Gammaproteobacteria	o_Betaproteobacteriales	f_Neisseriaceae	g_Neisseria	s_Neisseria sp. oral clone AP067
ASV161	d_Bacteria	p_Bacteroidetes	c_Bacteroidia	o_Flavobacteriales	f_Weeksellaceae	g_Chryseobacterium	s_Chryseobacterium sp. A1-ST2
ASV162	d_Bacteria	p_Proteobacteria	c_Gammaproteobacteria	o_Pasteurellales	f_Pasteurellaceae	g_Aggregatibacter	s_uncultured bacterium
ASV163	d_Bacteria	p_Actinobacteria	c_Actinobacteria	o_Corynebacteriales	f_Corynebacteriaceae	g_Corynebacterium 1	s_Corynebacterium afermentans subsp. afermentans
ASV164	d_Bacteria	p_Actinobacteria	c_Actinobacteria	o_Corynebacteriales	f_Corynebacteriaceae	g_Corynebacterium 1	Unknown
ASV165	d_Bacteria	p_Bacteroidetes	c_Bacteroidia	o_Flavobacteriales	f_Weeksellaceae	g_Chryseobacterium	Unknown
ASV166	d_Bacteria	p_Firmicutes	c_Bacilli	o_Lactobacillales	Unknown	Unknown	Unknown
ASV167	d_Bacteria	p_Proteobacteria	c_Gammaproteobacteria	o_Xanthomonadales	f_Xanthomonadaceae	g_Luteimonas	s_bacterium ASC802
ASV168	d_Bacteria	p_Actinobacteria	c_Actinobacteria	o_Actinomycetales	f_Actinomycetaceae	g_Actinomyces	s_Actinomyces odontolyticus
ASV169	d_Bacteria	p_Bacteroidetes	c_Bacteroidia	o_Chitinophagales	f_Chitinophagaceae	g_Vibrionimonas	s_uncultured bacterium
ASV170	d_Bacteria	p_Proteobacteria	c_Gammaproteobacteria	o_Betaproteobacteriales	f_Neisseriaceae	g_Neisseria	Unknown
ASV171	d_Bacteria	p_Proteobacteria	c_Alphaproteobacteria	o_Sphingomonadales	f_Sphingomonadaceae	g_Sphingomonas	Unknown
ASV172	d_Bacteria	p_Actinobacteria	c_Actinobacteria	o_Micrococcales	f_Micrococcaceae	g_Rothia	s_uncultured organism
ASV173	d_Bacteria	p_Proteobacteria	c_Gammaproteobacteria	o_Pasteurellales	f_Pasteurellaceae	g_Aggregatibacter	Unknown
ASV174	d_Bacteria	p_Firmicutes	c_Bacilli	o_Lactobacillales	f_Streptococcaceae	g_Streptococcus	Unknown
ASV175	d_Bacteria	p_Proteobacteria	c_Gammaproteobacteria	o_Pseudomonadales	f_Moraxellaceae	g_Acinetobacter	Unknown
ASV176	d_Bacteria	p_Deinococcus-Thermus	c_Deinococci	o_Deinococcales	f_Deinococcaceae	g_Deinococcus	s_Deinococcus caeni
ASV177	d_Bacteria	p_Proteobacteria	c_Gammaproteobacteria	o_Betaproteobacteriales	f_Burkholderiaceae	g_Ottowia	s_uncultured bacterium
ASV178	d_Bacteria	p_Patescibacteria	c_Saccharimonadia	o_Saccharimonadales	f_TM7 phylum sp. oral clone FR058	Unknown	Unknown
ASV179	d_Bacteria	p_Bacteroidetes	c_Bacteroidia	o_Flavobacteriales	f_Flavobacteriaceae	g_Flavobacterium	s_Flavobacterium hauense
ASV180	d_Bacteria	p_Proteobacteria	c_Gammaproteobacteria	o_Betaproteobacteriales	f_Burkholderiaceae	g_Herbaspirillum	s_Herbaspirillum huttiense subsp. huttiense
ASV181	d_Bacteria	p_Proteobacteria	c_Gammaproteobacteria	o_Pseudomonadales	f_Moraxellaceae	g_Acinetobacter	Unknown
ASV182	d_Bacteria	p_Proteobacteria	c_Gammaproteobacteria	o_Pasteurellales	f_Pasteurellaceae	g_Actinobacillus	Unknown
ASV183	d_Bacteria	p_Proteobacteria	c_Gammaproteobacteria	o_Betaproteobacteriales	f_Burkholderiaceae	g_Pelomonas	Unknown
ASV184	d_Bacteria	p_Bacteroidetes	c_Bacteroidia	o_Flavobacteriales	f_Weeksellaceae	g_Chryseobacterium	Unknown
ASV185	d_Bacteria	p_Proteobacteria	c_Alphaproteobacteria	o_Rhodobacterales	f_Rhodobacteraceae	g_Paracoccus	Unknown
ASV186	d_Bacteria	p_Proteobacteria	c_Gammaproteobacteria	o_Oceanospirillales	f_Halomonadaceae	g_Halomonas	Unknown
ASV187	d_Bacteria	p_Proteobacteria	c_Gammaproteobacteria	o_Betaproteobacteriales	f_Burkholderiaceae	g_Lautropia	s_uncultured bacterium
ASV188	d_Bacteria	p_Firmicutes	c_Bacilli	o_Bacillales	f_Family XI	g_Gemella	Unknown
ASV189	d_Bacteria	p_Actinobacteria	c_Actinobacteria	o_Micrococcales	f_Brevibacteriaceae	g_Brevibacterium	Unknown
ASV190	d_Bacteria	p_Proteobacteria	c_Gammaproteobacteria	o_Pseudomonadales	f_Pseudomonadaceae	g_Pseudomonas	Unknown
ASV191	d_Bacteria	p_Fusobacteria	c_Fusobacteriia	o_Fusobacteriales	f_Fusobacteriaceae	g_Fusobacterium	Unknown
ASV192	d_Bacteria	p_Proteobacteria	c_Gammaproteobacteria	o_Betaproteobacteriales	f_Neisseriaceae	g_Neisseria	Unknown
ASV193	d_Bacteria	p_Proteobacteria	c_Gammaproteobacteria	o_Xanthomonadales	f_Xanthomonadaceae	g_Pseudoxanthomonas	s_Pseudoxanthomonas mexicana
ASV194	d_Bacteria	p_Deinococcus-Thermus	c_Deinococci	o_Deinococcales	f_Deinococcaceae	g_Deinococcus	s_Deinococcus sp.
ASV195	d_Bacteria	p_Firmicutes	c_Bacilli	o_Bacillales	f_Staphylococcaceae	g_Staphylococcus	Unknown
ASV196	d_Bacteria	p_Proteobacteria	c_Alphaproteobacteria	o_Acetobacterales	f_Acetobacteraceae	g_uncultured	s_Roseomonas sp. OTB25
ASV197	d_Bacteria	p_Proteobacteria	c_Gammaproteobacteria	o_Pseudomonadales	f_Pseudomonadaceae	g_Pseudomonas	Unknown
ASV198	d_Bacteria	p_Actinobacteria	c_Actinobacteria	o_Corynebacteriales	f_Corynebacteriaceae	g_Corynebacterium	s_Corynebacterium durum
ASV199	d_Bacteria	p_Bacteroidetes	c_Bacteroidia	o_Flavobacteriales	f_Weeksellaceae	g_Chryseobacterium	s_Chryseobacterium sp. A1-ST2
ASV200	d_Bacteria	p_Firmicutes	c_Bacilli	o_Bacillales	f_Staphylococcaceae	g_Staphylococcus	Unknown
ASV201	d_Bacteria	p_Proteobacteria	c_Alphaproteobacteria	o_Rhizobiales	f_Beijerinckiaceae	g_Bosea	s_uncultured bacterium
ASV202	d_Bacteria	p_Proteobacteria	c_Gammaproteobacteria	o_Betaproteobacteriales	f_Burkholderiaceae	g_Comamonas	Unknown
ASV203	d_Bacteria	p_Firmicutes	c_Bacilli	o_Bacillales	f_Staphylococcaceae	g_Staphylococcus	Unknown
ASV204	d_Bacteria	p_Actinobacteria	c_Actinobacteria	o_Micrococcales	f_Intrasporangiaceae	g_Terrabacter	s_uncultured bacterium
ASV205	d_Bacteria	p_Proteobacteria	c_Gammaproteobacteria	o_Pseudomonadales	f_Pseudomonadaceae	g_Pseudomonas	s_Pseudomonas fragi
ASV206	d_Bacteria	p_Proteobacteria	c_Alphaproteobacteria	o_Caulobacterales	f_Caulobacteraceae	g_Caulobacter	Unknown
ASV207	d_Bacteria	p_Actinobacteria	c_Actinobacteria	o_Corynebacteriales	f_Corynebacteriaceae	g_Corynebacterium 1	Unknown
ASV208	d_Bacteria	p_Proteobacteria	c_Gammaproteobacteria	o_Pseudomonadales	f_Pseudomonadaceae	g_Pseudomonas	s_Pseudomonas fragi
ASV209	d_Bacteria	p_Firmicutes	c_Bacilli	o_Bacillales	f_Staphylococcaceae	g_Staphylococcus	Unknown
ASV210	d_Bacteria	p_Actinobacteria	c_Actinobacteria	o_Propionibacteriales	f_Propionibacteriaceae	g_Pseudopropionibacterium	s_uncultured bacterium
ASV211	d_Bacteria	p_Actinobacteria	c_Actinobacteria	o_Actinomycetales	f_Actinomycetaceae	g_Actinomyces	s_unidentified
ASV212	d_Bacteria	p_Proteobacteria	c_Gammaproteobacteria	o_Betaproteobacteriales	f_Neisseriaceae	g_Neisseria	s_uncultured bacterium
ASV213	d_Bacteria	p_Firmicutes	c_Clostridia	o_Clostridiales	f_Family XI	g_Anaerococcus	s_uncultured Anaerococcus sp.
ASV214	d_Bacteria	p_Actinobacteria	c_Actinobacteria	o_Micrococcales	f_Intrasporangiaceae	g_Arsenicicoccus	Unknown
ASV215	d_Bacteria	p_Actinobacteria	c_Actinobacteria	o_Micrococcales	f_Microbacteriaceae	g_Microbacterium	Unknown
ASV216	d_Bacteria	p_Firmicutes	c_Bacilli	o_Bacillales	f_Staphylococcaceae	g_Staphylococcus	Unknown
ASV217	d_Bacteria	p_Actinobacteria	c_Actinobacteria	o_Propionibacteriales	f_Nocardioidaceae	g_Nocardioides	Unknown
ASV218	d_Bacteria	p_Actinobacteria	c_Actinobacteria	o_Micrococcales	f_Micrococcaceae	g_Kocuria	s_Kocuria marina
ASV219	d_Bacteria	p_Firmicutes	c_Bacilli	o_Bacillales	f_Staphylococcaceae	g_Staphylococcus	Unknown
ASV220	d_Bacteria	p_Firmicutes	c_Bacilli	o_Lactobacillales	f_Streptococcaceae	g_Streptococcus	Unknown
ASV221	d_Bacteria	p_Actinobacteria	c_Actinobacteria	o_Propionibacteriales	f_Propionibacteriaceae	g_Cutibacterium	Unknown
ASV222	d_Bacteria	p_Firmicutes	c_Bacilli	o_Bacillales	f_Staphylococcaceae	g_Staphylococcus	Unknown
ASV223	d_Bacteria	p_Proteobacteria	c_Alphaproteobacteria	o_Acetobacterales	f_Acetobacteraceae	g_Roseomonas	Unknown
ASV224	d_Bacteria	p_Firmicutes	c_Bacilli	o_Bacillales	f_Staphylococcaceae	g_Staphylococcus	Unknown
ASV225	d_Bacteria	p_Actinobacteria	c_Actinobacteria	o_Actinomycetales	f_Actinomycetaceae	g_Actinomyces	Unknown
ASV226	d_Bacteria	p_Firmicutes	c_Bacilli	o_Bacillales	f_Staphylococcaceae	g_Staphylococcus	Unknown
ASV227	d_Bacteria	p_Proteobacteria	c_Gammaproteobacteria	o_Pseudomonadales	f_Moraxellaceae	g_Acinetobacter	s_Acinetobacter calcoaceticus
ASV228	d_Bacteria	p_Firmicutes	c_Bacilli	o_Bacillales	f_Bacillaceae	g_Virgibacillus	s_uncultured bacterium
ASV229	d_Bacteria	p_Bacteroidetes	c_Bacteroidia	o_Chitinophagales	f_Chitinophagaceae	g_uncultured	s_uncultured bacterium
ASV230	d_Bacteria	p_Bacteroidetes	c_Bacteroidia	o_Sphingobacteriales	f_Sphingobacteriaceae	g_Sphingobacterium	Unknown
ASV231	d_Bacteria	p_Proteobacteria	c_Gammaproteobacteria	o_Enterobacteriales	f_Enterobacteriaceae	g_Tatumella	s_uncultured bacterium
ASV232	d_Bacteria	p_Proteobacteria	c_Alphaproteobacteria	o_Sphingomonadales	f_Sphingomonadaceae	Unknown	Unknown
ASV233	d_Bacteria	p_Actinobacteria	c_Actinobacteria	o_Corynebacteriales	f_Corynebacteriaceae	g_Corynebacterium	Unknown
ASV234	d_Bacteria	p_Cyanobacteria	c_Oxyphotobacteria	o_Chloroplast	Unknown	Unknown	Unknown
ASV235	d_Bacteria	p_Firmicutes	c_Clostridia	o_Clostridiales	f_Family XI	g_Ezakiella	Unknown
ASV236	d_Bacteria	p_Firmicutes	c_Clostridia	o_Clostridiales	f_Family XI	g_Anaerococcus	Unknown
ASV237	d_Bacteria	p_Proteobacteria	c_Gammaproteobacteria	o_Pasteurellales	f_Pasteurellaceae	g_Haemophilus	Unknown
ASV238	d_Bacteria	p_Bacteroidetes	c_Bacteroidia	o_Bacteroidales	f_Muribaculaceae	Unknown	Unknown
ASV239	d_Bacteria	p_Proteobacteria	c_Gammaproteobacteria	o_Pseudomonadales	f_Moraxellaceae	g_Acinetobacter	Unknown
ASV240	d_Bacteria	p_Bacteroidetes	c_Bacteroidia	o_Bacteroidales	f_Prevotellaceae	g_Prevotella 7	s_Prevotella melaninogenica
ASV241	d_Bacteria	p_Firmicutes	c_Bacilli	o_Bacillales	f_Staphylococcaceae	g_Staphylococcus	Unknown
ASV242	d_Bacteria	p_Proteobacteria	c_Gammaproteobacteria	o_Betaproteobacteriales	f_Neisseriaceae	g_Neisseria	s_uncultured bacterium
ASV243	d_Bacteria	p_Proteobacteria	c_Gammaproteobacteria	o_Betaproteobacteriales	f_Burkholderiaceae	g_Curvibacter	Unknown
ASV244	d_Bacteria	p_Firmicutes	c_Bacilli	o_Bacillales	f_Staphylococcaceae	g_Staphylococcus	Unknown
ASV245	d_Bacteria	p_Proteobacteria	c_Gammaproteobacteria	o_Betaproteobacteriales	f_Burkholderiaceae	g_Ralstonia	Unknown
ASV246	d_Bacteria	p_Firmicutes	c_Bacilli	o_Bacillales	f_Bacillaceae	Unknown	Unknown
ASV247	d_Bacteria	p_Firmicutes	c_Bacilli	o_Bacillales	f_Staphylococcaceae	g_Staphylococcus	Unknown
ASV248	d_Bacteria	p_Firmicutes	c_Bacilli	o_Bacillales	f_Staphylococcaceae	g_Staphylococcus	Unknown
ASV249	d_Bacteria	p_Actinobacteria	c_Actinobacteria	o_Corynebacteriales	f_Corynebacteriaceae	g_Corynebacterium	Unknown
ASV250	d_Bacteria	p_Firmicutes	c_Clostridia	o_Clostridiales	f_Family XI	g_Anaerococcus	s_uncultured bacterium
ASV251	d_Bacteria	p_Firmicutes	c_Bacilli	o_Bacillales	f_Family XI	g_Gemella	Unknown
ASV252	d_Bacteria	p_Bacteroidetes	c_Bacteroidia	o_Flavobacteriales	f_Flavobacteriaceae	g_Capnocytophaga	Unknown
ASV253	d_Bacteria	p_Deinococcus-Thermus	c_Deinococci	o_Deinococcales	f_Deinococcaceae	g_Deinococcus	Unknown
ASV254	d_Bacteria	p_Proteobacteria	c_Alphaproteobacteria	o_Rhodobacterales	f_Rhodobacteraceae	g_Paracoccus	Unknown
ASV255	d_Bacteria	p_Proteobacteria	c_Alphaproteobacteria	o_Rhizobiales	f_Xanthobacteraceae	g_Rhodopseudomonas	Unknown
ASV256	d_Bacteria	p_Firmicutes	c_Bacilli	o_Bacillales	f_Staphylococcaceae	g_Staphylococcus	Unknown
ASV257	d_Bacteria	p_Firmicutes	c_Bacilli	o_Bacillales	f_Staphylococcaceae	g_Staphylococcus	Unknown
ASV258	d_Bacteria	p_Firmicutes	c_Bacilli	o_Lactobacillales	f_Streptococcaceae	g_Streptococcus	Unknown
ASV259	d_Bacteria	p_Proteobacteria	c_Gammaproteobacteria	o_Betaproteobacteriales	f_Burkholderiaceae	g_Comamonas	s_Comamonas sp. S3 SY-2016
ASV260	d_Bacteria	p_Patescibacteria	c_Saccharimonadia	o_Saccharimonadales	f_Saccharimonadaceae	g_uncultured Candidatus Saccharibacteria bacterium	Unknown
ASV261	d_Bacteria	p_Actinobacteria	c_Actinobacteria	o_Corynebacteriales	f_Nocardiaceae	g_Gordonia	Unknown
ASV262	d_Bacteria	p_Proteobacteria	c_Gammaproteobacteria	o_Pseudomonadales	f_Moraxellaceae	g_Acinetobacter	Unknown
ASV263	d_Bacteria	p_Proteobacteria	c_Alphaproteobacteria	o_Rhodobacterales	f_Rhodobacteraceae	g_Paracoccus	Unknown
ASV264	d_Bacteria	p_Cyanobacteria	c_Oxyphotobacteria	o_Chloroplast	Unknown	Unknown	Unknown
ASV265	d_Bacteria	p_Bacteroidetes	c_Bacteroidia	o_Chitinophagales	f_Chitinophagaceae	g_Sediminibacterium	Unknown
ASV266	d_Bacteria	p_Actinobacteria	c_Actinobacteria	o_Micrococcales	f_Dermacoccaceae	g_Kytococcus	Unknown
ASV267	d_Bacteria	p_Actinobacteria	c_Actinobacteria	o_Micrococcales	f_Micrococcaceae	g_Micrococcus	Unknown
ASV268	d_Bacteria	p_Firmicutes	c_Negativicutes	o_Selenomonadales	f_Veillonellaceae	g_Veillonella	Unknown
ASV269	d_Bacteria	p_Firmicutes	c_Negativicutes	o_Selenomonadales	f_Veillonellaceae	g_Veillonella	Unknown
ASV270	d_Bacteria	p_Firmicutes	c_Bacilli	o_Lactobacillales	f_Streptococcaceae	g_Streptococcus	Unknown
ASV271	d_Bacteria	p_Proteobacteria	c_Gammaproteobacteria	o_Betaproteobacteriales	f_Burkholderiaceae	Unknown	Unknown
ASV272	d_Bacteria	p_Firmicutes	c_Negativicutes	o_Selenomonadales	f_Veillonellaceae	g_Veillonella	Unknown
ASV273	d_Bacteria	p_Deinococcus-Thermus	c_Deinococci	o_Deinococcales	f_Deinococcaceae	g_Deinococcus	s_uncultured organism
ASV274	d_Bacteria	p_Proteobacteria	c_Gammaproteobacteria	o_Xanthomonadales	f_Xanthomonadaceae	g_Stenotrophomonas	s_Stenotrophomonas rhizophila
ASV275	d_Bacteria	p_Proteobacteria	c_Alphaproteobacteria	o_Sphingomonadales	f_Sphingomonadaceae	Unknown	Unknown
ASV276	d_Bacteria	p_Bacteroidetes	c_Bacteroidia	o_Bacteroidales	f_Prevotellaceae	g_Alloprevotella	Unknown
ASV277	d_Bacteria	p_Proteobacteria	c_Gammaproteobacteria	o_Pasteurellales	f_Pasteurellaceae	g_Haemophilus	Unknown
ASV278	d_Bacteria	p_Actinobacteria	c_Actinobacteria	o_Corynebacteriales	f_Nocardiaceae	g_Rhodococcus	Unknown
ASV279	d_Bacteria	p_Proteobacteria	c_Gammaproteobacteria	o_Pseudomonadales	f_Moraxellaceae	g_Acinetobacter	Unknown
ASV280	d_Bacteria	p_Proteobacteria	c_Gammaproteobacteria	o_Oceanospirillales	f_Halomonadaceae	g_Halomonas	Unknown
ASV281	d_Bacteria	p_Bacteroidetes	c_Bacteroidia	o_Flavobacteriales	f_Flavobacteriaceae	g_Capnocytophaga	Unknown
ASV282	d_Bacteria	p_Proteobacteria	c_Alphaproteobacteria	o_Sphingomonadales	f_Sphingomonadaceae	g_Sphingomonas	Unknown
ASV283	d_Bacteria	p_Firmicutes	c_Bacilli	o_Lactobacillales	f_Carnobacteriaceae	g_Granulicatella	s_uncultured organism
ASV284	d_Bacteria	p_Actinobacteria	c_Actinobacteria	o_Corynebacteriales	f_Corynebacteriaceae	g_Corynebacterium 1	Unknown
ASV285	d_Bacteria	p_Firmicutes	c_Clostridia	o_Clostridiales	f_Family XI	g_Anaerococcus	Unknown
ASV286	d_Bacteria	p_Bacteroidetes	c_Bacteroidia	o_Bacteroidales	f_Porphyromonadaceae	g_Porphyromonas	s_uncultured bacterium
ASV287	d_Bacteria	p_Proteobacteria	c_Gammaproteobacteria	o_Pseudomonadales	f_Moraxellaceae	g_Acinetobacter	Unknown
ASV288	d_Bacteria	p_Actinobacteria	c_Actinobacteria	o_Corynebacteriales	f_Corynebacteriaceae	g_Corynebacterium 1	Unknown
ASV289	d_Bacteria	p_Fusobacteria	c_Fusobacteriia	o_Fusobacteriales	f_Fusobacteriaceae	g_Fusobacterium	Unknown
ASV290	d_Bacteria	p_Actinobacteria	c_Actinobacteria	o_Corynebacteriales	f_Corynebacteriaceae	g_Corynebacterium 1	Unknown
ASV291	d_Bacteria	p_Proteobacteria	c_Alphaproteobacteria	o_Rhizobiales	f_Beijerinckiaceae	g_Methylobacterium	Unknown
ASV292	d_Bacteria	p_Patescibacteria	c_Saccharimonadia	o_Saccharimonadales	f_Saccharimonadaceae	Unknown	Unknown
ASV293	d_Bacteria	p_Actinobacteria	c_Actinobacteria	o_Actinomycetales	f_Actinomycetaceae	g_Actinomyces	Unknown
ASV294	d_Bacteria	p_Actinobacteria	c_Actinobacteria	o_Micrococcales	f_Micrococcaceae	g_Rothia	s_uncultured organism
ASV295	d_Bacteria	p_Firmicutes	c_Clostridia	o_Clostridiales	f_Family XI	g_Anaerococcus	Unknown
ASV296	d_Bacteria	p_Firmicutes	c_Bacilli	o_Lactobacillales	f_Streptococcaceae	g_Streptococcus	Unknown
ASV297	d_Bacteria	p_Firmicutes	c_Clostridia	o_Clostridiales	f_Peptostreptococcaceae	g_Peptostreptococcus	s_uncultured organism
ASV298	d_Bacteria	p_Cyanobacteria	c_Oxyphotobacteria	o_Chloroplast	f_Phaseolus acutifolius (tepary bean)	Unknown	Unknown
ASV299	d_Bacteria	p_Bacteroidetes	c_Bacteroidia	o_Flavobacteriales	f_Weeksellaceae	g_Chryseobacterium	Unknown
ASV300	d_Bacteria	p_Proteobacteria	c_Gammaproteobacteria	o_Pasteurellales	f_Pasteurellaceae	g_Haemophilus	s_Haemophilus haemolyticus
ASV301	d_Bacteria	p_Firmicutes	c_Clostridia	o_Clostridiales	f_Family XI	g_Ezakiella	s_Fenollaria timonensis
ASV302	d_Bacteria	p_Firmicutes	c_Bacilli	o_Lactobacillales	f_Streptococcaceae	g_Streptococcus	Unknown
ASV303	d_Bacteria	p_Actinobacteria	c_Actinobacteria	o_Corynebacteriales	f_Corynebacteriaceae	g_Corynebacterium 1	Unknown
ASV304	d_Bacteria	p_Proteobacteria	c_Alphaproteobacteria	o_Rhizobiales	f_Beijerinckiaceae	g_Bosea	Unknown
ASV305	d_Bacteria	p_Proteobacteria	c_Gammaproteobacteria	o_Betaproteobacteriales	f_Burkholderiaceae	g_Ottowia	Unknown
ASV306	d_Bacteria	p_Proteobacteria	c_Gammaproteobacteria	o_Pseudomonadales	f_Pseudomonadaceae	g_Pseudomonas	Unknown
ASV307	d_Bacteria	p_Bacteroidetes	c_Bacteroidia	o_Flavobacteriales	f_Weeksellaceae	g_Chryseobacterium	s_Chryseobacterium greenlandense
ASV308	d_Bacteria	p_Proteobacteria	c_Alphaproteobacteria	o_Rhizobiales	f_Rhizobiaceae	g_Allorhizobium-Neorhizobium-Pararhizobium-Rhizobium	Unknown
ASV309	d_Bacteria	p_Actinobacteria	c_Actinobacteria	o_Corynebacteriales	f_Corynebacteriaceae	g_Corynebacterium 1	Unknown
ASV310	d_Bacteria	p_Firmicutes	c_Negativicutes	o_Selenomonadales	f_Veillonellaceae	g_Veillonella	Unknown
ASV311	d_Bacteria	p_Actinobacteria	c_Actinobacteria	o_Corynebacteriales	f_Tsukamurellaceae	g_Tsukamurella	Unknown
ASV312	d_Bacteria	p_Proteobacteria	c_Gammaproteobacteria	o_Betaproteobacteriales	f_Neisseriaceae	g_Neisseria	Unknown
ASV313	d_Bacteria	p_Actinobacteria	c_Actinobacteria	o_Actinomycetales	f_Actinomycetaceae	g_Actinomyces	s_Actinomyces oris
ASV314	d_Bacteria	p_Actinobacteria	c_Actinobacteria	o_Propionibacteriales	f_Propionibacteriaceae	g_Cutibacterium	Unknown
ASV315	d_Bacteria	p_Firmicutes	c_Clostridia	o_Clostridiales	f_Family XI	g_Anaerococcus	s_uncultured bacterium
ASV316	d_Bacteria	p_Proteobacteria	c_Gammaproteobacteria	o_Pasteurellales	f_Pasteurellaceae	g_Aggregatibacter	s_uncultured bacterium
ASV317	d_Bacteria	p_Proteobacteria	c_Alphaproteobacteria	o_Caulobacterales	f_Caulobacteraceae	g_Brevundimonas	s_Brevundimonas diminuta
ASV318	d_Bacteria	p_Actinobacteria	c_Actinobacteria	o_Corynebacteriales	f_Corynebacteriaceae	g_Corynebacterium	s_Corynebacterium durum
ASV319	d_Bacteria	p_Proteobacteria	c_Alphaproteobacteria	o_Sphingomonadales	f_Sphingomonadaceae	Unknown	Unknown
ASV320	d_Bacteria	p_Deinococcus-Thermus	c_Deinococci	o_Deinococcales	f_Deinococcaceae	g_Deinococcus	s_Deinococcus wulumuqiensis R12
ASV321	d_Bacteria	p_Proteobacteria	c_Alphaproteobacteria	o_Rhizobiales	f_Beijerinckiaceae	g_Bosea	s_uncultured bacterium
ASV322	d_Bacteria	p_Actinobacteria	c_Actinobacteria	o_Frankiales	f_Geodermatophilaceae	g_Blastococcus	s_uncultured bacterium
ASV323	d_Bacteria	p_Actinobacteria	c_Actinobacteria	o_Corynebacteriales	f_Corynebacteriaceae	g_Corynebacterium	s_Corynebacterium mastitidis
ASV324	d_Bacteria	p_Deinococcus-Thermus	c_Deinococci	o_Deinococcales	f_Deinococcaceae	g_Deinococcus	s_Deinococcus sp. G8(2015)
ASV325	d_Bacteria	p_Firmicutes	c_Bacilli	o_Bacillales	f_Staphylococcaceae	g_Staphylococcus	Unknown
ASV326	d_Bacteria	p_Firmicutes	c_Clostridia	o_Clostridiales	f_Family XI	g_Anaerococcus	Unknown
ASV327	d_Bacteria	p_Actinobacteria	c_Actinobacteria	o_Corynebacteriales	f_Corynebacteriaceae	g_Corynebacterium 1	s_Corynebacterium pseudodiphtheriticum
ASV328	d_Bacteria	p_Proteobacteria	c_Gammaproteobacteria	o_Betaproteobacteriales	f_Burkholderiaceae	Unknown	Unknown
ASV329	d_Bacteria	p_Proteobacteria	c_Gammaproteobacteria	o_Betaproteobacteriales	f_Neisseriaceae	g_Neisseria	s_uncultured bacterium
ASV330	d_Bacteria	p_Proteobacteria	c_Alphaproteobacteria	o_Rhizobiales	f_Xanthobacteraceae	g_Bradyrhizobium	Unknown
ASV331	d_Bacteria	p_Proteobacteria	c_Alphaproteobacteria	o_Rhodobacterales	f_Rhodobacteraceae	g_Paracoccus	Unknown
ASV332	d_Bacteria	p_Firmicutes	c_Bacilli	o_Bacillales	f_Sporolactobacillaceae	g_Scopulibacillus	s_Bacillus sp. MT03
ASV333	d_Bacteria	p_Deinococcus-Thermus	c_Deinococci	o_Deinococcales	f_Deinococcaceae	g_Deinococcus	s_uncultured bacterium
ASV334	d_Bacteria	p_Proteobacteria	c_Gammaproteobacteria	o_Pseudomonadales	f_Pseudomonadaceae	g_Pseudomonas	Unknown
ASV335	d_Bacteria	p_Actinobacteria	c_Actinobacteria	o_Corynebacteriales	f_Corynebacteriaceae	g_Corynebacterium 1	Unknown
ASV336	d_Bacteria	p_Cyanobacteria	c_Oxyphotobacteria	o_Chloroplast	Unknown	Unknown	Unknown
ASV337	d_Bacteria	p_Firmicutes	c_Bacilli	o_Bacillales	f_Staphylococcaceae	g_Staphylococcus	Unknown
ASV338	d_Bacteria	p_Proteobacteria	c_Alphaproteobacteria	o_Rhodobacterales	f_Rhodobacteraceae	g_Rubellimicrobium	s_uncultured bacterium
ASV339	d_Bacteria	p_Actinobacteria	c_Actinobacteria	o_Corynebacteriales	f_Corynebacteriaceae	g_Corynebacterium 1	s_Campylobacter concisus
ASV340	d_Bacteria	p_Proteobacteria	c_Gammaproteobacteria	o_Pseudomonadales	f_Pseudomonadaceae	g_Pseudomonas	Unknown
ASV341	d_Bacteria	p_Actinobacteria	c_Actinobacteria	o_Corynebacteriales	f_Corynebacteriaceae	g_Corynebacterium 1	Unknown
ASV342	d_Bacteria	p_Proteobacteria	c_Alphaproteobacteria	o_Rhizobiales	f_Rhizobiaceae	g_Allorhizobium-Neorhizobium-Pararhizobium-Rhizobium	Unknown
ASV343	d_Bacteria	p_Firmicutes	c_Bacilli	o_Bacillales	f_Staphylococcaceae	g_Staphylococcus	Unknown
ASV344	d_Bacteria	p_Actinobacteria	c_Actinobacteria	o_Actinomycetales	f_Actinomycetaceae	g_Actinomyces	Unknown
ASV345	d_Bacteria	p_Actinobacteria	c_Actinobacteria	o_Micrococcales	f_Micrococcaceae	g_Rothia	Unknown
ASV346	d_Bacteria	p_Proteobacteria	c_Gammaproteobacteria	o_Betaproteobacteriales	f_Neisseriaceae	g_Neisseria	Unknown
ASV347	d_Bacteria	p_Bacteroidetes	c_Bacteroidia	o_Bacteroidales	f_Muribaculaceae	g_uncultured bacterium	Unknown
ASV348	d_Bacteria	p_Bacteroidetes	c_Bacteroidia	o_Bacteroidales	f_Prevotellaceae	g_Alloprevotella	Unknown
ASV349	d_Bacteria	p_Firmicutes	c_Bacilli	o_Lactobacillales	f_Leuconostocaceae	g_Leuconostoc	s_Leuconostoc citreum
ASV350	d_Bacteria	p_Proteobacteria	c_Gammaproteobacteria	o_Pasteurellales	f_Pasteurellaceae	g_Haemophilus	s_uncultured bacterium
ASV351	d_Bacteria	p_Proteobacteria	c_Gammaproteobacteria	o_Betaproteobacteriales	f_Neisseriaceae	g_Neisseria	s_uncultured bacterium
ASV352	d_Bacteria	p_Firmicutes	c_Bacilli	o_Bacillales	f_Staphylococcaceae	g_Staphylococcus	Unknown
ASV353	d_Bacteria	p_Proteobacteria	c_Alphaproteobacteria	o_Sphingomonadales	f_Sphingomonadaceae	g_Sphingomonas	Unknown
ASV354	d_Bacteria	p_Firmicutes	c_Bacilli	o_Lactobacillales	f_Carnobacteriaceae	g_Dolosigranulum	s_uncultured bacterium
ASV355	d_Bacteria	p_Actinobacteria	c_Actinobacteria	o_Corynebacteriales	f_Nocardiaceae	g_Rhodococcus	Unknown
ASV356	d_Bacteria	p_Actinobacteria	c_Actinobacteria	o_Micrococcales	f_Brevibacteriaceae	g_Brevibacterium	Unknown
ASV357	d_Bacteria	p_Proteobacteria	c_Gammaproteobacteria	o_Cardiobacteriales	f_Cardiobacteriaceae	g_Cardiobacterium	s_uncultured bacterium
ASV358	d_Bacteria	p_Deinococcus-Thermus	c_Deinococci	o_Deinococcales	f_Deinococcaceae	g_Deinococcus	Unknown
ASV359	d_Bacteria	p_Firmicutes	c_Bacilli	o_Bacillales	f_Staphylococcaceae	g_Staphylococcus	Unknown
ASV360	d_Bacteria	p_Actinobacteria	c_Actinobacteria	o_Micrococcales	f_Dermatophilaceae	g_Mobilicoccus	Unknown
ASV361	d_Bacteria	p_Actinobacteria	c_Actinobacteria	o_Propionibacteriales	f_Nocardioidaceae	g_Nocardioides	Unknown
ASV362	d_Bacteria	p_Firmicutes	c_Negativicutes	o_Selenomonadales	f_Veillonellaceae	g_Veillonella	Unknown
ASV363	d_Bacteria	p_Proteobacteria	c_Gammaproteobacteria	o_Enterobacteriales	f_Enterobacteriaceae	Unknown	Unknown
ASV364	d_Bacteria	p_Proteobacteria	c_Alphaproteobacteria	o_Acetobacterales	f_Acetobacteraceae	g_Roseomonas	Unknown
ASV365	d_Bacteria	p_Actinobacteria	c_Actinobacteria	o_Corynebacteriales	f_Corynebacteriaceae	g_Corynebacterium 1	Unknown
ASV366	d_Bacteria	p_Actinobacteria	c_Actinobacteria	o_Corynebacteriales	f_Corynebacteriaceae	g_Corynebacterium 1	Unknown
ASV367	d_Bacteria	p_Firmicutes	c_Bacilli	o_Bacillales	f_Staphylococcaceae	g_Staphylococcus	Unknown
ASV368	d_Bacteria	p_Proteobacteria	c_Alphaproteobacteria	o_Rhodobacterales	f_Rhodobacteraceae	g_Paracoccus	Unknown
ASV369	d_Bacteria	p_Actinobacteria	c_Actinobacteria	o_Actinomycetales	f_Actinomycetaceae	g_Actinomyces	Unknown
ASV370	d_Bacteria	p_Proteobacteria	c_Gammaproteobacteria	o_Pseudomonadales	f_Moraxellaceae	g_Acinetobacter	Unknown
ASV371	d_Bacteria	p_Firmicutes	c_Bacilli	o_Lactobacillales	f_Aerococcaceae	g_Abiotrophia	s_uncultured bacterium
ASV372	d_Bacteria	p_Proteobacteria	c_Alphaproteobacteria	o_Sphingomonadales	f_Sphingomonadaceae	g_Sphingomonas	s_Sphingomonas panni
ASV373	d_Bacteria	p_Fusobacteria	c_Fusobacteriia	o_Fusobacteriales	f_Leptotrichiaceae	g_Leptotrichia	s_Leptotrichia buccalis C-1013-b
ASV374	d_Bacteria	p_Proteobacteria	c_Alphaproteobacteria	o_Rhizobiales	f_Xanthobacteraceae	g_Rhodopseudomonas	s_uncultured bacterium
ASV375	d_Bacteria	p_Actinobacteria	c_Actinobacteria	o_Actinomycetales	f_Actinomycetaceae	g_Actinomyces	s_uncultured Actinomyces sp.
ASV376	d_Bacteria	p_Actinobacteria	c_Actinobacteria	o_Propionibacteriales	f_Nocardioidaceae	g_Nocardioides	Unknown
ASV377	d_Bacteria	p_Firmicutes	c_Bacilli	o_Lactobacillales	f_Streptococcaceae	g_Streptococcus	Unknown
ASV378	d_Bacteria	p_Actinobacteria	c_Actinobacteria	o_Frankiales	f_uncultured	Unknown	Unknown
ASV379	d_Bacteria	p_Fusobacteria	c_Fusobacteriia	o_Fusobacteriales	f_Leptotrichiaceae	g_Leptotrichia	Unknown
ASV380	d_Bacteria	p_Actinobacteria	c_Actinobacteria	o_Micrococcales	f_Dermacoccaceae	g_Kytococcus	Unknown
ASV381	d_Bacteria	p_Proteobacteria	c_Alphaproteobacteria	o_Acetobacterales	f_Acetobacteraceae	g_Craurococcus	s_uncultured bacterium
ASV382	d_Bacteria	p_Actinobacteria	c_Actinobacteria	o_Micrococcales	f_Microbacteriaceae	g_Microbacterium	Unknown
ASV383	d_Bacteria	p_Actinobacteria	c_Actinobacteria	o_Actinomycetales	f_Actinomycetaceae	g_Actinomyces	s_Actinomyces naeslundii
ASV384	d_Bacteria	p_Proteobacteria	c_Gammaproteobacteria	o_Pseudomonadales	f_Moraxellaceae	g_Acinetobacter	Unknown
ASV385	d_Bacteria	p_Actinobacteria	c_Actinobacteria	o_Propionibacteriales	f_Propionibacteriaceae	g_Cutibacterium	Unknown
ASV386	d_Bacteria	p_Actinobacteria	c_Thermoleophilia	o_Solirubrobacterales	f_Solirubrobacteraceae	g_Parviterribacter	s_uncultured bacterium
ASV387	d_Bacteria	p_Proteobacteria	c_Alphaproteobacteria	o_Rhodobacterales	f_Rhodobacteraceae	g_Paracoccus	Unknown
ASV388	d_Bacteria	p_Firmicutes	c_Bacilli	o_Bacillales	f_Bacillaceae	g_Bacillus	Unknown
ASV389	d_Bacteria	p_Actinobacteria	c_Actinobacteria	o_Corynebacteriales	f_Nocardiaceae	g_Rhodococcus	Unknown
ASV390	d_Bacteria	p_Actinobacteria	c_Actinobacteria	o_Corynebacteriales	f_Corynebacteriaceae	g_Corynebacterium 1	Unknown
ASV391	d_Bacteria	p_Fusobacteria	c_Fusobacteriia	o_Fusobacteriales	f_Leptotrichiaceae	g_Leptotrichia	s_uncultured bacterium
ASV392	d_Bacteria	p_Proteobacteria	c_Gammaproteobacteria	o_Xanthomonadales	f_Xanthomonadaceae	g_Luteimonas	s_uncultured Xanthomonas sp.
ASV393	d_Bacteria	p_Actinobacteria	c_Actinobacteria	o_Corynebacteriales	f_Nocardiaceae	g_Gordonia	s_Gordonia sputi
ASV394	d_Bacteria	p_Firmicutes	c_Bacilli	o_Lactobacillales	f_Lactobacillaceae	g_Lactobacillus	s_Lactobacillus johnsonii
ASV395	d_Bacteria	p_Bacteroidetes	c_Bacteroidia	o_Bacteroidales	f_Muribaculaceae	g_uncultured bacterium	Unknown
ASV396	d_Bacteria	p_Deinococcus-Thermus	c_Deinococci	o_Deinococcales	f_Deinococcaceae	g_Deinococcus	s_uncultured bacterium
ASV397	d_Bacteria	p_Proteobacteria	c_Gammaproteobacteria	o_Xanthomonadales	f_Xanthomonadaceae	g_Stenotrophomonas	Unknown
ASV398	d_Bacteria	p_Actinobacteria	c_Actinobacteria	o_Actinomycetales	f_Actinomycetaceae	g_F0332	s_uncultured bacterium
ASV399	d_Bacteria	p_Proteobacteria	c_Gammaproteobacteria	o_Enterobacteriales	f_Enterobacteriaceae	g_Klebsiella	Unknown
ASV400	d_Bacteria	p_Actinobacteria	c_Actinobacteria	o_Actinomycetales	f_Actinomycetaceae	g_F0332	s_unidentified
ASV401	d_Bacteria	p_Proteobacteria	c_Gammaproteobacteria	o_Enterobacteriales	f_Enterobacteriaceae	g_Salmonella	Unknown
ASV402	d_Bacteria	p_Firmicutes	c_Clostridia	o_Clostridiales	f_Family XI	g_Peptoniphilus	s_uncultured organism
ASV403	d_Bacteria	p_Proteobacteria	c_Gammaproteobacteria	o_Pseudomonadales	f_Moraxellaceae	g_Acinetobacter	Unknown
ASV404	d_Bacteria	p_Actinobacteria	c_Actinobacteria	o_Actinomycetales	f_Actinomycetaceae	g_Actinomyces	Unknown
ASV405	d_Bacteria	p_Bacteroidetes	c_Bacteroidia	o_Bacteroidales	f_Porphyromonadaceae	g_Porphyromonas	Unknown
ASV406	d_Bacteria	p_Actinobacteria	c_Actinobacteria	o_Micrococcales	f_Intrasporangiaceae	Unknown	Unknown
ASV407	d_Bacteria	p_Bacteroidetes	c_Bacteroidia	o_Bacteroidales	f_Muribaculaceae	g_uncultured bacterium	Unknown
ASV408	d_Bacteria	p_Firmicutes	c_Negativicutes	o_Selenomonadales	f_Veillonellaceae	g_Veillonella	Unknown
ASV409	d_Bacteria	p_Proteobacteria	c_Gammaproteobacteria	o_Pseudomonadales	f_Pseudomonadaceae	g_Pseudomonas	Unknown
ASV410	d_Bacteria	p_Proteobacteria	c_Alphaproteobacteria	o_Sphingomonadales	f_Sphingomonadaceae	g_Sphingobium	s_Sphingobium yanoikuyae
ASV411	d_Bacteria	p_Proteobacteria	c_Gammaproteobacteria	o_Xanthomonadales	f_Xanthomonadaceae	g_Pseudoxanthomonas	s_Pseudoxanthomonas mexicana
ASV412	d_Bacteria	p_Firmicutes	c_Negativicutes	o_Selenomonadales	f_Veillonellaceae	g_Veillonella	Unknown
ASV413	d_Bacteria	p_Proteobacteria	c_Gammaproteobacteria	o_Xanthomonadales	f_Xanthomonadaceae	g_Luteimonas	Unknown
ASV414	d_Bacteria	p_Firmicutes	c_Bacilli	o_Bacillales	f_Bacillaceae	g_Oceanobacillus	s_Oceanobacillus indicireducens
ASV415	d_Bacteria	p_Firmicutes	c_Clostridia	o_Clostridiales	f_Ruminococcaceae	g_Ruminococcaceae UCG-014	s_Clostridiales bacterium oral taxon 075
ASV416	d_Bacteria	p_Firmicutes	c_Negativicutes	o_Selenomonadales	f_Veillonellaceae	g_Dialister	Unknown
ASV417	d_Bacteria	p_Actinobacteria	c_Actinobacteria	o_Corynebacteriales	f_Corynebacteriaceae	g_Corynebacterium 1	Unknown
ASV418	d_Bacteria	p_Actinobacteria	c_Actinobacteria	o_Corynebacteriales	f_Corynebacteriaceae	g_Lawsonella	s_uncultured bacterium
ASV419	d_Bacteria	p_Firmicutes	c_Bacilli	o_Bacillales	f_Bacillaceae	g_Bacillus	Unknown
ASV420	d_Bacteria	p_Actinobacteria	c_Actinobacteria	o_Frankiales	f_Geodermatophilaceae	g_Geodermatophilus	s_uncultured bacterium
ASV421	d_Bacteria	p_Actinobacteria	c_Actinobacteria	o_Actinomycetales	f_Actinomycetaceae	g_Actinomyces	Unknown
ASV422	d_Bacteria	p_Proteobacteria	c_Alphaproteobacteria	o_Rickettsiales	f_Mitochondria	Unknown	Unknown
ASV423	d_Bacteria	p_Bacteroidetes	c_Bacteroidia	o_Flavobacteriales	f_Weeksellaceae	g_Bergeyella	s_uncultured bacterium
ASV424	d_Bacteria	p_Actinobacteria	c_Actinobacteria	o_Corynebacteriales	f_Corynebacteriaceae	g_Corynebacterium	Unknown
ASV425	d_Bacteria	p_Bacteroidetes	c_Bacteroidia	o_Flavobacteriales	f_Flavobacteriaceae	g_Capnocytophaga	s_Capnocytophaga gingivalis
ASV426	d_Bacteria	p_Proteobacteria	c_Alphaproteobacteria	o_Acetobacterales	f_Acetobacteraceae	g_Craurococcus	Unknown
ASV427	d_Bacteria	p_Actinobacteria	c_Actinobacteria	o_Bifidobacteriales	f_Bifidobacteriaceae	g_Gardnerella	s_uncultured bacterium
ASV428	d_Bacteria	p_Actinobacteria	c_Actinobacteria	o_Corynebacteriales	f_Corynebacteriaceae	g_Corynebacterium 1	Unknown
ASV429	d_Bacteria	p_Firmicutes	c_Bacilli	o_Bacillales	f_Staphylococcaceae	g_Staphylococcus	Unknown
ASV430	d_Bacteria	p_Proteobacteria	c_Alphaproteobacteria	o_Rhodobacterales	f_Rhodobacteraceae	g_Amaricoccus	Unknown
ASV431	d_Bacteria	p_Bacteroidetes	c_Bacteroidia	o_Cytophagales	f_Cytophagaceae	g_Rhodocytophaga	Unknown
ASV432	d_Bacteria	p_Cyanobacteria	c_Oxyphotobacteria	o_Chloroplast	f_Desmochloris halophila	Unknown	Unknown
ASV433	d_Bacteria	p_Proteobacteria	c_Gammaproteobacteria	o_Pasteurellales	f_Pasteurellaceae	g_Haemophilus	Unknown
ASV434	d_Bacteria	p_Actinobacteria	c_Actinobacteria	o_Actinomycetales	f_Actinomycetaceae	g_Actinomyces	Unknown
ASV435	d_Bacteria	p_Firmicutes	c_Bacilli	o_Bacillales	f_Staphylococcaceae	g_Staphylococcus	Unknown
ASV436	d_Bacteria	p_Proteobacteria	c_Gammaproteobacteria	o_Pseudomonadales	f_Moraxellaceae	g_Acinetobacter	Unknown
ASV437	d_Bacteria	p_Firmicutes	c_Bacilli	o_Bacillales	f_Staphylococcaceae	g_Staphylococcus	Unknown
ASV438	d_Bacteria	p_Firmicutes	c_Clostridia	o_Clostridiales	f_Lachnospiraceae	g_Lachnoanaerobaculum	s_uncultured bacterium
ASV439	d_Bacteria	p_Bacteroidetes	c_Bacteroidia	o_Bacteroidales	f_Porphyromonadaceae	g_Porphyromonas	Unknown
ASV440	d_Bacteria	p_Bacteroidetes	c_Bacteroidia	o_Bacteroidales	f_Prevotellaceae	g_Prevotella 7	Unknown
ASV441	d_Bacteria	p_Firmicutes	c_Erysipelotrichia	o_Erysipelotrichales	f_Erysipelotrichaceae	g_Ileibacterium	s_Erysipelotrichaceae bacterium NYU-BL-F16
ASV442	d_Bacteria	p_Proteobacteria	c_Alphaproteobacteria	o_Rhodobacterales	f_Rhodobacteraceae	g_Rubellimicrobium	s_uncultured bacterium
ASV443	d_Bacteria	p_Firmicutes	c_Bacilli	o_Bacillales	f_Staphylococcaceae	g_Staphylococcus	Unknown
ASV444	d_Bacteria	p_Fusobacteria	c_Fusobacteriia	o_Fusobacteriales	f_Leptotrichiaceae	g_Leptotrichia	Unknown
ASV445	d_Bacteria	p_Actinobacteria	c_Actinobacteria	o_Propionibacteriales	f_Propionibacteriaceae	g_Friedmanniella	s_uncultured bacterium
ASV446	d_Bacteria	p_Proteobacteria	c_Alphaproteobacteria	o_Acetobacterales	f_Acetobacteraceae	g_Craurococcus	s_uncultured bacterium
ASV447	d_Bacteria	p_Patescibacteria	c_Saccharimonadia	o_Saccharimonadales	f_Saccharimonadaceae	Unknown	Unknown
ASV448	d_Bacteria	p_Firmicutes	c_Bacilli	o_Bacillales	f_Family XI	g_Gemella	Unknown
ASV449	d_Bacteria	p_Firmicutes	c_Bacilli	o_Bacillales	f_Bacillaceae	g_Bacillus	Unknown
ASV450	d_Bacteria	p_Firmicutes	c_Bacilli	o_Lactobacillales	f_Streptococcaceae	g_Streptococcus	s_Streptococcus anginosus subsp. anginosus
ASV451	d_Bacteria	p_Firmicutes	c_Bacilli	o_Bacillales	f_Staphylococcaceae	g_Staphylococcus	Unknown
ASV452	d_Bacteria	p_Proteobacteria	c_Gammaproteobacteria	o_Enterobacteriales	f_Enterobacteriaceae	g_Klebsiella	Unknown
ASV453	d_Bacteria	p_Proteobacteria	c_Gammaproteobacteria	o_Enterobacteriales	f_Enterobacteriaceae	g_Enterobacter	Unknown
ASV454	d_Bacteria	p_Proteobacteria	c_Alphaproteobacteria	o_Rhodobacterales	f_Rhodobacteraceae	g_Paracoccus	Unknown
ASV455	d_Bacteria	p_Deinococcus-Thermus	c_Deinococci	o_Deinococcales	f_Deinococcaceae	g_Deinococcus	s_Deinococcus sp. XY-FW106
ASV456	d_Bacteria	p_Firmicutes	c_Bacilli	o_Lactobacillales	f_Streptococcaceae	g_Streptococcus	Unknown
ASV457	d_Bacteria	p_Proteobacteria	c_Gammaproteobacteria	o_Pasteurellales	f_Pasteurellaceae	g_Haemophilus	Unknown
ASV458	d_Bacteria	p_Proteobacteria	c_Gammaproteobacteria	o_Pseudomonadales	f_Moraxellaceae	g_Acinetobacter	Unknown
ASV459	d_Bacteria	p_Proteobacteria	c_Gammaproteobacteria	o_Xanthomonadales	f_Xanthomonadaceae	g_Stenotrophomonas	Unknown
ASV460	d_Bacteria	p_Actinobacteria	c_Actinobacteria	o_Corynebacteriales	f_Corynebacteriaceae	g_Turicella	s_uncultured bacterium
ASV461	d_Bacteria	p_Proteobacteria	c_Alphaproteobacteria	o_Rhizobiales	f_Xanthobacteraceae	Unknown	Unknown
ASV462	d_Bacteria	p_Proteobacteria	c_Gammaproteobacteria	o_Pasteurellales	f_Pasteurellaceae	g_Haemophilus	Unknown
ASV463	d_Bacteria	p_Firmicutes	c_Bacilli	o_Lactobacillales	f_Lactobacillaceae	g_Lactobacillus	Unknown
ASV464	d_Bacteria	p_Proteobacteria	c_Alphaproteobacteria	o_Sphingomonadales	f_Sphingomonadaceae	g_Qipengyuania	s_uncultured bacterium
ASV465	d_Bacteria	p_Firmicutes	c_Bacilli	o_Bacillales	f_Staphylococcaceae	g_Staphylococcus	Unknown
ASV466	d_Bacteria	p_Actinobacteria	c_Actinobacteria	o_Corynebacteriales	f_Corynebacteriaceae	g_Corynebacterium	Unknown
ASV467	d_Bacteria	p_Fusobacteria	c_Fusobacteriia	o_Fusobacteriales	f_Fusobacteriaceae	g_Fusobacterium	Unknown
ASV468	d_Bacteria	p_Firmicutes	c_Negativicutes	o_Selenomonadales	f_Veillonellaceae	g_Veillonella	Unknown
ASV469	d_Bacteria	p_Proteobacteria	c_Gammaproteobacteria	o_Betaproteobacteriales	f_Neisseriaceae	g_Kingella	s_uncultured bacterium
ASV470	d_Bacteria	p_Actinobacteria	c_Actinobacteria	o_Micrococcales	f_Microbacteriaceae	g_Microbacterium	Unknown
ASV471	d_Bacteria	p_Proteobacteria	c_Alphaproteobacteria	o_Sphingomonadales	f_Sphingomonadaceae	g_Sphingorhabdus	Unknown
ASV472	d_Bacteria	p_Firmicutes	c_Bacilli	o_Bacillales	f_Staphylococcaceae	g_Staphylococcus	Unknown
ASV473	d_Bacteria	p_Firmicutes	c_Bacilli	o_Lactobacillales	f_Leuconostocaceae	g_Weissella	s_Weissella ceti NC36
ASV474	d_Bacteria	p_Proteobacteria	c_Alphaproteobacteria	o_Rickettsiales	f_Mitochondria	Unknown	Unknown
ASV475	d_Bacteria	p_Actinobacteria	c_Actinobacteria	o_Corynebacteriales	f_Corynebacteriaceae	g_Corynebacterium	s_uncultured bacterium
ASV476	d_Bacteria	p_Proteobacteria	c_Alphaproteobacteria	o_Caulobacterales	f_Caulobacteraceae	g_PMMR1	Unknown
ASV477	d_Bacteria	p_Proteobacteria	c_Alphaproteobacteria	o_Azospirillales	f_Azospirillaceae	g_Skermanella	Unknown
ASV478	d_Bacteria	p_Proteobacteria	c_Gammaproteobacteria	o_Xanthomonadales	f_Xanthomonadaceae	g_Lysobacter	Unknown
ASV479	d_Bacteria	p_Actinobacteria	c_Actinobacteria	o_Corynebacteriales	f_Corynebacteriaceae	g_Corynebacterium	Unknown
ASV480	d_Bacteria	p_Firmicutes	c_Bacilli	o_Bacillales	f_Family XI	g_Gemella	s_uncultured organism
ASV481	d_Bacteria	p_Proteobacteria	c_Alphaproteobacteria	o_Rickettsiales	f_Mitochondria	g_Diplazium pycnocarpon	Unknown
ASV482	d_Bacteria	p_Bacteroidetes	c_Bacteroidia	o_Flavobacteriales	f_Weeksellaceae	g_Chryseobacterium	Unknown
ASV483	d_Bacteria	p_Cyanobacteria	c_Oxyphotobacteria	o_Nostocales	f_Chroococcidiopsaceae	g_uncultured	s_uncultured bacterium
ASV484	d_Bacteria	p_Proteobacteria	c_Gammaproteobacteria	o_Pseudomonadales	f_Moraxellaceae	g_Acinetobacter	Unknown
ASV485	d_Bacteria	p_Fusobacteria	c_Fusobacteriia	o_Fusobacteriales	f_Fusobacteriaceae	g_Fusobacterium	Unknown
ASV486	d_Bacteria	p_Actinobacteria	c_Actinobacteria	o_Actinomycetales	f_Actinomycetaceae	g_Actinomyces	Unknown
ASV487	d_Bacteria	p_Actinobacteria	c_Actinobacteria	o_Kineosporiales	f_Kineosporiaceae	g_Quadrisphaera	s_uncultured bacterium
ASV488	d_Bacteria	p_Bacteroidetes	c_Bacteroidia	o_Bacteroidales	f_Prevotellaceae	g_Prevotella 7	Unknown
ASV489	d_Bacteria	p_Proteobacteria	c_Gammaproteobacteria	o_Pseudomonadales	f_Moraxellaceae	g_Acinetobacter	Unknown
ASV490	d_Bacteria	p_Proteobacteria	c_Gammaproteobacteria	o_Betaproteobacteriales	f_Neisseriaceae	g_Neisseria	Unknown
ASV491	d_Bacteria	p_Proteobacteria	c_Gammaproteobacteria	o_Betaproteobacteriales	f_Burkholderiaceae	g_Aquabacterium	Unknown
ASV492	d_Bacteria	p_Cyanobacteria	c_Oxyphotobacteria	o_Chloroplast	Unknown	Unknown	Unknown
ASV493	d_Bacteria	p_Proteobacteria	c_Gammaproteobacteria	o_Cellvibrionales	f_Cellvibrionaceae	g_Cellvibrio	Unknown
ASV494	d_Bacteria	p_Patescibacteria	c_Saccharimonadia	o_Saccharimonadales	f_Saccharimonadaceae	g_uncultured bacterium	Unknown
ASV495	d_Bacteria	p_Actinobacteria	c_Actinobacteria	o_Corynebacteriales	f_Corynebacteriaceae	g_Corynebacterium 1	s_Corynebacterium bouchesdurhonense
ASV496	d_Bacteria	p_Firmicutes	c_Bacilli	o_Bacillales	f_Bacillaceae	g_Bacillus	Unknown
ASV497	d_Bacteria	p_Firmicutes	c_Bacilli	o_Lactobacillales	f_Streptococcaceae	g_Streptococcus	Unknown
ASV498	d_Bacteria	p_Fusobacteria	c_Fusobacteriia	o_Fusobacteriales	f_Leptotrichiaceae	g_Leptotrichia	Unknown
ASV499	d_Bacteria	p_Actinobacteria	c_Actinobacteria	o_Micrococcales	f_Microbacteriaceae	g_Microbacterium	Unknown
ASV500	d_Bacteria	p_Firmicutes	c_Erysipelotrichia	o_Erysipelotrichales	f_Erysipelotrichaceae	g_Allobaculum	s_uncultured bacterium
ASV501	d_Bacteria	p_Proteobacteria	c_Gammaproteobacteria	o_Pasteurellales	f_Pasteurellaceae	g_Aggregatibacter	s_uncultured bacterium
ASV502	d_Bacteria	p_Proteobacteria	c_Alphaproteobacteria	o_Rhizobiales	f_Xanthobacteraceae	g_Bradyrhizobium	Unknown
ASV503	d_Bacteria	p_Proteobacteria	c_Gammaproteobacteria	o_Enterobacteriales	f_Enterobacteriaceae	Unknown	Unknown
ASV504	d_Bacteria	p_Actinobacteria	c_Actinobacteria	o_Corynebacteriales	f_Corynebacteriaceae	g_Corynebacterium 1	Unknown
ASV505	d_Bacteria	p_WPS-2	c_hydrothermal vent metagenome	Unknown	Unknown	Unknown	Unknown
ASV506	d_Bacteria	p_Actinobacteria	c_Actinobacteria	o_Actinomycetales	f_Actinomycetaceae	g_Actinomyces	s_Actinomyces sp. oral taxon 414
ASV507	d_Bacteria	p_Firmicutes	c_Negativicutes	o_Selenomonadales	f_Veillonellaceae	g_Veillonella	Unknown
ASV508	d_Bacteria	p_Proteobacteria	c_Alphaproteobacteria	o_Sphingomonadales	f_Sphingomonadaceae	g_Novosphingobium	s_uncultured alpha proteobacterium
ASV509	d_Bacteria	p_Actinobacteria	c_Actinobacteria	o_Corynebacteriales	f_Corynebacteriaceae	g_Corynebacterium 1	s_Corynebacterium sp. 1938BRRJ
ASV510	d_Bacteria	p_Proteobacteria	c_Alphaproteobacteria	o_Sphingomonadales	f_Sphingomonadaceae	g_Sandaracinobacter	s_uncultured bacterium
ASV511	d_Bacteria	p_Actinobacteria	c_Actinobacteria	o_Propionibacteriales	f_Nocardioidaceae	g_Nocardioides	Unknown
ASV512	d_Bacteria	p_Fusobacteria	c_Fusobacteriia	o_Fusobacteriales	f_Leptotrichiaceae	g_Leptotrichia	Unknown
ASV513	d_Bacteria	p_Firmicutes	c_Bacilli	o_Bacillales	f_Staphylococcaceae	g_Staphylococcus	Unknown
ASV514	d_Bacteria	p_Proteobacteria	c_Gammaproteobacteria	o_Betaproteobacteriales	f_Neisseriaceae	g_Neisseria	s_unidentified
ASV515	d_Bacteria	p_Deinococcus-Thermus	c_Deinococci	o_Deinococcales	f_Deinococcaceae	g_Deinococcus	Unknown
ASV516	d_Bacteria	p_Proteobacteria	c_Alphaproteobacteria	o_Sphingomonadales	f_Sphingomonadaceae	g_Sphingomonas	Unknown
ASV517	d_Bacteria	p_Firmicutes	c_Clostridia	o_Clostridiales	f_Family XI	g_Anaerococcus	Unknown
ASV518	d_Bacteria	p_Proteobacteria	c_Alphaproteobacteria	o_Caulobacterales	f_Caulobacteraceae	g_Brevundimonas	s_Brevundimonas bullata
ASV519	d_Bacteria	p_Proteobacteria	c_Gammaproteobacteria	o_Betaproteobacteriales	f_Burkholderiaceae	Unknown	Unknown
ASV520	d_Bacteria	p_Firmicutes	c_Bacilli	o_Bacillales	f_Staphylococcaceae	g_Staphylococcus	Unknown
ASV521	d_Bacteria	p_Proteobacteria	c_Gammaproteobacteria	o_Xanthomonadales	f_Xanthomonadaceae	g_Stenotrophomonas	Unknown
ASV522	d_Bacteria	p_Proteobacteria	c_Gammaproteobacteria	o_Enterobacteriales	f_Enterobacteriaceae	Unknown	Unknown
ASV523	d_Bacteria	p_Fusobacteria	c_Fusobacteriia	o_Fusobacteriales	f_Leptotrichiaceae	g_Leptotrichia	Unknown
ASV524	d_Bacteria	p_Deinococcus-Thermus	c_Deinococci	o_Deinococcales	f_Deinococcaceae	g_Deinococcus	s_Deinococcus reticulitermitis
ASV525	d_Bacteria	p_Actinobacteria	c_Actinobacteria	o_Corynebacteriales	f_Corynebacteriaceae	g_Corynebacterium 1	Unknown
ASV526	d_Bacteria	p_Proteobacteria	c_Alphaproteobacteria	o_Caulobacterales	f_Caulobacteraceae	g_uncultured	Unknown
ASV527	d_Bacteria	p_Actinobacteria	c_Actinobacteria	o_Micrococcales	f_Dermabacteraceae	g_Dermabacter	s_uncultured bacterium
ASV528	d_Bacteria	p_Bacteroidetes	c_Bacteroidia	o_Bacteroidales	f_Porphyromonadaceae	g_Porphyromonas	s_uncultured organism
ASV529	d_Bacteria	p_Actinobacteria	c_Actinobacteria	o_Corynebacteriales	f_Corynebacteriaceae	g_Corynebacterium 1	s_Corynebacterium urinapleomorphum
ASV530	d_Bacteria	p_Actinobacteria	c_Actinobacteria	o_Actinomycetales	f_Actinomycetaceae	g_Varibaculum	s_uncultured bacterium
ASV531	d_Bacteria	p_Proteobacteria	c_Alphaproteobacteria	o_Rhizobiales	f_Beijerinckiaceae	g_Methylobacterium	s_Methylobacterium hispanicum
ASV532	d_Bacteria	p_Deinococcus-Thermus	c_Deinococci	o_Deinococcales	f_Deinococcaceae	g_Deinococcus	s_uncultured bacterium
ASV533	d_Bacteria	p_Actinobacteria	c_Actinobacteria	o_Propionibacteriales	f_Propionibacteriaceae	g_Cutibacterium	Unknown
ASV534	d_Bacteria	p_Proteobacteria	c_Alphaproteobacteria	o_Acetobacterales	f_Acetobacteraceae	g_Craurococcus	Unknown
ASV535	d_Bacteria	p_Firmicutes	c_Bacilli	o_Bacillales	f_Family XI	g_Gemella	Unknown
ASV536	d_Bacteria	p_Proteobacteria	c_Alphaproteobacteria	o_Sphingomonadales	f_Sphingomonadaceae	g_Sphingomonas	Unknown
ASV537	d_Bacteria	p_Firmicutes	c_Negativicutes	o_Selenomonadales	f_Veillonellaceae	g_Megamonas	s_uncultured organism
ASV538	d_Bacteria	p_Proteobacteria	c_Alphaproteobacteria	o_Rhodobacterales	f_Rhodobacteraceae	g_Paracoccus	Unknown
ASV539	d_Bacteria	p_Firmicutes	c_Bacilli	o_Lactobacillales	f_Streptococcaceae	g_Streptococcus	Unknown
ASV540	d_Bacteria	p_Actinobacteria	c_Actinobacteria	o_Corynebacteriales	f_Dietziaceae	g_Dietzia	s_Dietzia maris
ASV541	d_Bacteria	p_Proteobacteria	c_Alphaproteobacteria	o_Sphingomonadales	f_Sphingomonadaceae	g_Sphingomonas	Unknown
ASV542	d_Bacteria	p_Proteobacteria	c_Gammaproteobacteria	o_Pseudomonadales	f_Moraxellaceae	g_Acinetobacter	Unknown
ASV543	d_Bacteria	p_Actinobacteria	c_Actinobacteria	o_Corynebacteriales	f_Corynebacteriaceae	g_Lawsonella	s_uncultured bacterium
ASV544	d_Bacteria	p_Proteobacteria	c_Gammaproteobacteria	o_Betaproteobacteriales	f_Burkholderiaceae	g_Limnobacter	s_uncultured bacterium
ASV545	d_Bacteria	p_Proteobacteria	c_Gammaproteobacteria	o_Xanthomonadales	f_Xanthomonadaceae	g_Luteimonas	Unknown
ASV546	d_Bacteria	p_Proteobacteria	c_Alphaproteobacteria	o_Rhodobacterales	f_Rhodobacteraceae	g_Amaricoccus	Unknown
ASV547	d_Bacteria	p_Proteobacteria	c_Gammaproteobacteria	o_Pseudomonadales	f_Pseudomonadaceae	g_Pseudomonas	Unknown
ASV548	d_Bacteria	p_Deinococcus-Thermus	c_Deinococci	o_Deinococcales	f_Deinococcaceae	g_Deinococcus	Unknown
ASV549	d_Bacteria	p_Proteobacteria	c_Alphaproteobacteria	o_Rhizobiales	f_Beijerinckiaceae	g_Bosea	s_uncultured bacterium
ASV550	d_Bacteria	p_Firmicutes	c_Bacilli	o_Bacillales	f_Bacillaceae	g_Bacillus	Unknown
ASV551	d_Bacteria	p_Actinobacteria	c_Actinobacteria	o_Micrococcales	f_Dermacoccaceae	Unknown	Unknown
ASV552	d_Bacteria	p_Deinococcus-Thermus	c_Deinococci	o_Deinococcales	f_Trueperaceae	g_Truepera	Unknown
ASV553	d_Bacteria	p_Deinococcus-Thermus	c_Deinococci	o_Deinococcales	f_Deinococcaceae	g_Deinococcus	s_uncultured bacterium
ASV554	d_Bacteria	p_Firmicutes	c_Erysipelotrichia	o_Erysipelotrichales	f_Erysipelotrichaceae	g_Allobaculum	s_uncultured bacterium
ASV555	d_Bacteria	p_Actinobacteria	c_Actinobacteria	o_Corynebacteriales	f_Corynebacteriaceae	g_Corynebacterium	s_Corynebacterium durum
ASV556	d_Bacteria	p_Proteobacteria	c_Alphaproteobacteria	o_Rhodobacterales	f_Rhodobacteraceae	g_Rubellimicrobium	s_uncultured bacterium
ASV557	d_Bacteria	p_Proteobacteria	c_Gammaproteobacteria	o_Betaproteobacteriales	f_Burkholderiaceae	g_Limnobacter	s_uncultured bacterium
ASV558	d_Bacteria	p_Actinobacteria	c_Actinobacteria	o_Micrococcales	f_Micrococcaceae	g_Kocuria	Unknown
ASV559	d_Bacteria	p_Bacteroidetes	c_Bacteroidia	o_Flavobacteriales	f_Flavobacteriaceae	g_Capnocytophaga	s_Capnocytophaga gingivalis
ASV560	d_Bacteria	p_Proteobacteria	c_Alphaproteobacteria	o_Rhizobiales	f_Rhizobiaceae	g_uncultured	s_uncultured organism
ASV561	d_Bacteria	p_Bacteroidetes	c_Rhodothermia	o_Rhodothermales	f_Rhodothermaceae	g_uncultured	s_uncultured bacterium
ASV562	d_Bacteria	p_Actinobacteria	c_Actinobacteria	o_Corynebacteriales	f_Corynebacteriaceae	g_Corynebacterium 1	s_Corynebacterium doosanense CAU 212 = DSM 45436
ASV563	d_Bacteria	p_Firmicutes	c_Erysipelotrichia	o_Erysipelotrichales	f_Erysipelotrichaceae	g_Allobaculum	s_uncultured bacterium
ASV564	d_Bacteria	p_Actinobacteria	c_Actinobacteria	o_Micrococcales	f_Micrococcaceae	g_Kocuria	Unknown
ASV565	d_Bacteria	p_Firmicutes	c_Bacilli	o_Lactobacillales	f_Streptococcaceae	g_Streptococcus	Unknown
ASV566	d_Bacteria	p_Firmicutes	c_Bacilli	o_Bacillales	f_Staphylococcaceae	g_Staphylococcus	Unknown
ASV567	d_Bacteria	p_Proteobacteria	c_Alphaproteobacteria	o_Rhizobiales	f_Rhizobiaceae	g_Allorhizobium-Neorhizobium-Pararhizobium-Rhizobium	Unknown
ASV568	d_Bacteria	p_Proteobacteria	c_Gammaproteobacteria	o_Pseudomonadales	f_Moraxellaceae	g_Acinetobacter	Unknown
ASV569	d_Bacteria	p_Proteobacteria	c_Alphaproteobacteria	o_Rhodobacterales	f_Rhodobacteraceae	g_Rubellimicrobium	s_uncultured bacterium
ASV570	d_Bacteria	p_Proteobacteria	c_Alphaproteobacteria	o_Rhizobiales	f_Rhizobiaceae	Unknown	Unknown
ASV571	d_Bacteria	p_Proteobacteria	c_Gammaproteobacteria	o_Xanthomonadales	f_Xanthomonadaceae	g_Thermomonas	Unknown
ASV572	d_Bacteria	p_Proteobacteria	c_Alphaproteobacteria	o_Rhizobiales	f_Beijerinckiaceae	g_Methylobacterium	Unknown
ASV573	d_Bacteria	p_Firmicutes	c_Bacilli	o_Lactobacillales	f_Leuconostocaceae	g_Weissella	Unknown
ASV574	d_Bacteria	p_Proteobacteria	c_Alphaproteobacteria	o_Caulobacterales	f_Caulobacteraceae	g_Brevundimonas	Unknown
ASV575	d_Bacteria	p_Firmicutes	c_Bacilli	o_Bacillales	f_Staphylococcaceae	g_Staphylococcus	s_Staphylococcus sciuri
ASV576	d_Bacteria	p_Actinobacteria	c_Actinobacteria	o_Micrococcales	f_Micrococcaceae	g_Kocuria	Unknown
ASV577	d_Bacteria	p_Actinobacteria	c_Actinobacteria	o_Corynebacteriales	f_Mycobacteriaceae	g_Mycobacterium	Unknown
ASV578	d_Bacteria	p_Fusobacteria	c_Fusobacteriia	o_Fusobacteriales	f_Leptotrichiaceae	g_Leptotrichia	Unknown
ASV579	d_Bacteria	p_Actinobacteria	c_Actinobacteria	o_Propionibacteriales	f_Nocardioidaceae	g_Nocardioides	Unknown
ASV580	d_Bacteria	p_Firmicutes	c_Bacilli	o_Bacillales	f_Staphylococcaceae	g_Staphylococcus	Unknown
ASV581	d_Bacteria	p_Proteobacteria	c_Gammaproteobacteria	o_Enterobacteriales	f_Enterobacteriaceae	g_Pantoea	Unknown
ASV582	d_Bacteria	p_Firmicutes	c_Bacilli	o_Bacillales	f_Staphylococcaceae	g_Staphylococcus	Unknown
ASV583	d_Bacteria	p_Cyanobacteria	c_Oxyphotobacteria	o_Nostocales	f_Chroococcidiopsaceae	g_Chroococcidiopsis SAG 2023	s_uncultured bacterium
ASV584	d_Bacteria	p_Proteobacteria	c_Alphaproteobacteria	o_Caulobacterales	f_Caulobacteraceae	g_uncultured	Unknown
ASV585	d_Bacteria	p_Proteobacteria	c_Alphaproteobacteria	o_Rhodobacterales	f_Rhodobacteraceae	g_Paracoccus	Unknown
ASV586	d_Bacteria	p_Proteobacteria	c_Gammaproteobacteria	o_Pseudomonadales	f_Moraxellaceae	g_Acinetobacter	Unknown
ASV587	d_Bacteria	p_Firmicutes	c_Bacilli	o_Bacillales	f_Staphylococcaceae	g_Staphylococcus	Unknown
ASV588	d_Bacteria	p_Bacteroidetes	c_Bacteroidia	o_Sphingobacteriales	f_Sphingobacteriaceae	g_Sphingobacterium	Unknown
ASV589	d_Bacteria	p_Proteobacteria	c_Gammaproteobacteria	o_Betaproteobacteriales	f_Burkholderiaceae	g_Delftia	Unknown
ASV590	d_Bacteria	p_Deinococcus-Thermus	c_Deinococci	o_Deinococcales	f_Deinococcaceae	g_Deinococcus	s_uncultured bacterium
ASV591	d_Bacteria	p_Firmicutes	c_Bacilli	o_Bacillales	f_Thermoactinomycetaceae	g_Kroppenstedtia	Unknown
ASV592	d_Bacteria	p_Bacteroidetes	c_Bacteroidia	o_Flavobacteriales	f_Weeksellaceae	g_Cloacibacterium	Unknown
ASV593	d_Bacteria	p_Deinococcus-Thermus	c_Deinococci	o_Deinococcales	f_Deinococcaceae	g_Deinococcus	s_uncultured organism
ASV594	d_Bacteria	p_Firmicutes	c_Clostridia	o_Clostridiales	f_Family XI	g_Parvimonas	Unknown
ASV595	d_Bacteria	p_Actinobacteria	c_Actinobacteria	o_Corynebacteriales	f_Corynebacteriaceae	g_Corynebacterium 1	Unknown
ASV596	d_Bacteria	p_Proteobacteria	c_Gammaproteobacteria	o_Pseudomonadales	f_Pseudomonadaceae	g_Pseudomonas	Unknown
ASV597	d_Bacteria	p_Firmicutes	c_Bacilli	o_Bacillales	f_Staphylococcaceae	g_Staphylococcus	Unknown
ASV598	d_Bacteria	p_Actinobacteria	c_Actinobacteria	o_Corynebacteriales	f_Corynebacteriaceae	g_Corynebacterium 1	s_Corynebacterium xerosis
ASV599	d_Bacteria	p_Proteobacteria	c_Alphaproteobacteria	o_Caulobacterales	f_Caulobacteraceae	g_Brevundimonas	Unknown
ASV600	d_Bacteria	p_Actinobacteria	c_Actinobacteria	o_Actinomycetales	f_Actinomycetaceae	g_Actinomyces	Unknown
ASV601	d_Bacteria	p_Actinobacteria	c_Actinobacteria	o_Propionibacteriales	f_Nocardioidaceae	g_Aeromicrobium	Unknown
ASV602	d_Bacteria	p_Firmicutes	c_Bacilli	o_Bacillales	f_Staphylococcaceae	g_Staphylococcus	Unknown
ASV603	d_Bacteria	p_Firmicutes	c_Bacilli	o_Lactobacillales	f_Aerococcaceae	g_Aerococcus	Unknown
ASV604	d_Bacteria	p_Firmicutes	c_Negativicutes	o_Selenomonadales	f_Veillonellaceae	g_Selenomonas 3	Unknown
ASV605	d_Bacteria	p_Actinobacteria	c_Actinobacteria	o_Actinomycetales	f_Actinomycetaceae	g_Actinomyces	s_Actinomyces neuii BVS029A5
ASV606	d_Bacteria	p_Firmicutes	c_Bacilli	o_Bacillales	f_Staphylococcaceae	g_Staphylococcus	Unknown
ASV607	d_Bacteria	p_Proteobacteria	c_Gammaproteobacteria	o_Pseudomonadales	f_Moraxellaceae	g_Alkanindiges	Unknown
ASV608	d_Bacteria	p_Proteobacteria	c_Alphaproteobacteria	o_Sphingomonadales	f_Sphingomonadaceae	Unknown	Unknown
ASV609	d_Bacteria	p_Proteobacteria	c_Gammaproteobacteria	o_Betaproteobacteriales	f_Burkholderiaceae	g_Lautropia	Unknown
ASV610	d_Bacteria	p_Firmicutes	c_Bacilli	o_Lactobacillales	f_Lactobacillaceae	g_Lactobacillus	s_Lactobacillus reuteri
ASV611	d_Bacteria	p_Proteobacteria	c_Gammaproteobacteria	o_Pseudomonadales	f_Moraxellaceae	g_Acinetobacter	Unknown
ASV612	d_Bacteria	p_Bacteroidetes	c_Bacteroidia	o_Bacteroidales	f_Porphyromonadaceae	g_Porphyromonas	Unknown
ASV613	d_Bacteria	p_Proteobacteria	c_Alphaproteobacteria	o_Rickettsiales	f_Mitochondria	Unknown	Unknown
ASV614	d_Bacteria	p_Proteobacteria	c_Alphaproteobacteria	o_Micavibrionales	f_uncultured	g_uncultured eubacterium WD2107	Unknown
ASV615	d_Bacteria	p_Firmicutes	c_Bacilli	o_Bacillales	f_Staphylococcaceae	g_Staphylococcus	Unknown
ASV616	d_Bacteria	p_Proteobacteria	c_Gammaproteobacteria	o_Betaproteobacteriales	f_Neisseriaceae	g_Neisseria	Unknown
ASV617	d_Bacteria	p_Actinobacteria	c_Actinobacteria	o_Corynebacteriales	f_Corynebacteriaceae	g_Corynebacterium 1	Unknown
ASV618	d_Bacteria	p_Fusobacteria	c_Fusobacteriia	o_Fusobacteriales	f_Leptotrichiaceae	g_Leptotrichia	s_uncultured bacterium
ASV619	d_Bacteria	p_Proteobacteria	c_Alphaproteobacteria	o_Sphingomonadales	f_Sphingomonadaceae	Unknown	Unknown
ASV620	d_Bacteria	p_Bacteroidetes	c_Bacteroidia	o_Bacteroidales	f_Muribaculaceae	g_uncultured bacterium	Unknown
ASV621	d_Bacteria	p_Bacteroidetes	c_Bacteroidia	o_Flavobacteriales	f_Weeksellaceae	g_Chryseobacterium	s_Chryseobacterium taklimakanense
ASV622	d_Bacteria	p_Actinobacteria	c_Actinobacteria	o_Micrococcales	f_Intrasporangiaceae	Unknown	Unknown
ASV623	d_Bacteria	p_Proteobacteria	c_Gammaproteobacteria	o_Enterobacteriales	f_Enterobacteriaceae	g_Rahnella	s_Rahnella aquatilis
ASV624	d_Bacteria	p_Firmicutes	c_Negativicutes	o_Selenomonadales	f_Veillonellaceae	g_Negativicoccus	s_Tissierellia bacterium S5-A11
ASV625	d_Bacteria	p_Proteobacteria	c_Gammaproteobacteria	o_Enterobacteriales	f_Enterobacteriaceae	g_Klebsiella	Unknown
ASV626	d_Bacteria	p_Bacteroidetes	c_Bacteroidia	o_Bacteroidales	f_Prevotellaceae	g_Prevotella 2	Unknown
ASV627	d_Bacteria	p_Firmicutes	c_Bacilli	o_Bacillales	f_Staphylococcaceae	g_Staphylococcus	Unknown
ASV628	d_Bacteria	p_Proteobacteria	c_Gammaproteobacteria	o_Xanthomonadales	f_Xanthomonadaceae	g_Luteimonas	s_Luteimonas aestuarii
ASV629	d_Bacteria	p_Proteobacteria	c_Gammaproteobacteria	o_Pseudomonadales	f_Moraxellaceae	g_Acinetobacter	Unknown
ASV630	d_Bacteria	p_Firmicutes	c_Bacilli	o_Lactobacillales	f_Aerococcaceae	g_Eremococcus	s_uncultured bacterium
ASV631	d_Bacteria	p_Firmicutes	c_Bacilli	o_Bacillales	f_Staphylococcaceae	g_Staphylococcus	Unknown
ASV632	d_Bacteria	p_Actinobacteria	c_Actinobacteria	o_Corynebacteriales	f_Corynebacteriaceae	g_Corynebacterium 1	s_Corynebacterium stationis
ASV633	d_Bacteria	p_Actinobacteria	c_Actinobacteria	o_Corynebacteriales	f_Corynebacteriaceae	g_Corynebacterium 1	s_Corynebacterium riegelii
ASV634	d_Bacteria	p_Actinobacteria	c_Actinobacteria	o_Corynebacteriales	f_Corynebacteriaceae	g_Corynebacterium 1	Unknown
ASV635	d_Bacteria	p_Actinobacteria	c_Actinobacteria	o_Actinomycetales	f_Actinomycetaceae	g_Actinomyces	s_unidentified
ASV636	d_Bacteria	p_Actinobacteria	c_Actinobacteria	o_Corynebacteriales	f_Corynebacteriaceae	g_Corynebacterium 1	s_Corynebacterium kroppenstedtii
ASV637	d_Bacteria	p_Actinobacteria	c_Actinobacteria	o_Corynebacteriales	f_Corynebacteriaceae	g_Corynebacterium	s_uncultured bacterium
ASV638	d_Bacteria	p_Fusobacteria	c_Fusobacteriia	o_Fusobacteriales	f_Leptotrichiaceae	g_Leptotrichia	s_Leptotrichia goodfellowii DSM 19756
ASV639	d_Bacteria	p_Deinococcus-Thermus	c_Deinococci	o_Thermales	f_Thermaceae	g_Thermus	s_Thermus thermophilus
ASV640	d_Bacteria	p_Firmicutes	c_Clostridia	o_Clostridiales	f_Peptostreptococcaceae	g_Filifactor	s_uncultured bacterium
ASV641	d_Bacteria	p_Deinococcus-Thermus	c_Deinococci	o_Deinococcales	f_Deinococcaceae	g_Deinococcus	s_unidentified
ASV642	d_Bacteria	p_Firmicutes	c_Clostridia	o_Clostridiales	f_Ruminococcaceae	g_Faecalibacterium	s_uncultured bacterium
ASV643	d_Bacteria	p_Proteobacteria	c_Gammaproteobacteria	o_Enterobacteriales	f_Enterobacteriaceae	g_Tatumella	s_uncultured bacterium
ASV644	d_Bacteria	p_Proteobacteria	c_Gammaproteobacteria	o_Pasteurellales	f_Pasteurellaceae	g_Haemophilus	Unknown
ASV645	d_Bacteria	p_Cyanobacteria	c_Oxyphotobacteria	o_Nostocales	f_Chroococcidiopsaceae	g_Aliterella CENA595	Unknown
ASV646	d_Bacteria	p_Proteobacteria	c_Alphaproteobacteria	o_Acetobacterales	f_Acetobacteraceae	g_Craurococcus	s_uncultured bacterium
ASV647	d_Bacteria	p_Actinobacteria	c_Actinobacteria	o_Micrococcales	f_Microbacteriaceae	g_Microbacterium	Unknown
ASV648	d_Bacteria	p_Proteobacteria	c_Gammaproteobacteria	o_Betaproteobacteriales	f_Burkholderiaceae	g_Massilia	Unknown
ASV649	d_Bacteria	p_Fusobacteria	c_Fusobacteriia	o_Fusobacteriales	f_Fusobacteriaceae	g_Fusobacterium	Unknown
ASV650	d_Bacteria	p_Proteobacteria	c_Gammaproteobacteria	o_Pseudomonadales	f_Pseudomonadaceae	g_Pseudomonas	Unknown
ASV651	d_Bacteria	p_Actinobacteria	c_Actinobacteria	o_Micrococcales	f_Micrococcaceae	g_Neomicrococcus	s_Arthrobacter sp. 12-1
ASV652	d_Bacteria	p_Bacteroidetes	c_Bacteroidia	o_Bacteroidales	f_Prevotellaceae	g_Prevotella	s_Prevotella intermedia
ASV653	d_Bacteria	p_Actinobacteria	c_Actinobacteria	o_Corynebacteriales	f_Mycobacteriaceae	g_Mycobacterium	s_Mycobacterium abscessus subsp. abscessus
ASV654	d_Bacteria	p_Firmicutes	c_Clostridia	o_Clostridiales	f_Peptostreptococcaceae	g_Romboutsia	Unknown
ASV655	d_Bacteria	p_Bacteroidetes	c_Bacteroidia	o_Flavobacteriales	f_Weeksellaceae	g_uncultured	Unknown
ASV656	d_Bacteria	p_Actinobacteria	c_Actinobacteria	o_Micrococcales	f_Brevibacteriaceae	g_Brevibacterium	s_uncultured bacterium
ASV657	d_Bacteria	p_Bacteroidetes	c_Bacteroidia	o_Bacteroidales	f_Prevotellaceae	g_Alloprevotella	Unknown
ASV658	d_Bacteria	p_Proteobacteria	c_Gammaproteobacteria	o_Pasteurellales	f_Pasteurellaceae	g_Aggregatibacter	s_uncultured bacterium
ASV659	d_Bacteria	p_Deinococcus-Thermus	c_Deinococci	o_Deinococcales	f_Deinococcaceae	g_Deinococcus	Unknown
ASV660	d_Bacteria	p_Firmicutes	c_Clostridia	o_Clostridiales	f_Family XI	g_Parvimonas	Unknown
ASV661	d_Bacteria	p_Actinobacteria	c_Actinobacteria	o_Actinomycetales	f_Actinomycetaceae	g_Actinomyces	Unknown
ASV662	d_Bacteria	p_Actinobacteria	c_Actinobacteria	o_Corynebacteriales	f_Corynebacteriaceae	g_Corynebacterium 1	Unknown
ASV663	d_Bacteria	p_Actinobacteria	c_Actinobacteria	o_Propionibacteriales	f_Nocardioidaceae	g_Aeromicrobium	Unknown
ASV664	d_Bacteria	p_Bacteroidetes	c_Bacteroidia	o_Flavobacteriales	f_Weeksellaceae	g_Empedobacter	s_uncultured bacterium
ASV665	d_Bacteria	p_Actinobacteria	c_Actinobacteria	o_Actinomycetales	f_Actinomycetaceae	g_Varibaculum	s_uncultured bacterium
ASV666	d_Bacteria	p_Proteobacteria	c_Alphaproteobacteria	o_Rhodobacterales	f_Rhodobacteraceae	g_Paracoccus	Unknown
ASV667	d_Bacteria	p_Bacteroidetes	c_Bacteroidia	o_Bacteroidales	f_Prevotellaceae	g_Prevotella	s_Chlamydia trachomatis
ASV668	d_Bacteria	p_Cyanobacteria	c_Oxyphotobacteria	o_Chloroplast	f_Actinidia chinensis	Unknown	Unknown
ASV669	d_Bacteria	p_Proteobacteria	c_Alphaproteobacteria	o_Micavibrionales	f_Micavibrionaceae	g_uncultured	s_uncultured bacterium
ASV670	d_Bacteria	p_Proteobacteria	c_Alphaproteobacteria	o_Sphingomonadales	f_Sphingomonadaceae	g_Sphingomonas	Unknown
ASV671	d_Bacteria	p_Cyanobacteria	c_Oxyphotobacteria	o_Nostocales	f_Chroococcidiopsaceae	g_uncultured	s_uncultured bacterium
ASV672	d_Bacteria	p_Fusobacteria	c_Fusobacteriia	o_Fusobacteriales	f_Leptotrichiaceae	g_Leptotrichia	s_uncultured bacterium
ASV673	d_Bacteria	p_Fusobacteria	c_Fusobacteriia	o_Fusobacteriales	f_Leptotrichiaceae	g_Leptotrichia	Unknown
ASV674	d_Bacteria	p_Actinobacteria	c_Actinobacteria	o_Micrococcales	f_Intrasporangiaceae	g_Ornithinimicrobium	s_uncultured bacterium
ASV675	d_Bacteria	p_Proteobacteria	c_Alphaproteobacteria	o_Rhizobiales	f_Rhizobiaceae	Unknown	Unknown
ASV676	d_Bacteria	p_Proteobacteria	c_Gammaproteobacteria	o_Pasteurellales	f_Pasteurellaceae	g_Haemophilus	Unknown
ASV677	d_Bacteria	p_Proteobacteria	c_Alphaproteobacteria	o_Caulobacterales	f_Caulobacteraceae	g_Brevundimonas	Unknown
ASV678	d_Bacteria	p_Firmicutes	c_Bacilli	o_Bacillales	f_Staphylococcaceae	g_Staphylococcus	Unknown
ASV679	d_Bacteria	p_Proteobacteria	c_Alphaproteobacteria	o_Rhodobacterales	f_Rhodobacteraceae	g_Amaricoccus	s_uncultured Amaricoccus sp.
ASV680	d_Bacteria	p_Actinobacteria	c_Thermoleophilia	o_Solirubrobacterales	f_Solirubrobacteraceae	g_Parviterribacter	s_uncultured bacterium
ASV681	d_Bacteria	p_Proteobacteria	c_Gammaproteobacteria	o_Betaproteobacteriales	f_Neisseriaceae	g_Neisseria	Unknown
ASV682	d_Bacteria	p_Proteobacteria	c_Gammaproteobacteria	o_Pseudomonadales	f_Moraxellaceae	g_Psychrobacter	Unknown
ASV683	d_Bacteria	p_Actinobacteria	c_Actinobacteria	o_Corynebacteriales	f_Corynebacteriaceae	g_Corynebacterium 1	s_Corynebacterium simulans
ASV684	d_Bacteria	p_Proteobacteria	c_Alphaproteobacteria	o_Caulobacterales	f_Caulobacteraceae	g_Caulobacter	Unknown
ASV685	d_Bacteria	p_Cyanobacteria	c_Oxyphotobacteria	o_Nostocales	f_Chroococcidiopsaceae	g_Chroococcidiopsis SAG 2023	s_uncultured bacterium
ASV686	d_Bacteria	p_Proteobacteria	c_Gammaproteobacteria	o_Betaproteobacteriales	f_Burkholderiaceae	g_Delftia	Unknown
ASV687	d_Bacteria	p_Actinobacteria	c_Actinobacteria	o_Frankiales	f_uncultured	g_uncultured bacterium	Unknown
ASV688	d_Bacteria	p_Proteobacteria	c_Gammaproteobacteria	o_Enterobacteriales	f_Enterobacteriaceae	Unknown	Unknown
ASV689	d_Bacteria	p_Deinococcus-Thermus	c_Deinococci	o_Deinococcales	f_Deinococcaceae	g_Deinococcus	s_Deinococcus sp.
ASV690	d_Bacteria	p_Proteobacteria	c_Gammaproteobacteria	o_Enterobacteriales	f_Enterobacteriaceae	g_Pantoea	Unknown
ASV691	d_Bacteria	p_Proteobacteria	c_Gammaproteobacteria	o_Pasteurellales	f_Pasteurellaceae	g_Actinobacillus	Unknown
ASV692	d_Bacteria	p_Proteobacteria	c_Alphaproteobacteria	o_Acetobacterales	f_Acetobacteraceae	g_Craurococcus	s_uncultured bacterium
ASV693	d_Bacteria	p_Bacteroidetes	c_Bacteroidia	o_Flavobacteriales	f_Weeksellaceae	g_Chryseobacterium	Unknown
ASV694	d_Bacteria	p_Fusobacteria	c_Fusobacteriia	o_Fusobacteriales	f_Fusobacteriaceae	g_Fusobacterium	Unknown
ASV695	d_Bacteria	p_Firmicutes	c_Bacilli	o_Lactobacillales	f_Streptococcaceae	g_Streptococcus	Unknown
ASV696	d_Bacteria	p_Proteobacteria	c_Alphaproteobacteria	o_Acetobacterales	f_Acetobacteraceae	g_Craurococcus	Unknown
ASV697	d_Bacteria	p_Actinobacteria	c_Actinobacteria	o_Propionibacteriales	f_Propionibacteriaceae	g_Cutibacterium	Unknown
ASV698	d_Bacteria	p_Actinobacteria	c_Actinobacteria	o_Propionibacteriales	f_Nocardioidaceae	g_Marmoricola	s_uncultured bacterium
ASV699	d_Bacteria	p_Actinobacteria	c_Actinobacteria	o_Micrococcales	f_Brevibacteriaceae	g_Brevibacterium	s_uncultured bacterium
ASV700	d_Bacteria	p_Firmicutes	c_Clostridia	o_Clostridiales	f_Peptostreptococcaceae	g_Peptostreptococcus	s_uncultured bacterium
ASV701	d_Bacteria	p_Firmicutes	c_Bacilli	o_Bacillales	f_Bacillaceae	g_Bacillus	Unknown
ASV702	d_Bacteria	p_Proteobacteria	c_Gammaproteobacteria	o_Pasteurellales	f_Pasteurellaceae	g_Aggregatibacter	Unknown
ASV703	d_Bacteria	p_Bacteroidetes	c_Bacteroidia	o_Flavobacteriales	f_Weeksellaceae	g_Chryseobacterium	Unknown
ASV704	d_Bacteria	p_Proteobacteria	c_Gammaproteobacteria	o_Pseudomonadales	f_Moraxellaceae	g_Acinetobacter	Unknown
ASV705	d_Bacteria	p_Bacteroidetes	c_Bacteroidia	o_Bacteroidales	f_Prevotellaceae	g_Alloprevotella	Unknown
ASV706	d_Bacteria	p_Proteobacteria	c_Gammaproteobacteria	o_Pseudomonadales	f_Moraxellaceae	g_Acinetobacter	Unknown
ASV707	d_Bacteria	p_Proteobacteria	c_Gammaproteobacteria	o_Pseudomonadales	f_Pseudomonadaceae	g_Pseudomonas	Unknown
ASV708	d_Bacteria	p_Patescibacteria	c_Saccharimonadia	o_Saccharimonadales	f_Saccharimonadaceae	g_uncultured Candidatus Saccharibacteria bacterium	Unknown
ASV709	d_Bacteria	p_Proteobacteria	c_Alphaproteobacteria	o_Acetobacterales	f_Acetobacteraceae	g_Craurococcus	s_uncultured bacterium
ASV710	d_Bacteria	p_Firmicutes	c_Bacilli	o_Bacillales	f_Staphylococcaceae	g_Staphylococcus	Unknown
ASV711	d_Bacteria	p_Actinobacteria	c_Actinobacteria	o_Actinomycetales	f_Actinomycetaceae	g_Actinomyces	Unknown
ASV712	d_Bacteria	p_Actinobacteria	c_Actinobacteria	o_Micrococcales	f_Dermatophilaceae	g_metagenome	Unknown
ASV713	d_Bacteria	p_Proteobacteria	c_Gammaproteobacteria	o_Pasteurellales	f_Pasteurellaceae	g_Haemophilus	Unknown
ASV714	d_Bacteria	p_Actinobacteria	c_Actinobacteria	o_Micrococcales	f_Dermacoccaceae	g_Kytococcus	Unknown
ASV715	d_Bacteria	p_Deinococcus-Thermus	c_Deinococci	o_Deinococcales	f_Deinococcaceae	g_Deinococcus	s_uncultured bacterium
ASV716	d_Bacteria	p_Firmicutes	c_Bacilli	o_Lactobacillales	f_Lactobacillaceae	g_Lactobacillus	s_Lactobacillus helveticus
ASV717	d_Bacteria	p_Firmicutes	c_Negativicutes	o_Selenomonadales	f_Veillonellaceae	g_Veillonella	Unknown
ASV718	d_Bacteria	p_Proteobacteria	c_Alphaproteobacteria	o_Acetobacterales	f_Acetobacteraceae	g_Craurococcus	s_uncultured bacterium
ASV719	d_Bacteria	p_Cyanobacteria	c_Oxyphotobacteria	o_Nostocales	f_Chroococcidiopsaceae	g_Chroococcidiopsis SAG 2023	s_uncultured bacterium
ASV720	d_Bacteria	p_Proteobacteria	c_Gammaproteobacteria	o_Xanthomonadales	f_Xanthomonadaceae	g_Pseudoxanthomonas	Unknown
ASV721	d_Bacteria	p_Proteobacteria	c_Gammaproteobacteria	o_Enterobacteriales	f_Enterobacteriaceae	g_uncultured	s_uncultured bacterium
ASV722	d_Bacteria	p_Firmicutes	c_Clostridia	o_Clostridiales	f_Family XI	g_Anaerococcus	s_Anaerococcus mediterraneensis
ASV723	d_Bacteria	p_Proteobacteria	c_Alphaproteobacteria	o_Rhodobacterales	f_Rhodobacteraceae	g_Rubellimicrobium	s_uncultured bacterium
ASV724	d_Bacteria	p_Proteobacteria	c_Gammaproteobacteria	o_Betaproteobacteriales	f_Burkholderiaceae	g_Aquabacterium	s_Aquabacterium citratiphilum
ASV725	d_Bacteria	p_Actinobacteria	c_Actinobacteria	o_Propionibacteriales	f_Propionibacteriaceae	g_Cutibacterium	Unknown
ASV726	d_Bacteria	p_Firmicutes	c_Bacilli	o_Lactobacillales	f_Aerococcaceae	g_Abiotrophia	s_uncultured bacterium
ASV727	d_Bacteria	p_Proteobacteria	c_Alphaproteobacteria	o_Rhizobiales	f_Beijerinckiaceae	g_Methylobacterium	s_Methylobacterium komagatae
ASV728	d_Bacteria	p_Firmicutes	c_Bacilli	o_Lactobacillales	f_Streptococcaceae	g_Streptococcus	Unknown
ASV729	d_Bacteria	p_Bacteroidetes	c_Bacteroidia	o_Bacteroidales	f_Porphyromonadaceae	g_Porphyromonas	Unknown
ASV730	d_Bacteria	p_Bacteroidetes	c_Bacteroidia	o_Flavobacteriales	f_Weeksellaceae	g_Chryseobacterium	Unknown
ASV731	d_Bacteria	p_Bacteroidetes	c_Bacteroidia	o_Bacteroidales	f_Muribaculaceae	g_uncultured bacterium	Unknown
ASV732	d_Bacteria	p_Bacteroidetes	c_Bacteroidia	o_Bacteroidales	f_Porphyromonadaceae	g_Porphyromonas	Unknown
ASV733	d_Bacteria	p_Proteobacteria	c_Gammaproteobacteria	o_Betaproteobacteriales	f_Burkholderiaceae	g_Aquabacterium	Unknown
ASV734	d_Bacteria	p_Actinobacteria	c_Actinobacteria	o_Actinomycetales	f_Actinomycetaceae	g_Actinomyces	Unknown
ASV735	d_Bacteria	p_Proteobacteria	c_Alphaproteobacteria	o_Rhizobiales	f_Rhizobiaceae	g_Ochrobactrum	Unknown
ASV736	d_Bacteria	p_Proteobacteria	c_Alphaproteobacteria	o_Rhodobacterales	f_Rhodobacteraceae	Unknown	Unknown
ASV737	d_Bacteria	p_Firmicutes	c_Bacilli	o_Bacillales	f_Staphylococcaceae	g_Staphylococcus	s_Staphylococcus equorum
ASV738	d_Bacteria	p_Firmicutes	c_Bacilli	o_Bacillales	f_Family XII	g_Exiguobacterium	Unknown
ASV739	d_Bacteria	p_Firmicutes	c_Bacilli	o_Lactobacillales	f_Streptococcaceae	g_Streptococcus	Unknown
ASV740	d_Bacteria	p_Firmicutes	c_Clostridia	o_Clostridiales	f_Family XI	g_Peptoniphilus	Unknown
ASV741	d_Bacteria	p_Proteobacteria	c_Gammaproteobacteria	o_Pseudomonadales	f_Moraxellaceae	g_Enhydrobacter	Unknown
ASV742	d_Bacteria	p_Actinobacteria	c_Actinobacteria	o_Actinomycetales	f_Actinomycetaceae	g_Actinomyces	Unknown
ASV743	d_Bacteria	p_Proteobacteria	c_Gammaproteobacteria	o_Enterobacteriales	f_Enterobacteriaceae	Unknown	Unknown
ASV744	d_Bacteria	p_Bacteroidetes	c_Bacteroidia	o_Bacteroidales	f_Prevotellaceae	g_Prevotellaceae UCG-001	s_uncultured bacterium
ASV745	d_Bacteria	p_Actinobacteria	c_Actinobacteria	o_Actinomycetales	f_Actinomycetaceae	g_Actinomyces	s_uncultured Actinomyces sp.
ASV746	d_Bacteria	p_Actinobacteria	c_Actinobacteria	o_Actinomycetales	f_Actinomycetaceae	g_Actinomyces	Unknown
ASV747	d_Bacteria	p_Firmicutes	c_Bacilli	o_Bacillales	f_Staphylococcaceae	g_Staphylococcus	Unknown
ASV748	d_Bacteria	p_Proteobacteria	c_Alphaproteobacteria	o_Rhizobiales	f_Devosiaceae	g_Devosia	Unknown
ASV749	d_Bacteria	p_Proteobacteria	c_Alphaproteobacteria	o_Caulobacterales	f_Caulobacteraceae	Unknown	Unknown
ASV750	d_Bacteria	p_Actinobacteria	c_Actinobacteria	o_Micrococcales	f_Micrococcaceae	g_Rothia	Unknown
ASV751	d_Bacteria	p_Actinobacteria	c_Actinobacteria	o_Bifidobacteriales	f_Bifidobacteriaceae	g_Gardnerella	s_uncultured bacterium
ASV752	d_Bacteria	p_Proteobacteria	c_Gammaproteobacteria	o_Pasteurellales	f_Pasteurellaceae	g_Haemophilus	Unknown
ASV753	d_Bacteria	p_Proteobacteria	c_Gammaproteobacteria	o_Pseudomonadales	f_Pseudomonadaceae	g_Pseudomonas	Unknown
ASV754	d_Bacteria	p_Deinococcus-Thermus	c_Deinococci	o_Deinococcales	f_Deinococcaceae	g_Deinococcus	Unknown
ASV755	d_Bacteria	p_Proteobacteria	c_Alphaproteobacteria	o_Sphingomonadales	f_Sphingomonadaceae	g_Sandaracinobacter	s_uncultured bacterium
ASV756	d_Bacteria	p_Proteobacteria	c_Gammaproteobacteria	o_Betaproteobacteriales	f_Neisseriaceae	g_Eikenella	s_uncultured bacterium
ASV757	d_Bacteria	p_Patescibacteria	c_Saccharimonadia	o_Saccharimonadales	f_Saccharimonadaceae	g_uncultured Candidatus Saccharibacteria bacterium	Unknown
ASV758	d_Bacteria	p_Cyanobacteria	c_Oxyphotobacteria	o_Nostocales	f_Chroococcidiopsaceae	g_Chroococcidiopsis SAG 2023	s_uncultured bacterium
ASV759	d_Bacteria	p_Firmicutes	c_Bacilli	o_Bacillales	f_Staphylococcaceae	g_Staphylococcus	Unknown
ASV760	d_Bacteria	p_Actinobacteria	c_Actinobacteria	o_Propionibacteriales	f_Propionibacteriaceae	g_Tessaracoccus	Unknown
ASV761	d_Bacteria	p_Firmicutes	c_Bacilli	o_Lactobacillales	f_Lactobacillaceae	g_Lactobacillus	s_Lactobacillus murinus
ASV762	d_Bacteria	p_Proteobacteria	c_Alphaproteobacteria	o_Rhizobiales	f_Devosiaceae	g_Devosia	Unknown
ASV763	d_Bacteria	p_Proteobacteria	c_Alphaproteobacteria	o_Rhizobiales	f_Rhizobiaceae	g_Mesorhizobium	Unknown
ASV764	d_Bacteria	p_Proteobacteria	c_Gammaproteobacteria	o_Pseudomonadales	f_Pseudomonadaceae	g_Pseudomonas	Unknown
ASV765	d_Bacteria	p_Proteobacteria	c_Gammaproteobacteria	o_Pseudomonadales	f_Moraxellaceae	g_Alkanindiges	Unknown
ASV766	d_Bacteria	p_Firmicutes	c_Negativicutes	o_Selenomonadales	f_Veillonellaceae	g_Veillonella	Unknown
ASV767	d_Bacteria	p_Proteobacteria	c_Gammaproteobacteria	o_Xanthomonadales	f_Xanthomonadaceae	g_Pseudoxanthomonas	s_Pseudoxanthomonas mexicana
ASV768	d_Bacteria	p_Firmicutes	c_Bacilli	o_Bacillales	f_Staphylococcaceae	g_Staphylococcus	Unknown
ASV769	d_Bacteria	p_Proteobacteria	c_Alphaproteobacteria	o_Sphingomonadales	f_Sphingomonadaceae	g_Sphingomonas	s_Sphingomonas yunnanensis
ASV770	d_Bacteria	p_Actinobacteria	c_Actinobacteria	o_Actinomycetales	f_Actinomycetaceae	g_Actinomyces	Unknown
ASV771	d_Bacteria	p_Firmicutes	c_Clostridia	o_Clostridiales	f_Lachnospiraceae	g_Lachnoanaerobaculum	s_uncultured bacterium
ASV772	d_Bacteria	p_Bacteroidetes	c_Bacteroidia	o_Bacteroidales	f_Tannerellaceae	g_Tannerella	s_uncultured bacterium
ASV773	d_Bacteria	p_Fusobacteria	c_Fusobacteriia	o_Fusobacteriales	f_Fusobacteriaceae	g_Fusobacterium	Unknown
ASV774	d_Bacteria	p_Actinobacteria	c_Actinobacteria	o_Corynebacteriales	f_Corynebacteriaceae	g_Corynebacterium 1	Unknown
ASV775	d_Bacteria	p_Bacteroidetes	c_Bacteroidia	o_Bacteroidales	f_Prevotellaceae	g_Prevotella	s_Prevotella intermedia
ASV776	d_Bacteria	p_Actinobacteria	c_Actinobacteria	o_Corynebacteriales	f_Corynebacteriaceae	g_Corynebacterium 1	Unknown
ASV777	d_Bacteria	p_Proteobacteria	c_Alphaproteobacteria	o_Rhodobacterales	f_Rhodobacteraceae	g_Paracoccus	Unknown
ASV778	d_Bacteria	p_Patescibacteria	c_Saccharimonadia	o_Saccharimonadales	f_Saccharimonadaceae	Unknown	Unknown
ASV779	d_Bacteria	p_Firmicutes	c_Bacilli	o_Bacillales	f_Staphylococcaceae	g_Staphylococcus	s_Staphylococcus pasteuri
ASV780	d_Bacteria	p_Firmicutes	c_Bacilli	o_Bacillales	f_Thermoactinomycetaceae	g_Kroppenstedtia	s_uncultured Kroppenstedtia sp.
ASV781	d_Bacteria	p_Proteobacteria	c_Alphaproteobacteria	o_Acetobacterales	f_Acetobacteraceae	g_Craurococcus	s_uncultured bacterium
ASV782	d_Bacteria	p_Proteobacteria	c_Gammaproteobacteria	o_Betaproteobacteriales	f_Neisseriaceae	Unknown	Unknown
ASV783	d_Bacteria	p_Actinobacteria	c_Actinobacteria	o_Micrococcales	f_Micrococcaceae	Unknown	Unknown
ASV784	d_Bacteria	p_Proteobacteria	c_Alphaproteobacteria	o_Acetobacterales	f_Acetobacteraceae	g_Craurococcus	s_uncultured bacterium
ASV785	d_Bacteria	p_Firmicutes	c_Clostridia	o_Clostridiales	f_Family XI	g_Anaerococcus	Unknown
ASV786	d_Bacteria	p_Patescibacteria	c_Saccharimonadia	o_Saccharimonadales	f_Saccharimonadaceae	g_uncultured bacterium	Unknown
ASV787	d_Bacteria	p_Fusobacteria	c_Fusobacteriia	o_Fusobacteriales	f_Leptotrichiaceae	g_Leptotrichia	Unknown
ASV788	d_Bacteria	p_Firmicutes	c_Clostridia	o_Clostridiales	f_Family XI	g_Anaerococcus	s_Anaerococcus prevotii
ASV789	d_Bacteria	p_Firmicutes	c_Bacilli	o_Lactobacillales	f_Streptococcaceae	g_Streptococcus	Unknown
ASV790	d_Bacteria	p_Deinococcus-Thermus	c_Deinococci	o_Deinococcales	f_Deinococcaceae	g_Deinococcus	s_uncultured organism
ASV791	d_Bacteria	p_Patescibacteria	c_Saccharimonadia	o_Saccharimonadales	f_TM7 phylum sp. oral clone FR058	Unknown	Unknown
ASV792	d_Bacteria	p_WPS-2	c_hydrothermal vent metagenome	Unknown	Unknown	Unknown	Unknown
ASV793	d_Bacteria	p_Firmicutes	c_Negativicutes	o_Selenomonadales	f_Veillonellaceae	g_Selenomonas 3	Unknown
ASV794	d_Bacteria	p_Bacteroidetes	c_Bacteroidia	o_Bacteroidales	f_Muribaculaceae	Unknown	Unknown
ASV795	d_Bacteria	p_Bacteroidetes	c_Bacteroidia	o_Flavobacteriales	f_Flavobacteriaceae	g_Capnocytophaga	Unknown
ASV796	d_Bacteria	p_Bacteroidetes	c_Bacteroidia	o_Bacteroidales	f_Tannerellaceae	g_Tannerella	Unknown
ASV797	d_Bacteria	p_Proteobacteria	c_Alphaproteobacteria	o_Rickettsiales	f_Mitochondria	Unknown	Unknown
ASV798	d_Bacteria	p_Cyanobacteria	c_Oxyphotobacteria	o_Nostocales	f_Chroococcidiopsaceae	g_Chroococcidiopsis SAG 2023	s_uncultured bacterium
ASV799	d_Bacteria	p_Proteobacteria	c_Alphaproteobacteria	o_Rhizobiales	f_Devosiaceae	g_Devosia	s_uncultured bacterium
ASV800	d_Bacteria	p_Epsilonbacteraeota	c_Campylobacteria	o_Campylobacterales	f_Campylobacteraceae	g_Campylobacter	s_Campylobacter rectus
ASV801	d_Bacteria	p_Bacteroidetes	c_Bacteroidia	o_Bacteroidales	f_Porphyromonadaceae	g_Porphyromonas	s_uncultured microorganism
ASV802	d_Bacteria	p_Proteobacteria	c_Gammaproteobacteria	o_Pseudomonadales	f_Pseudomonadaceae	g_Pseudomonas	Unknown
ASV803	d_Bacteria	p_Proteobacteria	c_Gammaproteobacteria	o_Pseudomonadales	f_Moraxellaceae	g_Acinetobacter	Unknown
ASV804	d_Bacteria	p_Proteobacteria	c_Alphaproteobacteria	o_Rickettsiales	f_Mitochondria	Unknown	Unknown
ASV805	d_Bacteria	p_Fusobacteria	c_Fusobacteriia	o_Fusobacteriales	f_Leptotrichiaceae	g_Leptotrichia	s_uncultured bacterium
ASV806	d_Bacteria	p_Actinobacteria	c_Actinobacteria	o_Actinomycetales	f_Actinomycetaceae	g_Actinomyces	Unknown
ASV807	d_Bacteria	p_Proteobacteria	c_Gammaproteobacteria	o_Enterobacteriales	f_Enterobacteriaceae	Unknown	Unknown
ASV808	d_Bacteria	p_Proteobacteria	c_Gammaproteobacteria	o_Pseudomonadales	f_Moraxellaceae	g_Acinetobacter	Unknown
ASV809	d_Bacteria	p_Bacteroidetes	c_Bacteroidia	o_Bacteroidales	f_Prevotellaceae	g_Prevotella	s_Chlamydia trachomatis
ASV810	d_Bacteria	p_Firmicutes	c_Negativicutes	o_Selenomonadales	f_Veillonellaceae	g_Veillonella	Unknown
ASV811	d_Bacteria	p_Proteobacteria	c_Gammaproteobacteria	o_Betaproteobacteriales	f_Burkholderiaceae	g_Comamonas	s_Comamonas sp. S3 SY-2016
ASV812	d_Bacteria	p_Firmicutes	c_Bacilli	o_Bacillales	f_Staphylococcaceae	g_Staphylococcus	Unknown
ASV813	d_Bacteria	p_Patescibacteria	c_Saccharimonadia	o_Saccharimonadales	f_Candidatus Saccharibacteria bacterium UB2523	Unknown	Unknown
ASV814	d_Bacteria	p_Actinobacteria	c_Actinobacteria	o_Propionibacteriales	f_Propionibacteriaceae	g_Cutibacterium	Unknown
ASV815	d_Bacteria	p_Firmicutes	c_Clostridia	o_Clostridiales	f_Lachnospiraceae	g_Lachnoanaerobaculum	s_uncultured bacterium
ASV816	d_Bacteria	p_Proteobacteria	c_Alphaproteobacteria	o_Sphingomonadales	f_Sphingomonadaceae	g_Sphingomonas	Unknown
ASV817	d_Bacteria	p_Firmicutes	c_Negativicutes	o_Selenomonadales	f_Veillonellaceae	g_Veillonella	Unknown
ASV818	d_Bacteria	p_Deinococcus-Thermus	c_Deinococci	o_Deinococcales	f_Deinococcaceae	g_Deinococcus	Unknown
ASV819	d_Bacteria	p_Firmicutes	c_Bacilli	o_Bacillales	f_Staphylococcaceae	g_Staphylococcus	s_Staphylococcus pettenkoferi
ASV820	d_Bacteria	p_Bacteroidetes	c_Bacteroidia	o_Bacteroidales	f_Muribaculaceae	g_uncultured bacterium	Unknown
ASV821	d_Bacteria	p_Proteobacteria	c_Alphaproteobacteria	o_Rhizobiales	f_Devosiaceae	g_Devosia	Unknown
ASV822	d_Bacteria	p_Proteobacteria	c_Alphaproteobacteria	o_Rhizobiales	f_Rhizobiaceae	g_Mesorhizobium	Unknown
ASV823	d_Bacteria	p_Patescibacteria	c_Gracilibacteria	o_Absconditabacteriales (SR1)	f_candidate division SR1 bacterium MGEHA	Unknown	Unknown
ASV824	d_Bacteria	p_Firmicutes	c_Clostridia	o_Clostridiales	f_Family XI	g_Anaerococcus	Unknown
ASV825	d_Bacteria	p_Verrucomicrobia	c_Verrucomicrobiae	o_Verrucomicrobiales	f_Akkermansiaceae	g_Akkermansia	s_uncultured bacterium
ASV826	d_Bacteria	p_Actinobacteria	c_Actinobacteria	o_Corynebacteriales	f_Corynebacteriaceae	g_Corynebacterium	s_Corynebacterium atypicum
ASV827	d_Bacteria	p_Firmicutes	c_Bacilli	o_Bacillales	f_Staphylococcaceae	g_Staphylococcus	Unknown
ASV828	d_Bacteria	p_Bacteroidetes	c_Bacteroidia	o_Bacteroidales	f_Porphyromonadaceae	g_Porphyromonas	s_uncultured bacterium
ASV829	d_Bacteria	p_Actinobacteria	c_Actinobacteria	o_Bifidobacteriales	f_Bifidobacteriaceae	g_Gardnerella	s_uncultured bacterium
ASV830	d_Bacteria	p_Proteobacteria	c_Gammaproteobacteria	o_Betaproteobacteriales	f_Burkholderiaceae	g_Massilia	Unknown
ASV831	d_Bacteria	p_Proteobacteria	c_Gammaproteobacteria	o_Pasteurellales	f_Pasteurellaceae	g_Haemophilus	Unknown
ASV832	d_Bacteria	p_Firmicutes	c_Bacilli	o_Bacillales	f_Staphylococcaceae	g_Staphylococcus	Unknown
ASV833	d_Bacteria	p_Proteobacteria	c_Alphaproteobacteria	o_Rhizobiales	f_Beijerinckiaceae	g_Methylobacterium	Unknown
ASV834	d_Bacteria	p_Firmicutes	c_Clostridia	o_Clostridiales	f_Family XI	g_Peptoniphilus	s_uncultured organism
ASV835	d_Bacteria	p_Actinobacteria	c_Actinobacteria	o_Corynebacteriales	f_Dietziaceae	g_Dietzia	Unknown
ASV836	d_Bacteria	p_Actinobacteria	c_Actinobacteria	o_Micrococcales	f_Micrococcaceae	g_Micrococcus	Unknown
ASV837	d_Bacteria	p_Proteobacteria	c_Deltaproteobacteria	o_Desulfovibrionales	f_Desulfovibrionaceae	g_Desulfovibrio	Unknown
ASV838	d_Bacteria	p_Proteobacteria	c_Alphaproteobacteria	o_Acetobacterales	f_Acetobacteraceae	g_Craurococcus	s_uncultured bacterium
ASV839	d_Bacteria	p_Firmicutes	c_Bacilli	o_Bacillales	f_Planococcaceae	g_Solibacillus	Unknown
ASV840	d_Bacteria	p_Actinobacteria	c_Actinobacteria	o_Corynebacteriales	f_Corynebacteriaceae	g_Lawsonella	s_uncultured bacterium
ASV841	d_Bacteria	p_Firmicutes	c_Bacilli	o_Lactobacillales	f_Carnobacteriaceae	g_Granulicatella	Unknown
ASV842	d_Bacteria	p_Proteobacteria	c_Gammaproteobacteria	o_Enterobacteriales	f_Enterobacteriaceae	Unknown	Unknown
ASV843	d_Bacteria	p_Bacteroidetes	c_Bacteroidia	o_Bacteroidales	f_Prevotellaceae	g_Prevotella	s_Prevotella intermedia
ASV844	d_Bacteria	p_Epsilonbacteraeota	c_Campylobacteria	o_Campylobacterales	f_Campylobacteraceae	g_Campylobacter	Unknown
ASV845	d_Bacteria	p_Firmicutes	c_Bacilli	o_Lactobacillales	f_Streptococcaceae	g_Streptococcus	Unknown
ASV846	d_Bacteria	p_Proteobacteria	c_Gammaproteobacteria	o_Betaproteobacteriales	f_Neisseriaceae	g_Neisseria	s_uncultured bacterium
ASV847	d_Bacteria	p_Firmicutes	c_Bacilli	o_Bacillales	f_Staphylococcaceae	g_Staphylococcus	s_Staphylococcus lentus
ASV848	d_Bacteria	p_Proteobacteria	c_Gammaproteobacteria	o_Xanthomonadales	f_Xanthomonadaceae	g_Lysobacter	s_Lysobacter gummosus
ASV849	d_Bacteria	p_Proteobacteria	c_Alphaproteobacteria	o_Sphingomonadales	f_Sphingomonadaceae	g_Sphingomonas	Unknown
ASV850	d_Bacteria	p_Actinobacteria	c_Actinobacteria	o_Corynebacteriales	f_Corynebacteriaceae	g_Corynebacterium 1	Unknown
ASV851	d_Bacteria	p_Actinobacteria	c_Actinobacteria	o_Actinomycetales	f_Actinomycetaceae	g_Varibaculum	s_uncultured bacterium
ASV852	d_Bacteria	p_Proteobacteria	c_Gammaproteobacteria	o_Gammaproteobacteria Incertae Sedis	f_Unknown Family	g_Acidibacter	Unknown
ASV853	d_Bacteria	p_Firmicutes	c_Bacilli	o_Lactobacillales	f_Lactobacillaceae	g_Lactobacillus	s_Lactobacillus iners AB-1
ASV854	d_Bacteria	p_Actinobacteria	c_Actinobacteria	o_Propionibacteriales	f_Nocardioidaceae	g_Marmoricola	s_uncultured bacterium
ASV855	d_Bacteria	p_Actinobacteria	c_Actinobacteria	o_Frankiales	f_Geodermatophilaceae	g_Blastococcus	s_uncultured bacterium
ASV856	d_Bacteria	p_Actinobacteria	c_Actinobacteria	o_Propionibacteriales	f_Nocardioidaceae	g_Marmoricola	s_uncultured bacterium
ASV857	d_Bacteria	p_Firmicutes	c_Bacilli	o_Lactobacillales	f_Streptococcaceae	g_Streptococcus	Unknown
ASV858	d_Bacteria	p_Bacteroidetes	c_Bacteroidia	o_Sphingobacteriales	f_Sphingobacteriaceae	g_Sphingobacterium	s_Sphingobacterium daejeonense
ASV859	d_Bacteria	p_Firmicutes	c_Bacilli	o_Bacillales	f_Bacillaceae	g_Bacillus	Unknown
ASV860	d_Bacteria	p_Actinobacteria	c_Actinobacteria	o_Pseudonocardiales	f_Pseudonocardiaceae	g_Saccharopolyspora	Unknown
ASV861	d_Bacteria	p_Firmicutes	c_Clostridia	o_Clostridiales	f_Lachnospiraceae	g_[Ruminococcus] gnavus group	Unknown
ASV862	d_Bacteria	p_Cyanobacteria	c_Oxyphotobacteria	o_Chloroplast	Unknown	Unknown	Unknown
ASV863	d_Bacteria	p_Fusobacteria	c_Fusobacteriia	o_Fusobacteriales	f_Fusobacteriaceae	g_Fusobacterium	s_Fusobacterium massiliense
ASV864	d_Bacteria	p_Proteobacteria	c_Alphaproteobacteria	o_Rhodobacterales	f_Rhodobacteraceae	g_Paracoccus	Unknown
ASV865	d_Bacteria	p_Proteobacteria	c_Gammaproteobacteria	o_Betaproteobacteriales	f_Burkholderiaceae	g_Massilia	Unknown
ASV866	d_Bacteria	p_Proteobacteria	c_Alphaproteobacteria	o_Acetobacterales	f_Acetobacteraceae	g_Craurococcus	s_Craurococcus roseus
ASV867	d_Bacteria	p_Firmicutes	c_Clostridia	o_Clostridiales	f_Family XI	g_Anaerococcus	Unknown
ASV868	d_Bacteria	p_Proteobacteria	c_Alphaproteobacteria	o_Rhizobiales	f_Devosiaceae	g_Devosia	Unknown
ASV869	d_Bacteria	p_Proteobacteria	c_Gammaproteobacteria	o_Betaproteobacteriales	f_Burkholderiaceae	Unknown	Unknown
ASV870	d_Bacteria	p_Proteobacteria	c_Gammaproteobacteria	o_Pseudomonadales	f_Pseudomonadaceae	g_Pseudomonas	s_Pseudomonas stutzeri
ASV871	d_Bacteria	p_Bacteroidetes	c_Bacteroidia	o_Bacteroidales	f_Porphyromonadaceae	g_Porphyromonas	Unknown
ASV872	d_Bacteria	p_Fusobacteria	c_Fusobacteriia	o_Fusobacteriales	f_Leptotrichiaceae	g_Leptotrichia	s_Leptotrichia wadei F0279
ASV873	d_Bacteria	p_Actinobacteria	c_Actinobacteria	o_Actinomycetales	f_Actinomycetaceae	g_Actinomyces	s_Actinomyces sp. oral clone GU009
ASV874	d_Bacteria	p_Proteobacteria	c_Gammaproteobacteria	o_Pseudomonadales	f_Moraxellaceae	g_Alkanindiges	s_uncultured Alkanindiges sp.
ASV875	d_Bacteria	p_Proteobacteria	c_Gammaproteobacteria	o_Cellvibrionales	f_Cellvibrionaceae	g_Cellvibrio	Unknown
ASV876	d_Bacteria	p_Proteobacteria	c_Gammaproteobacteria	o_Pasteurellales	f_Pasteurellaceae	g_Haemophilus	s_Haemophilus sp. paraurethrae
ASV877	d_Bacteria	p_Firmicutes	c_Negativicutes	o_Selenomonadales	f_Veillonellaceae	g_Veillonella	Unknown
ASV878	d_Bacteria	p_Proteobacteria	c_Alphaproteobacteria	o_Rhodobacterales	f_Rhodobacteraceae	g_Paracoccus	Unknown
ASV879	d_Bacteria	p_Proteobacteria	c_Gammaproteobacteria	o_Betaproteobacteriales	f_Burkholderiaceae	g_Achromobacter	Unknown
ASV880	d_Bacteria	p_Firmicutes	c_Negativicutes	o_Selenomonadales	f_Veillonellaceae	g_Veillonella	Unknown
ASV881	d_Bacteria	p_Bacteroidetes	c_Bacteroidia	o_Flavobacteriales	f_Weeksellaceae	g_Chryseobacterium	Unknown
ASV882	d_Bacteria	p_Deinococcus-Thermus	c_Deinococci	o_Deinococcales	f_Deinococcaceae	g_Deinococcus	Unknown
ASV883	d_Bacteria	p_Proteobacteria	c_Gammaproteobacteria	o_Betaproteobacteriales	f_Neisseriaceae	g_Neisseria	s_uncultured bacterium
ASV884	d_Bacteria	p_Firmicutes	c_Clostridia	o_Clostridiales	f_Lachnospiraceae	g_Catonella	s_uncultured bacterium
ASV885	d_Bacteria	p_Firmicutes	c_Bacilli	o_Lactobacillales	f_Aerococcaceae	g_Aerococcus	Unknown
ASV886	d_Bacteria	p_Firmicutes	c_Bacilli	o_Lactobacillales	f_Streptococcaceae	g_Lactococcus	Unknown
ASV887	d_Bacteria	p_Proteobacteria	c_Gammaproteobacteria	o_Betaproteobacteriales	f_Neisseriaceae	g_Neisseria	Unknown
ASV888	d_Bacteria	p_Actinobacteria	c_Actinobacteria	o_Actinomycetales	f_Actinomycetaceae	g_Actinomyces	Unknown
ASV889	d_Bacteria	p_Proteobacteria	c_Gammaproteobacteria	o_Pseudomonadales	f_Moraxellaceae	g_Acinetobacter	Unknown
ASV890	d_Bacteria	p_Bacteroidetes	c_Bacteroidia	o_Bacteroidales	f_Porphyromonadaceae	g_Porphyromonas	Unknown
ASV891	d_Bacteria	p_Firmicutes	c_Bacilli	o_Bacillales	f_Staphylococcaceae	g_Staphylococcus	Unknown
ASV892	d_Bacteria	p_Firmicutes	c_Clostridia	o_Clostridiales	f_Lachnospiraceae	g_Blautia	Unknown
ASV893	d_Bacteria	p_Proteobacteria	c_Gammaproteobacteria	o_Pseudomonadales	f_Moraxellaceae	g_Acinetobacter	Unknown
ASV894	d_Bacteria	p_Proteobacteria	c_Gammaproteobacteria	o_Betaproteobacteriales	f_Burkholderiaceae	Unknown	Unknown
ASV895	d_Bacteria	p_Patescibacteria	c_Saccharimonadia	o_Saccharimonadales	f_Saccharimonadaceae	Unknown	Unknown
ASV896	d_Bacteria	p_Proteobacteria	c_Gammaproteobacteria	o_Pseudomonadales	f_Moraxellaceae	g_Acinetobacter	Unknown
ASV897	d_Bacteria	p_Actinobacteria	c_Actinobacteria	o_Micrococcales	f_Micrococcaceae	g_Micrococcus	Unknown
ASV898	d_Bacteria	p_Proteobacteria	c_Gammaproteobacteria	o_Pseudomonadales	f_Moraxellaceae	g_Moraxella	s_Moraxella atlantae
ASV899	d_Bacteria	p_Firmicutes	c_Bacilli	o_Bacillales	f_Staphylococcaceae	g_Jeotgalicoccus	Unknown
ASV900	d_Bacteria	p_Bacteroidetes	c_Bacteroidia	o_Bacteroidales	f_Prevotellaceae	g_Prevotella 2	Unknown
ASV901	d_Bacteria	p_Proteobacteria	c_Gammaproteobacteria	o_Betaproteobacteriales	f_Neisseriaceae	Unknown	Unknown
ASV902	d_Bacteria	p_Cyanobacteria	c_Oxyphotobacteria	o_Chloroplast	f_Ginkgo biloba (maidenhair tree)	Unknown	Unknown
ASV903	d_Bacteria	p_Firmicutes	c_Clostridia	o_Clostridiales	f_Family XI	g_Peptoniphilus	s_uncultured organism
ASV904	d_Bacteria	p_Bacteroidetes	c_Bacteroidia	o_Flavobacteriales	f_Flavobacteriaceae	g_Capnocytophaga	s_Capnocytophaga sp. oral clone BR085
ASV905	d_Bacteria	p_Firmicutes	c_Negativicutes	o_Selenomonadales	f_Veillonellaceae	g_Megasphaera	s_uncultured Dialister sp.
ASV906	d_Bacteria	p_Actinobacteria	c_Actinobacteria	o_Corynebacteriales	f_Corynebacteriaceae	g_Corynebacterium 1	Unknown
ASV907	d_Bacteria	p_Proteobacteria	c_Alphaproteobacteria	o_Caulobacterales	f_Caulobacteraceae	g_uncultured	s_uncultured alpha proteobacterium
ASV908	d_Bacteria	p_Actinobacteria	c_Actinobacteria	o_Corynebacteriales	f_Corynebacteriaceae	g_Corynebacterium 1	Unknown
ASV909	d_Bacteria	p_Deinococcus-Thermus	c_Deinococci	o_Deinococcales	f_Deinococcaceae	g_Deinococcus	s_uncultured bacterium
ASV910	d_Bacteria	p_Chloroflexi	c_Chloroflexia	o_Thermomicrobiales	f_JG30-KF-CM45	Unknown	Unknown
ASV911	d_Bacteria	p_Bacteroidetes	c_Bacteroidia	o_Bacteroidales	f_Prevotellaceae	g_Alloprevotella	s_uncultured Bacteroidetes bacterium
ASV912	d_Bacteria	p_Firmicutes	c_Bacilli	o_Lactobacillales	f_Carnobacteriaceae	g_Granulicatella	Unknown
ASV913	d_Bacteria	p_Firmicutes	c_Bacilli	o_Bacillales	f_Bacillaceae	g_Pseudogracilibacillus	Unknown
ASV914	d_Bacteria	p_Actinobacteria	c_Actinobacteria	o_Actinomycetales	f_Actinomycetaceae	g_Actinomyces	s_uncultured Actinomyces sp.
ASV915	d_Bacteria	p_Proteobacteria	c_Gammaproteobacteria	o_Xanthomonadales	f_Xanthomonadaceae	Unknown	Unknown
ASV916	d_Bacteria	p_Firmicutes	c_Bacilli	o_Lactobacillales	f_Leuconostocaceae	g_Leuconostoc	s_Leuconostoc mesenteroides
ASV917	d_Bacteria	p_Cyanobacteria	c_Oxyphotobacteria	o_Nostocales	f_Chroococcidiopsaceae	g_Chroococcidiopsis PCC 7203	Unknown
ASV918	d_Bacteria	p_Proteobacteria	c_Gammaproteobacteria	o_Xanthomonadales	f_Xanthomonadaceae	g_Luteimonas	Unknown
ASV919	d_Bacteria	p_Firmicutes	c_Clostridia	o_Clostridiales	f_Clostridiaceae 1	g_Clostridium sensu stricto 1	s_uncultured bacterium
ASV920	d_Bacteria	p_Actinobacteria	c_Actinobacteria	o_Corynebacteriales	f_Corynebacteriaceae	g_Corynebacterium	s_Corynebacterium durum
ASV921	d_Bacteria	p_Proteobacteria	c_Gammaproteobacteria	o_Betaproteobacteriales	f_Burkholderiaceae	g_Delftia	Unknown
ASV922	d_Bacteria	p_Proteobacteria	c_Alphaproteobacteria	o_Rhizobiales	f_Rhizobiaceae	g_Allorhizobium-Neorhizobium-Pararhizobium-Rhizobium	Unknown
ASV923	d_Bacteria	p_Proteobacteria	c_Alphaproteobacteria	o_Sphingomonadales	f_Sphingomonadaceae	g_Sphingomonas	Unknown
ASV924	d_Bacteria	p_Proteobacteria	c_Alphaproteobacteria	o_Rhodobacterales	f_Rhodobacteraceae	g_Paracoccus	Unknown
ASV925	d_Bacteria	p_Actinobacteria	c_Actinobacteria	o_Frankiales	f_Geodermatophilaceae	g_Blastococcus	s_uncultured bacterium
ASV926	d_Bacteria	p_Acidobacteria	c_Blastocatellia (Subgroup 4)	o_Blastocatellales	f_Blastocatellaceae	g_Blastocatella	Unknown
ASV927	d_Bacteria	p_Actinobacteria	c_Actinobacteria	o_Frankiales	f_Geodermatophilaceae	g_Blastococcus	Unknown
ASV928	d_Bacteria	p_Firmicutes	c_Clostridia	o_Clostridiales	f_Peptostreptococcaceae	g_[Eubacterium] yurii group	s_uncultured bacterium
ASV929	d_Bacteria	p_Proteobacteria	c_Alphaproteobacteria	o_Rhizobiales	f_Rhizobiaceae	g_Mesorhizobium	Unknown
ASV930	d_Bacteria	p_Actinobacteria	c_Actinobacteria	o_Micrococcales	f_Microbacteriaceae	g_Microbacterium	Unknown
ASV931	d_Bacteria	p_Actinobacteria	c_Actinobacteria	o_Actinomycetales	f_Actinomycetaceae	g_Actinomyces	s_uncultured Actinomyces sp.
ASV932	d_Bacteria	p_Proteobacteria	c_Alphaproteobacteria	o_Sphingomonadales	f_Sphingomonadaceae	g_Sphingobium	s_Sphingobium yanoikuyae
ASV933	d_Bacteria	p_Firmicutes	c_Bacilli	o_Bacillales	f_Staphylococcaceae	g_Staphylococcus	s_Staphylococcus lentus
ASV934	d_Bacteria	p_Firmicutes	c_Bacilli	o_Bacillales	f_Staphylococcaceae	g_Staphylococcus	Unknown
ASV935	d_Bacteria	p_Proteobacteria	c_Gammaproteobacteria	o_Pseudomonadales	f_Pseudomonadaceae	g_Pseudomonas	Unknown
ASV936	d_Bacteria	p_Actinobacteria	c_Actinobacteria	o_Micrococcales	f_Micrococcaceae	g_Kocuria	s_Kocuria rhizophila
ASV937	d_Bacteria	p_Proteobacteria	c_Gammaproteobacteria	o_Betaproteobacteriales	f_Burkholderiaceae	g_Acidovorax	Unknown
ASV938	d_Bacteria	p_Firmicutes	c_Clostridia	o_Clostridiales	f_Family XI	g_Peptoniphilus	s_Peptoniphilus sp. KHD5
ASV939	d_Bacteria	p_Firmicutes	c_Bacilli	o_Bacillales	f_Staphylococcaceae	g_Staphylococcus	s_Staphylococcus lentus
ASV940	d_Bacteria	p_Actinobacteria	c_Actinobacteria	o_Corynebacteriales	f_Corynebacteriaceae	g_Corynebacterium 1	Unknown
ASV941	d_Bacteria	p_Proteobacteria	c_Gammaproteobacteria	o_Enterobacteriales	f_Enterobacteriaceae	g_Klebsiella	Unknown
ASV942	d_Bacteria	p_Epsilonbacteraeota	c_Campylobacteria	o_Campylobacterales	f_Campylobacteraceae	g_Campylobacter	s_Campylobacter ureolyticus ACS-301-V-Sch3b
ASV943	d_Bacteria	p_Proteobacteria	c_Gammaproteobacteria	o_Legionellales	f_Legionellaceae	g_uncultured	s_uncultured bacterium
ASV944	d_Bacteria	p_Proteobacteria	c_Gammaproteobacteria	o_Pasteurellales	f_Pasteurellaceae	g_Aggregatibacter	Unknown
ASV945	d_Bacteria	p_Bacteroidetes	c_Bacteroidia	o_Bacteroidales	f_Prevotellaceae	g_Prevotella	s_Prevotella sp. oral taxon 299 str. F0039
ASV946	d_Bacteria	p_Firmicutes	c_Clostridia	o_Clostridiales	f_Family XI	g_Anaerococcus	s_Anaerococcus senegalensis JC48
ASV947	d_Bacteria	p_Actinobacteria	c_Actinobacteria	o_Corynebacteriales	f_Dietziaceae	g_Dietzia	s_Dietzia timorensis
ASV948	d_Bacteria	p_Proteobacteria	c_Alphaproteobacteria	o_Sphingomonadales	f_Sphingomonadaceae	g_Sphingomonas	Unknown
ASV949	d_Bacteria	p_Proteobacteria	c_Alphaproteobacteria	o_Acetobacterales	f_Acetobacteraceae	g_Craurococcus	s_uncultured bacterium
ASV950	d_Bacteria	p_Actinobacteria	c_Actinobacteria	o_Actinomycetales	f_Actinomycetaceae	g_Actinomyces	s_Actinomyces sp. oral taxon 448 str. F0400
ASV951	d_Bacteria	p_Actinobacteria	c_Actinobacteria	o_Micrococcales	f_Micrococcaceae	g_Rothia	s_unidentified
ASV952	d_Bacteria	p_Firmicutes	c_Bacilli	o_Bacillales	f_Bacillaceae	g_Bacillus	s_Bacillus coagulans
ASV953	d_Bacteria	p_Deinococcus-Thermus	c_Deinococci	o_Deinococcales	f_Deinococcaceae	g_Deinococcus	Unknown
ASV954	d_Bacteria	p_Bacteroidetes	c_Bacteroidia	o_Flavobacteriales	f_Flavobacteriaceae	g_Capnocytophaga	Unknown
ASV955	d_Bacteria	p_Proteobacteria	c_Alphaproteobacteria	o_Rhizobiales	f_Rhizobiaceae	g_Allorhizobium-Neorhizobium-Pararhizobium-Rhizobium	Unknown
ASV956	d_Bacteria	p_Proteobacteria	c_Gammaproteobacteria	o_Pseudomonadales	f_Moraxellaceae	g_Alkanindiges	s_uncultured bacterium
ASV957	d_Bacteria	p_Firmicutes	c_Clostridia	o_Clostridiales	f_Clostridiales vadinBB60 group	g_uncultured bacterium	Unknown
ASV958	d_Bacteria	p_Deinococcus-Thermus	c_Deinococci	o_Deinococcales	f_Deinococcaceae	g_Deinococcus	s_Deinococcus citri
ASV959	d_Bacteria	p_Actinobacteria	c_Actinobacteria	o_Corynebacteriales	f_Corynebacteriaceae	g_Corynebacterium 1	s_unidentified
ASV960	d_Bacteria	p_Proteobacteria	c_Gammaproteobacteria	o_Enterobacteriales	f_Enterobacteriaceae	g_Enterobacter	Unknown
ASV961	d_Bacteria	p_Firmicutes	c_Bacilli	o_Lactobacillales	f_Streptococcaceae	g_Streptococcus	s_Streptococcus anginosus subsp. anginosus
ASV962	d_Bacteria	p_Proteobacteria	c_Gammaproteobacteria	o_Xanthomonadales	f_Rhodanobacteraceae	g_Frateuria	s_Frateuria aurantia
ASV963	d_Bacteria	p_Bacteroidetes	c_Bacteroidia	o_Bacteroidales	f_Porphyromonadaceae	g_Porphyromonas	Unknown
ASV964	d_Bacteria	p_Actinobacteria	c_Thermoleophilia	o_Solirubrobacterales	f_Solirubrobacteraceae	g_Patulibacter	s_Patulibacter minatonensis
ASV965	d_Bacteria	p_Patescibacteria	c_Saccharimonadia	o_Saccharimonadales	f_Saccharimonadaceae	g_uncultured Candidatus Saccharibacteria bacterium	Unknown
ASV966	d_Bacteria	p_Fusobacteria	c_Fusobacteriia	o_Fusobacteriales	f_Fusobacteriaceae	g_Fusobacterium	Unknown
ASV967	d_Bacteria	p_Proteobacteria	c_Gammaproteobacteria	o_Betaproteobacteriales	f_Burkholderiaceae	g_Limnobacter	s_uncultured bacterium
ASV968	d_Bacteria	p_Actinobacteria	c_Actinobacteria	o_Actinomycetales	f_Actinomycetaceae	g_Actinomyces	s_Actinomyces timonensis DSM 23838
ASV969	d_Bacteria	p_Actinobacteria	c_Actinobacteria	o_Actinomycetales	f_Actinomycetaceae	g_Actinomyces	Unknown
ASV970	d_Bacteria	p_Bacteroidetes	c_Bacteroidia	o_Bacteroidales	f_Prevotellaceae	g_Prevotella	s_Prevotella pallens
ASV971	d_Bacteria	p_Bacteroidetes	c_Bacteroidia	o_Bacteroidales	f_Bacteroidaceae	g_Bacteroides	s_Bacteroides sp. Marseille-P3166
ASV972	d_Bacteria	p_Firmicutes	c_Clostridia	o_Clostridiales	f_Family XI	g_Ezakiella	s_Fenollaria timonensis
ASV973	d_Bacteria	p_Deinococcus-Thermus	c_Deinococci	o_Deinococcales	f_Deinococcaceae	g_Deinococcus	s_uncultured bacterium
ASV974	d_Bacteria	p_Cyanobacteria	c_Oxyphotobacteria	o_Nostocales	f_Nostocaceae	g_Scytonema UTEX 2349	Unknown
ASV975	d_Bacteria	p_Proteobacteria	c_Alphaproteobacteria	o_Sphingomonadales	f_Sphingomonadaceae	g_Sphingomonas	Unknown
ASV976	d_Bacteria	p_Proteobacteria	c_Gammaproteobacteria	o_Betaproteobacteriales	f_Burkholderiaceae	g_Tepidimonas	Unknown
ASV977	d_Bacteria	p_Proteobacteria	c_Gammaproteobacteria	o_Pasteurellales	f_Pasteurellaceae	g_Haemophilus	s_Haemophilus sp. paraurethrae
ASV978	d_Bacteria	p_Epsilonbacteraeota	c_Campylobacteria	o_Campylobacterales	f_Campylobacteraceae	g_Campylobacter	Unknown
ASV979	d_Bacteria	p_Actinobacteria	c_Actinobacteria	o_Propionibacteriales	f_Propionibacteriaceae	g_Pseudopropionibacterium	s_uncultured bacterium
ASV980	d_Bacteria	p_Firmicutes	c_Bacilli	o_Bacillales	f_Staphylococcaceae	g_Staphylococcus	Unknown
ASV981	d_Bacteria	p_Proteobacteria	c_Gammaproteobacteria	o_Enterobacteriales	f_Enterobacteriaceae	Unknown	Unknown
ASV982	d_Bacteria	p_Firmicutes	c_Bacilli	o_Bacillales	f_Staphylococcaceae	g_Staphylococcus	Unknown
ASV983	d_Bacteria	p_Cyanobacteria	c_Oxyphotobacteria	o_Nostocales	f_uncultured	g_Bdelloura candida	Unknown
ASV984	d_Bacteria	p_Actinobacteria	c_Actinobacteria	o_Corynebacteriales	f_Corynebacteriaceae	g_Corynebacterium 1	Unknown
ASV985	d_Bacteria	p_Patescibacteria	c_Gracilibacteria	o_Absconditabacteriales (SR1)	f_SR1 bacterium oral taxon 875	Unknown	Unknown
ASV986	d_Bacteria	p_Proteobacteria	c_Alphaproteobacteria	o_Rhodobacterales	f_Rhodobacteraceae	g_Paracoccus	Unknown
ASV987	d_Bacteria	p_Proteobacteria	c_Gammaproteobacteria	o_Pseudomonadales	f_Moraxellaceae	g_Acinetobacter	Unknown
ASV988	d_Bacteria	p_Proteobacteria	c_Alphaproteobacteria	o_Acetobacterales	f_Acetobacteraceae	g_Craurococcus	s_uncultured bacterium
ASV989	d_Bacteria	p_Bacteroidetes	c_Bacteroidia	o_Sphingobacteriales	f_Sphingobacteriaceae	g_Sphingobacterium	Unknown
ASV990	d_Bacteria	p_Proteobacteria	c_Alphaproteobacteria	o_Acetobacterales	f_Acetobacteraceae	g_Craurococcus	s_uncultured bacterium
ASV991	d_Bacteria	p_Bacteroidetes	c_Bacteroidia	o_Flavobacteriales	f_Flavobacteriaceae	g_Flavobacterium	Unknown
ASV992	d_Bacteria	p_Proteobacteria	c_Alphaproteobacteria	o_Rhizobiales	f_Rhizobiaceae	g_Allorhizobium-Neorhizobium-Pararhizobium-Rhizobium	Unknown
ASV993	d_Bacteria	p_Proteobacteria	c_Gammaproteobacteria	o_Betaproteobacteriales	f_Burkholderiaceae	g_Limnobacter	s_uncultured bacterium
ASV994	d_Bacteria	p_Proteobacteria	c_Gammaproteobacteria	o_Betaproteobacteriales	f_Burkholderiaceae	g_Cupriavidus	Unknown
ASV995	d_Bacteria	p_Proteobacteria	c_Alphaproteobacteria	o_Rhizobiales	f_Beijerinckiaceae	g_Bosea	s_uncultured bacterium
ASV996	d_Bacteria	p_Gemmatimonadetes	c_Gemmatimonadetes	o_Gemmatimonadales	f_Gemmatimonadaceae	g_Gemmatirosa	s_uncultured bacterium
ASV997	d_Bacteria	p_Firmicutes	c_Bacilli	o_Bacillales	f_Staphylococcaceae	g_Staphylococcus	Unknown
ASV998	d_Bacteria	p_Actinobacteria	c_Actinobacteria	o_Corynebacteriales	f_Mycobacteriaceae	g_Mycobacterium	Unknown
ASV999	d_Bacteria	p_Firmicutes	c_Clostridia	o_Clostridiales	f_Peptostreptococcaceae	g_Terrisporobacter	s_uncultured bacterium
ASV1000	d_Bacteria	p_Bacteroidetes	c_Bacteroidia	o_Flavobacteriales	f_Weeksellaceae	g_Chryseobacterium	s_Chryseobacterium soldanellicola
ASV1001	d_Bacteria	p_Actinobacteria	c_Actinobacteria	o_Frankiales	f_Nakamurellaceae	g_Nakamurella	Unknown
ASV1002	d_Bacteria	p_Proteobacteria	c_Gammaproteobacteria	o_Enterobacteriales	f_Enterobacteriaceae	g_Enterobacter	Unknown
ASV1003	d_Bacteria	p_Bacteroidetes	c_Bacteroidia	o_Bacteroidales	f_Prevotellaceae	g_Prevotella 7	Unknown
ASV1004	d_Bacteria	p_Deinococcus-Thermus	c_Deinococci	o_Deinococcales	f_Deinococcaceae	g_Deinococcus	s_uncultured organism
ASV1005	d_Bacteria	p_Proteobacteria	c_Alphaproteobacteria	o_Rhodobacterales	f_Rhodobacteraceae	g_Amaricoccus	Unknown
ASV1006	d_Bacteria	p_Proteobacteria	c_Gammaproteobacteria	o_Betaproteobacteriales	f_Burkholderiaceae	Unknown	Unknown
ASV1007	d_Bacteria	p_Proteobacteria	c_Alphaproteobacteria	o_Sphingomonadales	f_Sphingomonadaceae	g_Sphingomonas	Unknown
ASV1008	d_Bacteria	p_Firmicutes	c_Clostridia	o_Clostridiales	f_Family XI	g_Anaerococcus	Unknown
ASV1009	d_Bacteria	p_Proteobacteria	c_Gammaproteobacteria	o_Xanthomonadales	f_Xanthomonadaceae	g_Stenotrophomonas	s_Stenotrophomonas rhizophila
ASV1010	d_Bacteria	p_Firmicutes	c_Clostridia	o_Clostridiales	f_Family XI	g_Anaerococcus	Unknown
ASV1011	d_Bacteria	p_Chloroflexi	c_Chloroflexia	o_Thermomicrobiales	f_JG30-KF-CM45	g_uncultured Thermomicrobium sp.	Unknown
ASV1012	d_Bacteria	p_Firmicutes	c_Bacilli	o_Bacillales	f_Bacillaceae	g_Oceanobacillus	Unknown
ASV1013	d_Bacteria	p_Fusobacteria	c_Fusobacteriia	o_Fusobacteriales	f_Leptotrichiaceae	g_Leptotrichia	Unknown
ASV1014	d_Bacteria	p_Proteobacteria	c_Gammaproteobacteria	o_Enterobacteriales	f_Enterobacteriaceae	g_Escherichia-Shigella	Unknown
ASV1015	d_Bacteria	p_Bacteroidetes	c_Bacteroidia	o_Bacteroidales	f_Muribaculaceae	g_uncultured bacterium	Unknown
ASV1016	d_Bacteria	p_Actinobacteria	c_Actinobacteria	o_Actinomycetales	f_Actinomycetaceae	g_Actinomyces	s_Actinomyces odontolyticus
ASV1017	d_Bacteria	p_Bacteroidetes	c_Bacteroidia	o_Bacteroidales	f_Porphyromonadaceae	g_Porphyromonas	s_uncultured organism
ASV1018	d_Bacteria	p_Deinococcus-Thermus	c_Deinococci	o_Deinococcales	f_Deinococcaceae	g_Deinococcus	s_Deinococcus aquaticus
ASV1019	d_Bacteria	p_Deinococcus-Thermus	c_Deinococci	o_Deinococcales	f_Deinococcaceae	g_Deinococcus	s_Deinococcus wulumuqiensis R12
ASV1020	d_Bacteria	p_Actinobacteria	c_Actinobacteria	o_Corynebacteriales	f_Corynebacteriaceae	g_Corynebacterium 1	s_Corynebacterium riegelii
ASV1021	d_Bacteria	p_Actinobacteria	c_Coriobacteriia	o_Coriobacteriales	f_Coriobacteriaceae	g_Collinsella	Unknown
ASV1022	d_Bacteria	p_Firmicutes	c_Erysipelotrichia	o_Erysipelotrichales	f_Erysipelotrichaceae	g_Dubosiella	s_uncultured bacterium
ASV1023	d_Bacteria	p_Proteobacteria	c_Alphaproteobacteria	o_Rhizobiales	f_Beijerinckiaceae	Unknown	Unknown
ASV1024	d_Bacteria	p_Firmicutes	c_Bacilli	o_Bacillales	f_Bacillaceae	g_Virgibacillus	Unknown
ASV1025	d_Bacteria	p_Cyanobacteria	c_Oxyphotobacteria	o_Leptolyngbyales	f_Leptolyngbyaceae	g_Leptolyngbya PCC-6306	s_Thlaspi arvense
ASV1026	d_Bacteria	p_Actinobacteria	c_Actinobacteria	o_Corynebacteriales	f_Corynebacteriaceae	g_Corynebacterium 1	Unknown
ASV1027	d_Bacteria	p_Fusobacteria	c_Fusobacteriia	o_Fusobacteriales	f_Leptotrichiaceae	g_Leptotrichia	Unknown
ASV1028	d_Bacteria	p_Firmicutes	c_Bacilli	o_Lactobacillales	f_Lactobacillaceae	g_Lactobacillus	s_Lactobacillus gasseri
ASV1029	d_Bacteria	p_Patescibacteria	c_Saccharimonadia	o_Saccharimonadales	f_Saccharimonadaceae	g_uncultured bacterium	Unknown
ASV1030	d_Bacteria	p_Actinobacteria	c_Actinobacteria	o_Corynebacteriales	f_Corynebacteriaceae	g_Corynebacterium	s_Corynebacterium durum
ASV1031	d_Bacteria	p_Actinobacteria	c_Actinobacteria	o_Micrococcales	f_Microbacteriaceae	g_Microbacterium	Unknown
ASV1032	d_Bacteria	p_Proteobacteria	c_Gammaproteobacteria	o_Enterobacteriales	f_Enterobacteriaceae	g_Shimwellia	s_uncultured bacterium
ASV1033	d_Bacteria	p_Actinobacteria	c_Actinobacteria	o_Propionibacteriales	f_Propionibacteriaceae	g_Cutibacterium	Unknown
ASV1034	d_Bacteria	p_Actinobacteria	c_Actinobacteria	o_Bifidobacteriales	f_Bifidobacteriaceae	g_Bifidobacterium	Unknown
ASV1035	d_Bacteria	p_Firmicutes	c_Bacilli	o_Bacillales	f_Staphylococcaceae	g_Staphylococcus	Unknown
ASV1036	d_Bacteria	p_Proteobacteria	c_Alphaproteobacteria	o_Rhizobiales	f_Rhizobiaceae	g_Allorhizobium-Neorhizobium-Pararhizobium-Rhizobium	Unknown
ASV1037	d_Bacteria	p_Bacteroidetes	c_Bacteroidia	o_Bacteroidales	f_Muribaculaceae	g_uncultured bacterium	Unknown
ASV1038	d_Bacteria	p_Actinobacteria	c_Actinobacteria	o_Corynebacteriales	f_Corynebacteriaceae	g_Corynebacterium 1	s_Corynebacterium imitans
ASV1039	d_Bacteria	p_Cyanobacteria	c_Oxyphotobacteria	o_Chloroplast	f_uncultured phototrophic eukaryote	Unknown	Unknown
ASV1040	d_Bacteria	p_Actinobacteria	c_Actinobacteria	o_Micrococcales	f_Dermacoccaceae	g_Kytococcus	Unknown
ASV1041	d_Bacteria	p_Proteobacteria	c_Gammaproteobacteria	o_Betaproteobacteriales	f_Burkholderiaceae	g_Massilia	Unknown
ASV1042	d_Bacteria	p_Proteobacteria	c_Gammaproteobacteria	o_Enterobacteriales	f_Enterobacteriaceae	g_Pantoea	Unknown
ASV1043	d_Bacteria	p_Actinobacteria	c_Actinobacteria	o_Micrococcales	f_Micrococcaceae	g_Micrococcus	Unknown
ASV1044	d_Bacteria	p_Proteobacteria	c_Alphaproteobacteria	o_Acetobacterales	f_Acetobacteraceae	g_Craurococcus	s_uncultured bacterium
ASV1045	d_Bacteria	p_Proteobacteria	c_Alphaproteobacteria	o_Caulobacterales	f_Caulobacteraceae	g_uncultured	s_uncultured alpha proteobacterium
ASV1046	d_Bacteria	p_Firmicutes	c_Bacilli	o_Lactobacillales	f_Lactobacillaceae	g_Lactobacillus	s_Lactobacillus murinus
ASV1047	d_Bacteria	p_Bacteroidetes	c_Bacteroidia	o_Bacteroidales	f_Muribaculaceae	g_uncultured bacterium	Unknown
ASV1048	d_Bacteria	p_Fusobacteria	c_Fusobacteriia	o_Fusobacteriales	f_Leptotrichiaceae	g_Leptotrichia	s_uncultured bacterium
ASV1049	d_Bacteria	p_Proteobacteria	c_Gammaproteobacteria	o_Pseudomonadales	f_Moraxellaceae	g_Enhydrobacter	Unknown
ASV1050	d_Bacteria	p_Bacteroidetes	c_Bacteroidia	o_Bacteroidales	f_Paludibacteraceae	g_F0058	s_uncultured bacterium
ASV1051	d_Bacteria	p_Proteobacteria	c_Alphaproteobacteria	o_Acetobacterales	f_Acetobacteraceae	g_Craurococcus	s_uncultured bacterium
ASV1052	d_Bacteria	p_Firmicutes	c_Bacilli	o_Bacillales	f_Staphylococcaceae	g_Staphylococcus	Unknown
ASV1053	d_Bacteria	p_Actinobacteria	c_Actinobacteria	o_Actinomycetales	f_Actinomycetaceae	g_Actinomyces	Unknown
ASV1054	d_Bacteria	p_Actinobacteria	c_Actinobacteria	o_Micrococcales	f_Dermabacteraceae	g_Dermabacter	s_uncultured bacterium
ASV1055	d_Bacteria	p_Actinobacteria	c_Actinobacteria	o_Actinomycetales	f_Actinomycetaceae	g_Actinomyces	s_Actinomyces sp. oral taxon 414
ASV1056	d_Bacteria	p_Bacteroidetes	c_Bacteroidia	o_Bacteroidales	f_Prevotellaceae	g_Prevotella	s_Prevotella disiens JCM 6334 = ATCC 29426
ASV1057	d_Bacteria	p_Proteobacteria	c_Alphaproteobacteria	o_Caulobacterales	f_Caulobacteraceae	g_Brevundimonas	Unknown
ASV1058	d_Bacteria	p_Actinobacteria	c_Actinobacteria	o_Corynebacteriales	f_Corynebacteriaceae	g_Corynebacterium 1	s_Corynebacterium jeikeium
ASV1059	d_Bacteria	p_Bacteroidetes	c_Bacteroidia	o_Bacteroidales	f_Bacteroidaceae	g_Bacteroides	s_Bacteroides caecigallinarum
ASV1060	d_Bacteria	p_Firmicutes	c_Negativicutes	o_Selenomonadales	f_Veillonellaceae	g_Veillonella	Unknown
ASV1061	d_Bacteria	p_Actinobacteria	c_Actinobacteria	o_Corynebacteriales	f_Mycobacteriaceae	g_Mycobacterium	Unknown
ASV1062	d_Bacteria	p_Fusobacteria	c_Fusobacteriia	o_Fusobacteriales	f_Leptotrichiaceae	g_Leptotrichia	s_Leptotrichia buccalis C-1013-b
ASV1063	d_Bacteria	p_Firmicutes	c_Clostridia	o_Clostridiales	f_Lachnospiraceae	g_Oribacterium	Unknown
ASV1064	d_Bacteria	p_Actinobacteria	c_Actinobacteria	o_Actinomycetales	f_Actinomycetaceae	g_Actinomyces	s_Actinomyces odontolyticus
ASV1065	d_Bacteria	p_Firmicutes	c_Clostridia	o_Clostridiales	f_Family XI	g_Anaerococcus	Unknown
ASV1066	d_Bacteria	p_Epsilonbacteraeota	c_Campylobacteria	o_Campylobacterales	f_Campylobacteraceae	g_Campylobacter	s_Campylobacter concisus
ASV1067	d_Bacteria	p_Proteobacteria	c_Gammaproteobacteria	o_Pseudomonadales	f_Moraxellaceae	g_Enhydrobacter	Unknown
ASV1068	d_Bacteria	p_Firmicutes	c_Bacilli	o_Bacillales	f_Staphylococcaceae	g_Staphylococcus	Unknown
ASV1069	d_Bacteria	p_Proteobacteria	c_Gammaproteobacteria	o_Betaproteobacteriales	f_Neisseriaceae	g_Alysiella	s_uncultured bacterium
ASV1070	d_Bacteria	p_Actinobacteria	c_Actinobacteria	o_Actinomycetales	f_Actinomycetaceae	g_Actinomyces	Unknown
ASV1071	d_Bacteria	p_Proteobacteria	c_Alphaproteobacteria	o_Sphingomonadales	f_Sphingomonadaceae	g_Sphingomonas	s_Sphingomonas koreensis
ASV1072	d_Bacteria	p_Actinobacteria	c_Actinobacteria	o_Frankiales	f_Geodermatophilaceae	g_Modestobacter	s_uncultured bacterium
ASV1073	d_Bacteria	p_Actinobacteria	c_Actinobacteria	o_Corynebacteriales	f_Dietziaceae	g_Dietzia	s_Dietzia timorensis
ASV1074	d_Bacteria	p_Actinobacteria	c_Actinobacteria	o_Actinomycetales	f_Actinomycetaceae	g_Actinomyces	Unknown
ASV1075	d_Bacteria	p_Firmicutes	c_Negativicutes	o_Selenomonadales	f_Veillonellaceae	g_Centipeda	Unknown
ASV1076	d_Bacteria	p_Firmicutes	c_Clostridia	o_Clostridiales	f_Ruminococcaceae	g_GCA-900066225	s_uncultured bacterium
ASV1077	d_Bacteria	p_Deinococcus-Thermus	c_Deinococci	o_Deinococcales	f_Deinococcaceae	g_Deinococcus	s_uncultured bacterium
ASV1078	d_Bacteria	p_Actinobacteria	c_Actinobacteria	o_Corynebacteriales	f_Corynebacteriaceae	g_Corynebacterium 1	Unknown
ASV1079	d_Bacteria	p_Proteobacteria	c_Alphaproteobacteria	o_Rhodobacterales	f_Rhodobacteraceae	g_Rubellimicrobium	s_uncultured bacterium
ASV1080	d_Bacteria	p_Proteobacteria	c_Alphaproteobacteria	o_Acetobacterales	f_Acetobacteraceae	g_Craurococcus	s_Craurococcus sp. HM28-1
ASV1081	d_Bacteria	p_Actinobacteria	c_Actinobacteria	o_Corynebacteriales	f_Mycobacteriaceae	g_Mycobacterium	Unknown
ASV1082	d_Bacteria	p_Actinobacteria	c_Actinobacteria	o_Corynebacteriales	f_Corynebacteriaceae	g_Corynebacterium 1	s_Corynebacterium coyleae
ASV1083	d_Bacteria	p_Actinobacteria	c_Actinobacteria	o_Corynebacteriales	f_Corynebacteriaceae	g_Corynebacterium 1	s_Corynebacterium thomssenii
ASV1084	d_Bacteria	p_Firmicutes	c_Bacilli	o_Bacillales	f_Staphylococcaceae	g_Staphylococcus	Unknown
ASV1085	d_Bacteria	p_Firmicutes	c_Clostridia	o_Clostridiales	f_Peptostreptococcaceae	g_Peptoclostridium	s_uncultured bacterium
ASV1086	d_Bacteria	p_Firmicutes	c_Negativicutes	o_Selenomonadales	f_Veillonellaceae	g_Selenomonas	s_uncultured bacterium
ASV1087	d_Bacteria	p_Proteobacteria	c_Gammaproteobacteria	o_Betaproteobacteriales	f_Burkholderiaceae	g_Ottowia	Unknown
ASV1088	d_Bacteria	p_Fusobacteria	c_Fusobacteriia	o_Fusobacteriales	f_Fusobacteriaceae	g_Fusobacterium	Unknown
ASV1089	d_Bacteria	p_Proteobacteria	c_Gammaproteobacteria	o_Betaproteobacteriales	f_Neisseriaceae	g_Neisseria	Unknown
ASV1090	d_Bacteria	p_Firmicutes	c_Bacilli	o_Bacillales	f_Staphylococcaceae	g_Staphylococcus	Unknown
ASV1091	d_Bacteria	p_Firmicutes	c_Negativicutes	o_Selenomonadales	f_Veillonellaceae	g_Selenomonas 3	s_Selenomonas artemidis
ASV1092	d_Bacteria	p_Firmicutes	c_Bacilli	o_Bacillales	f_Staphylococcaceae	g_Staphylococcus	Unknown
ASV1093	d_Bacteria	p_Gemmatimonadetes	c_Gemmatimonadetes	o_Gemmatimonadales	f_Gemmatimonadaceae	g_Gemmatirosa	s_uncultured bacterium
ASV1094	d_Bacteria	p_Bacteroidetes	c_Bacteroidia	o_Bacteroidales	f_Muribaculaceae	g_uncultured bacterium	Unknown
ASV1095	d_Bacteria	p_Firmicutes	c_Bacilli	o_Bacillales	f_Staphylococcaceae	g_Staphylococcus	s_Staphylococcus succinus subsp. succinus
ASV1096	d_Bacteria	p_Bacteroidetes	c_Bacteroidia	o_Bacteroidales	f_Bacteroidaceae	g_Bacteroides	s_Bacteroides sp. Marseille-P3108
ASV1097	d_Bacteria	p_Firmicutes	c_Bacilli	o_Bacillales	f_Bacillaceae	g_Anoxybacillus	s_Anoxybacillus flavithermus subsp. flavithermus
ASV1098	d_Bacteria	p_Proteobacteria	c_Gammaproteobacteria	o_Oceanospirillales	f_Halomonadaceae	g_Halomonas	Unknown
ASV1099	d_Bacteria	p_Actinobacteria	c_Actinobacteria	o_Micrococcales	f_Dermacoccaceae	g_Dermacoccus	Unknown
ASV1100	d_Bacteria	p_Proteobacteria	c_Gammaproteobacteria	o_Betaproteobacteriales	f_Rhodocyclaceae	g_Propionivibrio	s_Propionibacter sp. oral clone HE018
ASV1101	d_Bacteria	p_Bacteroidetes	c_Bacteroidia	o_Bacteroidales	f_Prevotellaceae	g_Alloprevotella	s_uncultured Bacteroidetes bacterium
ASV1102	d_Bacteria	p_Proteobacteria	c_Alphaproteobacteria	o_Caulobacterales	f_Caulobacteraceae	g_Brevundimonas	Unknown
ASV1103	d_Bacteria	p_Bacteroidetes	c_Bacteroidia	o_Bacteroidales	f_Prevotellaceae	g_Prevotella	s_Prevotella sp. oral taxon 299 str. F0039
ASV1104	d_Bacteria	p_Proteobacteria	c_Gammaproteobacteria	o_Pseudomonadales	f_Moraxellaceae	g_Acinetobacter	Unknown
ASV1105	d_Bacteria	p_Proteobacteria	c_Gammaproteobacteria	o_Pasteurellales	f_Pasteurellaceae	g_Haemophilus	Unknown
ASV1106	d_Bacteria	p_Actinobacteria	c_Actinobacteria	o_Corynebacteriales	f_Corynebacteriaceae	g_Corynebacterium 1	s_Corynebacterium amycolatum
ASV1107	d_Bacteria	p_Bacteroidetes	c_Bacteroidia	o_Bacteroidales	f_Prevotellaceae	g_Prevotella 2	Unknown
ASV1108	d_Bacteria	p_Proteobacteria	c_Gammaproteobacteria	o_Betaproteobacteriales	f_Neisseriaceae	g_Neisseria	Unknown
ASV1109	d_Bacteria	p_Proteobacteria	c_Gammaproteobacteria	o_Cardiobacteriales	f_Cardiobacteriaceae	g_Cardiobacterium	s_uncultured bacterium
ASV1110	d_Bacteria	p_Bacteroidetes	c_Bacteroidia	o_Bacteroidales	f_Bacteroidaceae	g_Bacteroides	s_Bacteroides sp. Marseille-P3108
ASV1111	d_Bacteria	p_Actinobacteria	c_Actinobacteria	o_Corynebacteriales	f_Corynebacteriaceae	g_Corynebacterium 1	Unknown
ASV1112	d_Bacteria	p_Bacteroidetes	c_Bacteroidia	o_Bacteroidales	f_Prevotellaceae	g_Prevotella	s_Prevotella nigrescens
ASV1113	d_Bacteria	p_Firmicutes	c_Clostridia	o_Clostridiales	f_Ruminococcaceae	g_Ruminococcaceae UCG-014	Unknown
ASV1114	d_Bacteria	p_Actinobacteria	c_Actinobacteria	o_Corynebacteriales	f_Corynebacteriaceae	g_Corynebacterium	Unknown
ASV1115	d_Bacteria	p_Proteobacteria	c_Gammaproteobacteria	o_Enterobacteriales	f_Enterobacteriaceae	g_Escherichia-Shigella	Unknown
ASV1116	d_Bacteria	p_Proteobacteria	c_Alphaproteobacteria	o_Rhodobacterales	f_Rhodobacteraceae	g_Rubellimicrobium	s_uncultured bacterium
ASV1117	d_Bacteria	p_Fusobacteria	c_Fusobacteriia	o_Fusobacteriales	f_Leptotrichiaceae	g_Leptotrichia	Unknown
ASV1118	d_Bacteria	p_Bacteroidetes	c_Bacteroidia	o_Bacteroidales	f_Porphyromonadaceae	g_Porphyromonas	s_Porphyromonas sp. HMSC065F10
ASV1119	d_Bacteria	p_Proteobacteria	c_Gammaproteobacteria	o_Betaproteobacteriales	f_Burkholderiaceae	g_Massilia	Unknown
ASV1120	d_Bacteria	p_Actinobacteria	c_Actinobacteria	o_Propionibacteriales	f_Propionibacteriaceae	g_Aestuariimicrobium	s_uncultured bacterium
ASV1121	d_Bacteria	p_Firmicutes	c_Clostridia	o_Clostridiales	f_Family XI	g_Anaerococcus	Unknown
ASV1122	d_Bacteria	p_Firmicutes	c_Erysipelotrichia	o_Erysipelotrichales	f_Erysipelotrichaceae	g_Solobacterium	Unknown
ASV1123	d_Bacteria	p_Actinobacteria	c_Actinobacteria	o_Propionibacteriales	f_Propionibacteriaceae	g_Pseudopropionibacterium	s_uncultured bacterium
ASV1124	d_Bacteria	p_Firmicutes	c_Erysipelotrichia	o_Erysipelotrichales	f_Erysipelotrichaceae	g_Solobacterium	Unknown
ASV1125	d_Bacteria	p_Actinobacteria	c_Actinobacteria	o_Micrococcales	f_Micrococcaceae	g_Rothia	Unknown
ASV1126	d_Bacteria	p_Firmicutes	c_Erysipelotrichia	o_Erysipelotrichales	f_Erysipelotrichaceae	g_Allobaculum	s_uncultured bacterium
ASV1127	d_Bacteria	p_Firmicutes	c_Negativicutes	o_Selenomonadales	f_Veillonellaceae	g_Negativicoccus	Unknown
ASV1128	d_Bacteria	p_Actinobacteria	c_Actinobacteria	o_Actinomycetales	f_Actinomycetaceae	g_Actinomyces	s_Actinomyces odontolyticus
ASV1129	d_Bacteria	p_Actinobacteria	c_Actinobacteria	o_Micrococcales	f_Dermacoccaceae	g_Barrientosiimonas	Unknown
ASV1130	d_Bacteria	p_Firmicutes	c_Clostridia	o_Clostridiales	f_Lachnospiraceae	g_Stomatobaculum	s_uncultured bacterium
ASV1131	d_Bacteria	p_Firmicutes	c_Negativicutes	o_Selenomonadales	f_Veillonellaceae	g_Veillonella	Unknown
ASV1132	d_Bacteria	p_Chloroflexi	c_Chloroflexia	o_Thermomicrobiales	f_JG30-KF-CM45	g_uncultured Thermomicrobium sp.	Unknown
ASV1133	d_Bacteria	p_Bacteroidetes	c_Bacteroidia	o_Bacteroidales	f_Bacteroidaceae	g_Bacteroides	s_Bacteroides sp. SB5
ASV1134	d_Bacteria	p_Proteobacteria	c_Alphaproteobacteria	o_Sphingomonadales	f_Sphingomonadaceae	Unknown	Unknown
ASV1135	d_Bacteria	p_Firmicutes	c_Bacilli	o_Bacillales	f_Staphylococcaceae	g_Staphylococcus	Unknown
ASV1136	d_Bacteria	p_Proteobacteria	c_Gammaproteobacteria	o_Pasteurellales	f_Pasteurellaceae	g_Aggregatibacter	Unknown
ASV1137	d_Bacteria	p_Proteobacteria	c_Alphaproteobacteria	o_Rhizobiales	f_Methylopilaceae	Unknown	Unknown
ASV1138	d_Bacteria	p_Cyanobacteria	c_Oxyphotobacteria	o_Chloroplast	f_Pyropia yezoensis	Unknown	Unknown
ASV1139	d_Bacteria	p_Proteobacteria	c_Gammaproteobacteria	o_Cardiobacteriales	f_Cardiobacteriaceae	g_Cardiobacterium	s_uncultured bacterium
ASV1140	d_Bacteria	p_Bacteroidetes	c_Bacteroidia	o_Flavobacteriales	f_Weeksellaceae	g_Chryseobacterium	s_Chryseobacterium haifense
ASV1141	d_Bacteria	p_Proteobacteria	c_Gammaproteobacteria	o_Betaproteobacteriales	f_Neisseriaceae	g_Neisseria	Unknown
ASV1142	d_Bacteria	p_Actinobacteria	c_Thermoleophilia	o_Solirubrobacterales	f_Solirubrobacteraceae	g_Patulibacter	s_uncultured Patulibacter sp.
ASV1143	d_Bacteria	p_Proteobacteria	c_Gammaproteobacteria	o_Pasteurellales	f_Pasteurellaceae	g_Haemophilus	Unknown
ASV1144	d_Bacteria	p_Proteobacteria	c_Gammaproteobacteria	o_Pseudomonadales	f_Pseudomonadaceae	g_Pseudomonas	Unknown
ASV1145	d_Bacteria	p_Firmicutes	c_Bacilli	o_Lactobacillales	f_Lactobacillaceae	g_Lactobacillus	Unknown
ASV1146	d_Bacteria	p_Fusobacteria	c_Fusobacteriia	o_Fusobacteriales	f_Leptotrichiaceae	g_Leptotrichia	s_uncultured bacterium
ASV1147	d_Bacteria	p_Proteobacteria	c_Gammaproteobacteria	o_Betaproteobacteriales	f_Burkholderiaceae	g_Acidovorax	Unknown
ASV1148	d_Bacteria	p_Bacteroidetes	c_Bacteroidia	o_Bacteroidales	f_Prevotellaceae	g_Prevotella	s_Prevotella intermedia
ASV1149	d_Bacteria	p_Gemmatimonadetes	c_Gemmatimonadetes	o_Gemmatimonadales	f_Gemmatimonadaceae	g_Gemmatimonas	s_uncultured bacterium
ASV1150	d_Bacteria	p_Bacteroidetes	c_Bacteroidia	o_Flavobacteriales	f_Flavobacteriaceae	g_Flavobacterium	Unknown
ASV1151	d_Bacteria	p_Proteobacteria	c_Alphaproteobacteria	o_Rhizobiales	f_Rhizobiaceae	g_Allorhizobium-Neorhizobium-Pararhizobium-Rhizobium	Unknown
ASV1152	d_Bacteria	p_Bacteroidetes	c_Bacteroidia	o_Bacteroidales	f_Prevotellaceae	g_Prevotella 7	Unknown
ASV1153	d_Bacteria	p_Patescibacteria	c_Saccharimonadia	o_Saccharimonadales	f_Saccharimonadaceae	Unknown	Unknown
ASV1154	d_Bacteria	p_Proteobacteria	c_Alphaproteobacteria	o_Sphingomonadales	f_Sphingomonadaceae	Unknown	Unknown
ASV1155	d_Bacteria	p_Proteobacteria	c_Gammaproteobacteria	o_Pasteurellales	f_Pasteurellaceae	g_Haemophilus	Unknown
ASV1156	d_Bacteria	p_Proteobacteria	c_Alphaproteobacteria	o_Sphingomonadales	f_Sphingomonadaceae	g_Sphingomonas	Unknown
ASV1157	d_Bacteria	p_Actinobacteria	c_Actinobacteria	o_Actinomycetales	f_Actinomycetaceae	g_Actinomyces	s_Actinomyces gerencseriae DSM 6844
ASV1158	d_Bacteria	p_Actinobacteria	c_Actinobacteria	o_Micrococcales	f_Brevibacteriaceae	Unknown	Unknown
ASV1159	d_Bacteria	p_Proteobacteria	c_Gammaproteobacteria	o_Pasteurellales	f_Pasteurellaceae	g_Actinobacillus	Unknown
ASV1160	d_Bacteria	p_Fusobacteria	c_Fusobacteriia	o_Fusobacteriales	f_Fusobacteriaceae	g_Fusobacterium	Unknown
ASV1161	d_Bacteria	p_Actinobacteria	c_Actinobacteria	o_Propionibacteriales	f_Propionibacteriaceae	g_Cutibacterium	Unknown
ASV1162	d_Bacteria	p_Proteobacteria	c_Gammaproteobacteria	o_Betaproteobacteriales	f_Neisseriaceae	g_Neisseria	Unknown
ASV1163	d_Bacteria	p_Actinobacteria	c_Actinobacteria	o_Corynebacteriales	f_Nocardiaceae	g_Gordonia	Unknown
ASV1164	d_Bacteria	p_Proteobacteria	c_Alphaproteobacteria	o_Sphingomonadales	f_Sphingomonadaceae	g_Sphingomonas	Unknown
ASV1165	d_Bacteria	p_Proteobacteria	c_Gammaproteobacteria	o_Pseudomonadales	f_Moraxellaceae	g_Acinetobacter	Unknown
ASV1166	d_Bacteria	p_Actinobacteria	c_Actinobacteria	o_Micrococcales	f_Micrococcaceae	g_Arthrobacter	s_Arthrobacter agilis
ASV1167	d_Bacteria	p_Patescibacteria	c_Saccharimonadia	o_Saccharimonadales	f_Saccharimonadaceae	g_candidate division TM7 single-cell isolate TM7a	Unknown
ASV1168	d_Bacteria	p_Actinobacteria	c_Actinobacteria	o_Frankiales	f_Nakamurellaceae	g_Nakamurella	Unknown
ASV1169	d_Bacteria	p_Proteobacteria	c_Gammaproteobacteria	o_Pasteurellales	f_Pasteurellaceae	g_Aggregatibacter	s_uncultured bacterium
ASV1170	d_Bacteria	p_Proteobacteria	c_Alphaproteobacteria	o_Sphingomonadales	f_Sphingomonadaceae	Unknown	Unknown
ASV1171	d_Bacteria	p_Proteobacteria	c_Deltaproteobacteria	o_Desulfovibrionales	f_Desulfovibrionaceae	g_Desulfovibrio	s_bacterium New Zealand D
ASV1172	d_Bacteria	p_Firmicutes	c_Bacilli	o_Bacillales	f_Staphylococcaceae	g_Staphylococcus	Unknown
ASV1173	d_Bacteria	p_Firmicutes	c_Clostridia	o_Clostridiales	f_Family XI	g_Parvimonas	s_uncultured organism
ASV1174	d_Bacteria	p_Firmicutes	c_Bacilli	o_Bacillales	f_Staphylococcaceae	g_Staphylococcus	Unknown
ASV1175	d_Bacteria	p_Actinobacteria	c_Actinobacteria	o_Bifidobacteriales	f_Bifidobacteriaceae	g_Gardnerella	s_uncultured bacterium
ASV1176	d_Bacteria	p_Bacteroidetes	c_Bacteroidia	o_Flavobacteriales	f_Weeksellaceae	g_Chryseobacterium	s_uncultured bacterium
ASV1177	d_Bacteria	p_Proteobacteria	c_Gammaproteobacteria	o_Betaproteobacteriales	f_Burkholderiaceae	g_Burkholderia-Caballeronia-Paraburkholderia	Unknown
ASV1178	d_Bacteria	p_Actinobacteria	c_Coriobacteriia	o_Coriobacteriales	f_Atopobiaceae	g_Atopobium	s_Atopobium vaginae
ASV1179	d_Bacteria	p_Bacteroidetes	c_Bacteroidia	o_Flavobacteriales	f_Weeksellaceae	g_Cloacibacterium	Unknown
ASV1180	d_Bacteria	p_Firmicutes	c_Clostridia	o_Clostridiales	f_Family XIII	g_[Eubacterium] saphenum group	s_Eubacterium saphenum ATCC 49989
ASV1181	d_Bacteria	p_Proteobacteria	c_Gammaproteobacteria	o_Aeromonadales	f_Aeromonadaceae	g_Aeromonas	Unknown
ASV1182	d_Bacteria	p_Proteobacteria	c_Alphaproteobacteria	o_Sphingomonadales	f_Sphingomonadaceae	g_Sphingopyxis	Unknown
ASV1183	d_Bacteria	p_Actinobacteria	c_Actinobacteria	o_Propionibacteriales	f_Nocardioidaceae	g_Nocardioides	s_Nocardioides sp. HJX23
ASV1184	d_Bacteria	p_Actinobacteria	c_Coriobacteriia	o_Coriobacteriales	f_Atopobiaceae	g_Olsenella	s_Olsenella sp. oral taxon 807
ASV1185	d_Bacteria	p_Actinobacteria	c_Actinobacteria	o_Corynebacteriales	f_Corynebacteriaceae	g_Corynebacterium 1	s_Corynebacterium jeikeium
ASV1186	d_Bacteria	p_Bacteroidetes	c_Bacteroidia	o_Bacteroidales	f_Prevotellaceae	g_Alloprevotella	s_uncultured Bacteroidetes bacterium
ASV1187	d_Bacteria	p_Proteobacteria	c_Gammaproteobacteria	o_Pseudomonadales	f_Pseudomonadaceae	g_Pseudomonas	Unknown
ASV1188	d_Bacteria	p_Proteobacteria	c_Gammaproteobacteria	o_Betaproteobacteriales	f_Burkholderiaceae	g_Comamonas	s_Ottowia sp. oral taxon 894
ASV1189	d_Bacteria	p_Proteobacteria	c_Alphaproteobacteria	o_Sphingomonadales	f_Sphingomonadaceae	Unknown	Unknown
ASV1190	d_Bacteria	p_Actinobacteria	c_Actinobacteria	o_Micrococcales	f_Microbacteriaceae	g_Microbacterium	Unknown
ASV1191	d_Bacteria	p_Bacteroidetes	c_Bacteroidia	o_Cytophagales	f_Hymenobacteraceae	g_Hymenobacter	s_Hymenobacter sp. NBRC 101362
ASV1192	d_Bacteria	p_Proteobacteria	c_Gammaproteobacteria	o_Betaproteobacteriales	f_Neisseriaceae	g_Neisseria	s_uncultured bacterium
ASV1193	d_Bacteria	p_Proteobacteria	c_Gammaproteobacteria	o_Pseudomonadales	f_Moraxellaceae	g_Acinetobacter	s_Acinetobacter calcoaceticus
ASV1194	d_Bacteria	p_Firmicutes	c_Clostridia	o_Clostridiales	f_Lachnospiraceae	Unknown	Unknown
ASV1195	d_Bacteria	p_Proteobacteria	c_Gammaproteobacteria	o_Betaproteobacteriales	f_Burkholderiaceae	g_Pseudorhodoferax	s_uncultured bacterium
ASV1196	d_Bacteria	p_Deinococcus-Thermus	c_Deinococci	o_Deinococcales	f_Deinococcaceae	g_Deinococcus	Unknown
ASV1197	d_Bacteria	p_Actinobacteria	c_Actinobacteria	o_Propionibacteriales	f_Propionibacteriaceae	g_Cutibacterium	Unknown
ASV1198	d_Bacteria	p_Bacteroidetes	c_Bacteroidia	o_Bacteroidales	f_Prevotellaceae	g_Prevotella 7	s_Prevotella melaninogenica
ASV1199	d_Bacteria	p_Bacteroidetes	c_Bacteroidia	o_Flavobacteriales	f_Flavobacteriaceae	g_Capnocytophaga	s_uncultured bacterium
ASV1200	d_Bacteria	p_Actinobacteria	c_Actinobacteria	o_Corynebacteriales	f_Corynebacteriaceae	g_Corynebacterium 1	s_Corynebacterium jeikeium
ASV1201	d_Bacteria	p_Bacteroidetes	c_Bacteroidia	o_Bacteroidales	f_Prevotellaceae	g_Alloprevotella	s_uncultured Bacteroidetes bacterium
ASV1202	d_Bacteria	p_Firmicutes	c_Clostridia	o_Clostridiales	f_Family XI	g_Peptoniphilus	s_uncultured organism
ASV1203	d_Bacteria	p_Firmicutes	c_Negativicutes	o_Selenomonadales	f_Veillonellaceae	g_Dialister	s_uncultured bacterium
ASV1204	d_Bacteria	p_Actinobacteria	c_Actinobacteria	o_Propionibacteriales	f_Propionibacteriaceae	g_Cutibacterium	Unknown
ASV1205	d_Bacteria	p_Actinobacteria	c_Actinobacteria	o_Propionibacteriales	f_Propionibacteriaceae	g_Friedmanniella	s_uncultured bacterium
ASV1206	d_Bacteria	p_Firmicutes	c_Bacilli	o_Lactobacillales	f_Streptococcaceae	g_Streptococcus	Unknown
ASV1207	d_Bacteria	p_Proteobacteria	c_Gammaproteobacteria	o_Pseudomonadales	f_Moraxellaceae	g_Enhydrobacter	Unknown
ASV1208	d_Bacteria	p_Proteobacteria	c_Gammaproteobacteria	o_Pseudomonadales	f_Pseudomonadaceae	g_Pseudomonas	Unknown
ASV1209	d_Bacteria	p_Firmicutes	c_Clostridia	o_Clostridiales	f_Ruminococcaceae	g_[Eubacterium] coprostanoligenes group	s_gut metagenome
ASV1210	d_Bacteria	p_Proteobacteria	c_Alphaproteobacteria	o_Sphingomonadales	f_Sphingomonadaceae	Unknown	Unknown
ASV1211	d_Bacteria	p_Actinobacteria	c_Coriobacteriia	o_Coriobacteriales	f_Atopobiaceae	g_Atopobium	Unknown
ASV1212	d_Bacteria	p_Proteobacteria	c_Alphaproteobacteria	o_Rhodobacterales	f_Rhodobacteraceae	g_Amaricoccus	s_metagenome
ASV1213	d_Bacteria	p_Proteobacteria	c_Gammaproteobacteria	o_Pseudomonadales	f_Pseudomonadaceae	g_Pseudomonas	Unknown
ASV1214	d_Bacteria	p_Actinobacteria	c_Actinobacteria	o_Corynebacteriales	f_Corynebacteriaceae	g_Corynebacterium 1	s_Corynebacterium imitans
ASV1215	d_Bacteria	p_Proteobacteria	c_Gammaproteobacteria	o_Enterobacteriales	f_Enterobacteriaceae	g_Klebsiella	Unknown
ASV1216	d_Bacteria	p_Actinobacteria	c_Actinobacteria	o_Actinomycetales	f_Actinomycetaceae	g_Actinomyces	Unknown
ASV1217	d_Bacteria	p_Actinobacteria	c_Actinobacteria	o_Corynebacteriales	f_Corynebacteriaceae	g_Corynebacterium 1	Unknown
ASV1218	d_Bacteria	p_Firmicutes	c_Negativicutes	o_Selenomonadales	f_Veillonellaceae	g_Veillonella	Unknown
ASV1219	d_Bacteria	p_Actinobacteria	c_Actinobacteria	o_Actinomycetales	f_Actinomycetaceae	g_Actinomyces	Unknown
ASV1220	d_Bacteria	p_Actinobacteria	c_Actinobacteria	o_Propionibacteriales	f_Propionibacteriaceae	g_Cutibacterium	Unknown
ASV1221	d_Bacteria	p_Firmicutes	c_Bacilli	o_Lactobacillales	f_Lactobacillaceae	g_Lactobacillus	s_uncultured Lactobacillus sp.
ASV1222	d_Bacteria	p_Firmicutes	c_Clostridia	o_Clostridiales	f_Family XIII	g_[Eubacterium] brachy group	s_Eubacterium brachy ATCC 33089
ASV1223	d_Bacteria	p_Deinococcus-Thermus	c_Deinococci	o_Deinococcales	f_Deinococcaceae	g_Deinococcus	s_uncultured bacterium
ASV1224	d_Bacteria	p_Firmicutes	c_Bacilli	o_Lactobacillales	f_Streptococcaceae	g_Streptococcus	s_Streptococcus pneumoniae
ASV1225	d_Bacteria	p_Firmicutes	c_Bacilli	o_Bacillales	f_Staphylococcaceae	g_Staphylococcus	s_Staphylococcus lentus
ASV1226	d_Bacteria	p_Proteobacteria	c_Alphaproteobacteria	o_Caulobacterales	f_Caulobacteraceae	g_Brevundimonas	Unknown
ASV1227	d_Bacteria	p_Firmicutes	c_Bacilli	o_Bacillales	f_Thermoactinomycetaceae	g_Thermoactinomyces	Unknown
ASV1228	d_Bacteria	p_Bacteroidetes	c_Bacteroidia	o_Bacteroidales	f_Prevotellaceae	g_Prevotella	s_Prevotella intermedia
ASV1229	d_Bacteria	p_Bacteroidetes	c_Bacteroidia	o_Bacteroidales	f_Muribaculaceae	g_uncultured bacterium	Unknown
ASV1230	d_Bacteria	p_Firmicutes	c_Bacilli	o_Bacillales	f_Staphylococcaceae	g_Staphylococcus	Unknown
ASV1231	d_Bacteria	p_Proteobacteria	c_Alphaproteobacteria	o_Tistrellales	f_Geminicoccaceae	g_Candidatus Alysiosphaera	s_uncultured bacterium
ASV1232	d_Bacteria	p_Firmicutes	c_Clostridia	o_Clostridiales	f_Family XIII	g_Mogibacterium	s_unidentified
ASV1233	d_Bacteria	p_Firmicutes	c_Bacilli	o_Lactobacillales	f_Streptococcaceae	g_Streptococcus	s_Streptococcus salivarius subsp. salivarius
ASV1234	d_Bacteria	p_Actinobacteria	c_Actinobacteria	o_Pseudonocardiales	f_Pseudonocardiaceae	g_Saccharopolyspora rectivirgula	Unknown
ASV1235	d_Bacteria	p_Deinococcus-Thermus	c_Deinococci	o_Deinococcales	f_Deinococcaceae	g_Deinococcus	s_Deinococcus yunweiensis
ASV1236	d_Bacteria	p_Proteobacteria	c_Alphaproteobacteria	o_Caulobacterales	f_Caulobacteraceae	g_Brevundimonas	Unknown
ASV1237	d_Bacteria	p_Deinococcus-Thermus	c_Deinococci	o_Deinococcales	f_Deinococcaceae	g_Deinococcus	s_Deinococcus geothermalis DSM 11300
ASV1238	d_Bacteria	p_Actinobacteria	c_Actinobacteria	o_Corynebacteriales	f_Corynebacteriaceae	g_Corynebacterium 1	s_Corynebacterium bouchesdurhonense
ASV1239	d_Bacteria	p_Proteobacteria	c_Deltaproteobacteria	o_Bdellovibrionales	f_Bacteriovoracaceae	g_Peredibacter	Unknown
ASV1240	d_Bacteria	p_Actinobacteria	c_Actinobacteria	o_Corynebacteriales	f_Corynebacteriaceae	g_Corynebacterium 1	Unknown
ASV1241	d_Bacteria	p_Firmicutes	c_Clostridia	o_Clostridiales	f_Family XI	g_Peptoniphilus	s_uncultured organism
ASV1242	d_Bacteria	p_Cyanobacteria	c_Oxyphotobacteria	o_Nostocales	f_Chroococcidiopsaceae	g_Aliterella CENA595	Unknown
ASV1243	d_Bacteria	p_Firmicutes	c_Bacilli	o_Lactobacillales	f_Aerococcaceae	g_Aerococcus	Unknown
ASV1244	d_Bacteria	p_Firmicutes	c_Bacilli	o_Lactobacillales	f_Streptococcaceae	g_Streptococcus	Unknown
ASV1245	d_Bacteria	p_Fusobacteria	c_Fusobacteriia	o_Fusobacteriales	f_Fusobacteriaceae	g_Fusobacterium	Unknown
ASV1246	d_Bacteria	p_Actinobacteria	c_Actinobacteria	o_Corynebacteriales	f_Corynebacteriaceae	Unknown	Unknown
ASV1247	d_Bacteria	p_Proteobacteria	c_Alphaproteobacteria	o_Rickettsiales	f_SM2D12	g_unidentified marine bacterioplankton	Unknown
ASV1248	d_Bacteria	p_Proteobacteria	c_Alphaproteobacteria	o_Rhizobiales	f_Stappiaceae	g_Pannonibacter	s_uncultured bacterium
ASV1249	d_Bacteria	p_Proteobacteria	c_Alphaproteobacteria	o_Sphingomonadales	f_Sphingomonadaceae	Unknown	Unknown
ASV1250	d_Bacteria	p_Actinobacteria	c_Actinobacteria	o_Micrococcales	f_Microbacteriaceae	g_Microbacterium	Unknown
ASV1251	d_Bacteria	p_Proteobacteria	c_Gammaproteobacteria	o_Betaproteobacteriales	f_Neisseriaceae	g_Eikenella	s_uncultured bacterium
ASV1252	d_Bacteria	p_Firmicutes	c_Bacilli	o_Bacillales	f_Bacillaceae	Unknown	Unknown
ASV1253	d_Bacteria	p_Proteobacteria	c_Alphaproteobacteria	o_Acetobacterales	f_Acetobacteraceae	g_Roseomonas	Unknown
ASV1254	d_Bacteria	p_Proteobacteria	c_Gammaproteobacteria	o_Xanthomonadales	f_Xanthomonadaceae	g_Lysobacter	s_Lysobacter sp.
ASV1255	d_Bacteria	p_Deinococcus-Thermus	c_Deinococci	o_Deinococcales	f_Deinococcaceae	g_Deinococcus	s_uncultured bacterium
ASV1256	d_Bacteria	p_Cyanobacteria	c_Oxyphotobacteria	o_Chloroplast	f_Pyropia yezoensis	Unknown	Unknown
ASV1257	d_Bacteria	p_Proteobacteria	c_Gammaproteobacteria	o_Betaproteobacteriales	f_Burkholderiaceae	g_Massilia	Unknown
ASV1258	d_Bacteria	p_Proteobacteria	c_Gammaproteobacteria	o_Betaproteobacteriales	f_Neisseriaceae	g_Neisseria	s_uncultured bacterium
ASV1259	d_Bacteria	p_Bacteroidetes	c_Bacteroidia	o_Bacteroidales	f_Porphyromonadaceae	g_Porphyromonas	s_Porphyromonas endodontalis
ASV1260	d_Bacteria	p_Bacteroidetes	c_Bacteroidia	o_Bacteroidales	f_Bacteroidaceae	g_Bacteroides	s_Bacteroides sp. Marseille-P3166
ASV1261	d_Bacteria	p_Firmicutes	c_Bacilli	o_Bacillales	f_Planococcaceae	g_Kurthia	s_uncultured bacterium
ASV1262	d_Bacteria	p_Proteobacteria	c_Alphaproteobacteria	o_Acetobacterales	f_Acetobacteraceae	g_Craurococcus	s_uncultured bacterium
ASV1263	d_Bacteria	p_Actinobacteria	c_Actinobacteria	o_Bifidobacteriales	f_Bifidobacteriaceae	g_Bifidobacterium	Unknown
ASV1264	d_Bacteria	p_Proteobacteria	c_Gammaproteobacteria	o_Xanthomonadales	f_Xanthomonadaceae	g_Stenotrophomonas	Unknown
ASV1265	d_Bacteria	p_Proteobacteria	c_Alphaproteobacteria	o_Acetobacterales	f_Acetobacteraceae	g_Craurococcus	Unknown
ASV1266	d_Bacteria	p_Bacteroidetes	c_Bacteroidia	o_Bacteroidales	f_Muribaculaceae	g_uncultured bacterium	Unknown
ASV1267	d_Bacteria	p_Firmicutes	c_Bacilli	o_Bacillales	f_Family XI	g_Gemella	Unknown
ASV1268	d_Bacteria	p_Proteobacteria	c_Alphaproteobacteria	o_Rhodospirillales	f_uncultured	g_uncultured soil bacterium	Unknown
ASV1269	d_Bacteria	p_Actinobacteria	c_Actinobacteria	o_Corynebacteriales	f_Corynebacteriaceae	g_Corynebacterium 1	s_Corynebacterium glutamicum
ASV1270	d_Bacteria	p_Actinobacteria	c_Acidimicrobiia	o_Microtrichales	f_Ilumatobacteraceae	Unknown	Unknown
ASV1271	d_Bacteria	p_Patescibacteria	c_Saccharimonadia	o_Saccharimonadales	f_Saccharimonadaceae	g_Candidatus Saccharimonas	s_TM7 phylum sp. oral clone CW040
ASV1272	d_Bacteria	p_Firmicutes	c_Bacilli	o_Bacillales	f_Staphylococcaceae	g_Staphylococcus	Unknown
ASV1273	d_Bacteria	p_Proteobacteria	c_Gammaproteobacteria	o_Pasteurellales	f_Pasteurellaceae	g_Aggregatibacter	s_uncultured bacterium
ASV1274	d_Bacteria	p_Fusobacteria	c_Fusobacteriia	o_Fusobacteriales	f_Leptotrichiaceae	g_Streptobacillus	s_uncultured bacterium
ASV1275	d_Bacteria	p_Proteobacteria	c_Gammaproteobacteria	o_Enterobacteriales	f_Enterobacteriaceae	Unknown	Unknown
ASV1276	d_Bacteria	p_Actinobacteria	c_Acidimicrobiia	o_Microtrichales	f_Iamiaceae	g_Iamia	s_metagenome
ASV1277	d_Bacteria	p_Proteobacteria	c_Gammaproteobacteria	o_Betaproteobacteriales	f_Burkholderiaceae	g_Comamonas	s_Comamonas terrigena
ASV1278	d_Bacteria	p_Firmicutes	c_Clostridia	o_Clostridiales	f_Family XI	g_Anaerococcus	s_uncultured bacterium
ASV1279	d_Bacteria	p_Proteobacteria	c_Alphaproteobacteria	o_Acetobacterales	f_Acetobacteraceae	g_Craurococcus	Unknown
ASV1280	d_Bacteria	p_Proteobacteria	c_Gammaproteobacteria	o_Pseudomonadales	f_Moraxellaceae	g_Acinetobacter	Unknown
ASV1281	d_Bacteria	p_Proteobacteria	c_Gammaproteobacteria	o_Pseudomonadales	f_Pseudomonadaceae	g_Pseudomonas	Unknown
ASV1282	d_Bacteria	p_Proteobacteria	c_Gammaproteobacteria	o_Oceanospirillales	f_Halomonadaceae	g_Halomonas	Unknown
ASV1283	d_Bacteria	p_Actinobacteria	c_Actinobacteria	o_Propionibacteriales	f_Nocardioidaceae	g_Nocardioides	Unknown
ASV1284	d_Bacteria	p_Actinobacteria	c_Coriobacteriia	o_Coriobacteriales	f_Atopobiaceae	g_Olsenella	s_Olsenella sp. oral taxon 807
ASV1285	d_Bacteria	p_Firmicutes	c_Bacilli	o_Bacillales	f_Paenibacillaceae	g_Paenibacillus	s_uncultured bacterium
ASV1286	d_Bacteria	p_Proteobacteria	c_Gammaproteobacteria	o_Enterobacteriales	f_Enterobacteriaceae	g_Enterobacter	Unknown
ASV1287	d_Bacteria	p_Deinococcus-Thermus	c_Deinococci	o_Deinococcales	f_Deinococcaceae	g_Deinococcus	s_uncultured bacterium
ASV1288	d_Bacteria	p_Firmicutes	c_Bacilli	o_Lactobacillales	f_Streptococcaceae	g_Streptococcus	Unknown
ASV1289	d_Bacteria	p_Bacteroidetes	c_Bacteroidia	o_Flavobacteriales	f_Weeksellaceae	g_Chryseobacterium	s_Chryseobacterium haifense
ASV1290	d_Bacteria	p_Proteobacteria	c_Alphaproteobacteria	o_Rhizobiales	f_Rhizobiaceae	g_Allorhizobium-Neorhizobium-Pararhizobium-Rhizobium	Unknown
ASV1291	d_Bacteria	p_Spirochaetes	c_Spirochaetia	o_Spirochaetales	f_Spirochaetaceae	g_Treponema 2	s_Treponema denticola
ASV1292	d_Bacteria	p_Actinobacteria	c_Actinobacteria	o_Micrococcales	f_Intrasporangiaceae	Unknown	Unknown
ASV1293	d_Bacteria	p_Proteobacteria	c_Alphaproteobacteria	o_Caulobacterales	f_Caulobacteraceae	g_uncultured	Unknown
ASV1294	d_Bacteria	p_Bacteroidetes	c_Bacteroidia	o_Bacteroidales	f_Tannerellaceae	g_Tannerella	s_Tannerella forsythia
ASV1295	d_Bacteria	p_Firmicutes	c_Clostridia	o_Clostridiales	f_Family XI	g_Peptoniphilus	Unknown
ASV1296	d_Bacteria	p_Fusobacteria	c_Fusobacteriia	o_Fusobacteriales	f_Leptotrichiaceae	g_Leptotrichia	Unknown
ASV1297	d_Bacteria	p_Proteobacteria	c_Gammaproteobacteria	o_Pasteurellales	f_Pasteurellaceae	g_Aggregatibacter	Unknown
ASV1298	d_Bacteria	p_Proteobacteria	c_Alphaproteobacteria	o_Rhizobiales	f_Beijerinckiaceae	g_Methylobacterium	Unknown
ASV1299	d_Bacteria	p_Actinobacteria	c_Actinobacteria	o_Micrococcales	f_Dermacoccaceae	g_Yimella	s_Dermacoccus sp. BSi20643
ASV1300	d_Bacteria	p_Proteobacteria	c_Gammaproteobacteria	o_Betaproteobacteriales	f_Burkholderiaceae	g_Noviherbaspirillum	Unknown
ASV1301	d_Bacteria	p_Bacteroidetes	c_Bacteroidia	o_Chitinophagales	f_Chitinophagaceae	g_Taibaiella	s_uncultured bacterium
ASV1302	d_Bacteria	p_Proteobacteria	c_Gammaproteobacteria	o_Enterobacteriales	f_Enterobacteriaceae	Unknown	Unknown
ASV1303	d_Bacteria	p_Firmicutes	c_Bacilli	o_Bacillales	f_Bacillaceae	g_Fictibacillus	Unknown
ASV1304	d_Bacteria	p_Proteobacteria	c_Alphaproteobacteria	o_Caulobacterales	f_Caulobacteraceae	g_Caulobacter	Unknown
ASV1305	d_Bacteria	p_Bacteroidetes	c_Bacteroidia	o_Cytophagales	f_Hymenobacteraceae	g_Hymenobacter	s_Hymenobacter qilianensis
ASV1306	d_Bacteria	p_Firmicutes	c_Negativicutes	o_Selenomonadales	f_Veillonellaceae	g_Veillonella	Unknown
ASV1307	d_Bacteria	p_Proteobacteria	c_Alphaproteobacteria	o_Rhizobiales	f_Rhizobiaceae	g_Aureimonas	Unknown
ASV1308	d_Bacteria	p_Actinobacteria	c_Actinobacteria	o_Actinomycetales	f_Actinomycetaceae	g_Actinomyces	Unknown
ASV1309	d_Bacteria	p_Proteobacteria	c_Gammaproteobacteria	o_Enterobacteriales	f_Enterobacteriaceae	g_Serratia	Unknown
ASV1310	d_Bacteria	p_Proteobacteria	c_Gammaproteobacteria	o_Betaproteobacteriales	f_Burkholderiaceae	g_Pelomonas	Unknown
ASV1311	d_Bacteria	p_Bacteroidetes	c_Bacteroidia	o_Flavobacteriales	f_Weeksellaceae	g_Chryseobacterium	Unknown
ASV1312	d_Bacteria	p_Firmicutes	c_Clostridia	o_Clostridiales	f_Lachnospiraceae	g_Johnsonella	s_uncultured bacterium
ASV1313	d_Bacteria	p_Bacteroidetes	c_Bacteroidia	o_Bacteroidales	f_Prevotellaceae	g_Prevotella	s_Prevotella intermedia
ASV1314	d_Bacteria	p_Actinobacteria	c_Actinobacteria	o_Corynebacteriales	f_Corynebacteriaceae	g_Corynebacterium 1	s_Corynebacterium stationis
ASV1315	d_Bacteria	p_Actinobacteria	c_Actinobacteria	o_Corynebacteriales	f_Corynebacteriaceae	g_Corynebacterium	Unknown
ASV1316	d_Bacteria	p_Firmicutes	c_Bacilli	o_Lactobacillales	f_Leuconostocaceae	g_Weissella	s_Weissella paramesenteroides
ASV1317	d_Bacteria	p_Bacteroidetes	c_Bacteroidia	o_Flavobacteriales	f_Flavobacteriaceae	g_Capnocytophaga	Unknown
ASV1318	d_Bacteria	p_Actinobacteria	c_Actinobacteria	o_Propionibacteriales	f_Propionibacteriaceae	g_Friedmanniella	s_uncultured bacterium
ASV1319	d_Bacteria	p_Proteobacteria	c_Gammaproteobacteria	o_Pseudomonadales	f_Moraxellaceae	g_Psychrobacter	Unknown
ASV1320	d_Bacteria	p_Proteobacteria	c_Alphaproteobacteria	o_Caulobacterales	f_Caulobacteraceae	g_Brevundimonas	Unknown
ASV1321	d_Bacteria	p_Proteobacteria	c_Gammaproteobacteria	o_Pseudomonadales	f_Pseudomonadaceae	g_Pseudomonas	Unknown
ASV1322	d_Bacteria	p_Proteobacteria	c_Alphaproteobacteria	o_Sphingomonadales	f_Sphingomonadaceae	g_Sphingomonas	Unknown
ASV1323	d_Bacteria	p_Proteobacteria	c_Gammaproteobacteria	o_Pseudomonadales	f_Moraxellaceae	g_Acinetobacter	s_Acinetobacter guillouiae
ASV1324	d_Bacteria	p_Actinobacteria	c_Actinobacteria	o_Actinomycetales	f_Actinomycetaceae	g_Actinomyces	s_Actinomyces gerencseriae DSM 6844
ASV1325	d_Bacteria	p_Bacteroidetes	c_Bacteroidia	o_Bacteroidales	f_Muribaculaceae	g_uncultured bacterium	Unknown
ASV1326	d_Bacteria	p_Actinobacteria	c_Actinobacteria	o_Micrococcales	f_Cellulomonadaceae	g_Cellulomonas	Unknown
ASV1327	d_Bacteria	p_Bacteroidetes	c_Bacteroidia	o_Bacteroidales	f_Tannerellaceae	g_Tannerella	Unknown
ASV1328	d_Bacteria	p_Proteobacteria	c_Alphaproteobacteria	o_Sphingomonadales	f_Sphingomonadaceae	Unknown	Unknown
ASV1329	d_Bacteria	p_Firmicutes	c_Negativicutes	o_Selenomonadales	f_Veillonellaceae	Unknown	Unknown
ASV1330	d_Bacteria	p_Proteobacteria	c_Alphaproteobacteria	o_Acetobacterales	f_Acetobacteraceae	g_Craurococcus	Unknown
ASV1331	d_Bacteria	p_Proteobacteria	c_Gammaproteobacteria	o_Pseudomonadales	f_Moraxellaceae	g_Psychrobacter	Unknown
ASV1332	d_Bacteria	p_Firmicutes	c_Erysipelotrichia	o_Erysipelotrichales	f_Erysipelotrichaceae	g_Catenibacterium	Unknown
ASV1333	d_Bacteria	p_Deinococcus-Thermus	c_Deinococci	o_Deinococcales	f_Deinococcaceae	g_Deinococcus	s_uncultured bacterium
ASV1334	d_Bacteria	p_Firmicutes	c_Clostridia	o_Clostridiales	f_Family XI	g_Peptoniphilus	s_Peptoniphilus sp. KHD5
ASV1335	d_Bacteria	p_Actinobacteria	c_Actinobacteria	o_Propionibacteriales	f_Propionibacteriaceae	g_Cutibacterium	Unknown
ASV1336	d_Bacteria	p_Bacteroidetes	c_Bacteroidia	o_Bacteroidales	f_Prevotellaceae	g_Prevotella	s_Prevotella pallens
ASV1337	d_Bacteria	p_Bacteroidetes	c_Bacteroidia	o_Bacteroidales	f_Prevotellaceae	g_Prevotella 2	s_unidentified
ASV1338	d_Bacteria	p_Proteobacteria	c_Gammaproteobacteria	o_Cardiobacteriales	f_Cardiobacteriaceae	g_Cardiobacterium	s_uncultured bacterium
ASV1339	d_Bacteria	p_Firmicutes	c_Clostridia	o_Clostridiales	f_Family XI	g_Anaerococcus	Unknown
ASV1340	d_Bacteria	p_Patescibacteria	c_Saccharimonadia	o_Saccharimonadales	f_Saccharimonadaceae	g_uncultured bacterium	Unknown
ASV1341	d_Bacteria	p_Firmicutes	c_Bacilli	o_Lactobacillales	f_Leuconostocaceae	g_Weissella	Unknown
ASV1342	d_Bacteria	p_Bacteroidetes	c_Bacteroidia	o_Flavobacteriales	f_Flavobacteriaceae	g_Capnocytophaga	s_Capnocytophaga ochracea
ASV1343	d_Bacteria	p_Bacteroidetes	c_Bacteroidia	o_Flavobacteriales	f_Weeksellaceae	g_Bergeyella	s_uncultured bacterium
ASV1344	d_Bacteria	p_Proteobacteria	c_Gammaproteobacteria	o_Betaproteobacteriales	f_Burkholderiaceae	g_Janthinobacterium	Unknown
ASV1345	d_Bacteria	p_Bacteroidetes	c_Bacteroidia	o_Sphingobacteriales	f_Sphingobacteriaceae	g_Sphingobacterium	s_Sphingobacterium kyonggiense
ASV1346	d_Bacteria	p_Proteobacteria	c_Gammaproteobacteria	o_Pseudomonadales	f_Moraxellaceae	g_Moraxella	s_Moraxella atlantae
ASV1347	d_Bacteria	p_Proteobacteria	c_Alphaproteobacteria	o_Rickettsiales	f_Mitochondria	Unknown	Unknown
ASV1348	d_Bacteria	p_Proteobacteria	c_Alphaproteobacteria	o_Rhizobiales	f_Rhizobiaceae	g_Allorhizobium-Neorhizobium-Pararhizobium-Rhizobium	Unknown
ASV1349	d_Bacteria	p_Proteobacteria	c_Gammaproteobacteria	o_Pseudomonadales	f_Moraxellaceae	g_Acinetobacter	Unknown
ASV1350	d_Bacteria	p_Actinobacteria	c_Actinobacteria	o_Actinomycetales	f_Actinomycetaceae	g_Actinomyces	Unknown
ASV1351	d_Bacteria	p_Firmicutes	c_Clostridia	o_Clostridiales	f_Lachnospiraceae	g_Johnsonella	Unknown
ASV1352	d_Bacteria	p_Firmicutes	c_Bacilli	o_Bacillales	f_Bacillaceae	Unknown	Unknown
ASV1353	d_Bacteria	p_Actinobacteria	c_Actinobacteria	o_Actinomycetales	f_Actinomycetaceae	g_Actinomyces	Unknown
ASV1354	d_Bacteria	p_Firmicutes	c_Bacilli	o_Bacillales	f_Staphylococcaceae	g_Staphylococcus	s_Staphylococcus saprophyticus subsp. saprophyticus
ASV1355	d_Bacteria	p_Firmicutes	c_Bacilli	o_Bacillales	f_Staphylococcaceae	g_Staphylococcus	Unknown
ASV1356	d_Bacteria	p_Bacteroidetes	c_Bacteroidia	o_Bacteroidales	f_Porphyromonadaceae	g_Porphyromonas	s_Porphyromonas sp. oral clone HF001
ASV1357	d_Bacteria	p_Cyanobacteria	c_Oxyphotobacteria	o_Nostocales	f_Chroococcidiopsaceae	g_Chroococcidiopsis SAG 2023	Unknown
ASV1358	d_Bacteria	p_Firmicutes	c_Negativicutes	o_Selenomonadales	f_Veillonellaceae	g_Veillonella	Unknown
ASV1359	d_Bacteria	p_Bacteroidetes	c_Bacteroidia	o_Bacteroidales	f_Rikenellaceae	Unknown	Unknown
ASV1360	d_Bacteria	p_Bacteroidetes	c_Bacteroidia	o_Bacteroidales	f_Muribaculaceae	g_uncultured bacterium	Unknown
ASV1361	d_Bacteria	p_Proteobacteria	c_Alphaproteobacteria	o_Rhodospirillales	f_uncultured	g_uncultured soil bacterium	Unknown
ASV1362	d_Bacteria	p_Firmicutes	c_Clostridia	o_Clostridiales	f_Lachnospiraceae	Unknown	Unknown
ASV1363	d_Bacteria	p_Bacteroidetes	c_Bacteroidia	o_Flavobacteriales	f_Flavobacteriaceae	g_Capnocytophaga	s_Capnocytophaga sp. oral clone DZ074
ASV1364	d_Bacteria	p_Bacteroidetes	c_Bacteroidia	o_Bacteroidales	f_Prevotellaceae	g_Alloprevotella	s_Alloprevotella tannerae
ASV1365	d_Bacteria	p_Actinobacteria	c_Actinobacteria	o_Micrococcales	f_Micrococcaceae	g_Micrococcus	Unknown
ASV1366	d_Bacteria	p_Firmicutes	c_Bacilli	o_Bacillales	f_Staphylococcaceae	g_Staphylococcus	Unknown
ASV1367	d_Bacteria	p_Firmicutes	c_Clostridia	o_Clostridiales	f_Family XI	g_Ezakiella	s_Fenollaria timonensis
ASV1368	d_Bacteria	p_Actinobacteria	c_Actinobacteria	o_Bifidobacteriales	f_Bifidobacteriaceae	g_Bifidobacterium	Unknown
ASV1369	d_Bacteria	p_Actinobacteria	c_Actinobacteria	o_Propionibacteriales	f_Propionibacteriaceae	g_Marinilutecoccus	s_Propionibacteriaceae bacterium NML 02-0265
ASV1370	d_Bacteria	p_Proteobacteria	c_Alphaproteobacteria	o_Sphingomonadales	f_Sphingomonadaceae	Unknown	Unknown
ASV1371	d_Bacteria	p_Bacteroidetes	c_Bacteroidia	o_Bacteroidales	f_Muribaculaceae	g_uncultured Bacteroidales bacterium	Unknown
ASV1372	d_Bacteria	p_Firmicutes	c_Bacilli	o_Bacillales	f_Bacillaceae	g_Anoxybacillus	Unknown
ASV1373	d_Bacteria	p_Proteobacteria	c_Gammaproteobacteria	o_Pseudomonadales	f_Moraxellaceae	g_Psychrobacter	s_Psychrobacter pulmonis
ASV1374	d_Bacteria	p_Proteobacteria	c_Gammaproteobacteria	o_Xanthomonadales	f_Xanthomonadaceae	g_Luteimonas	s_Luteimonas aestuarii
ASV1375	d_Bacteria	p_Actinobacteria	c_Actinobacteria	o_Corynebacteriales	f_Corynebacteriaceae	g_Corynebacterium 1	Unknown
ASV1376	d_Bacteria	p_Firmicutes	c_Clostridia	o_Clostridiales	f_Lachnospiraceae	Unknown	Unknown
ASV1377	d_Bacteria	p_Firmicutes	c_Bacilli	o_Bacillales	f_Bacillaceae	g_Bacillus	s_Bacillus sp. TAT112
ASV1378	d_Bacteria	p_Proteobacteria	c_Gammaproteobacteria	o_Betaproteobacteriales	f_Neisseriaceae	g_Neisseria	Unknown
ASV1379	d_Bacteria	p_Proteobacteria	c_Alphaproteobacteria	o_Azospirillales	f_Azospirillaceae	g_Skermanella	s_uncultured bacterium
ASV1380	d_Bacteria	p_Bacteroidetes	c_Bacteroidia	o_Sphingobacteriales	f_Sphingobacteriaceae	g_Sphingobacterium	s_Sphingobacterium kyonggiense
ASV1381	d_Bacteria	p_Proteobacteria	c_Alphaproteobacteria	o_Micavibrionales	f_uncultured	g_uncultured eubacterium WD2107	Unknown
ASV1382	d_Bacteria	p_Bacteroidetes	c_Bacteroidia	o_Bacteroidales	f_Porphyromonadaceae	g_Porphyromonas	s_Porphyromonas sp. oral clone HF001
ASV1383	d_Bacteria	p_Firmicutes	c_Bacilli	o_Bacillales	f_Planococcaceae	g_Chryseomicrobium	s_uncultured bacterium
ASV1384	d_Bacteria	p_Firmicutes	c_Bacilli	o_Lactobacillales	f_Lactobacillaceae	g_Lactobacillus	s_Lactobacillus helveticus
ASV1385	d_Bacteria	p_Firmicutes	c_Bacilli	o_Bacillales	f_Staphylococcaceae	g_Staphylococcus	Unknown
ASV1386	d_Bacteria	p_Firmicutes	c_Clostridia	o_Clostridiales	f_Peptococcaceae	g_Peptococcus	s_uncultured Peptococcus sp.
[truncated: 12,464 more rows]

## Sheet: ST6
Supplementary Table 6: Proportion of bacterial abundance of four groups, including top 5 phylums, top 10 familys and top 20 genus.
[truncated: 38 more rows]

[truncated: 1 more sheets: ST7]
